# Supplementary material for: ERF5.1 modulates carotenoid accumulation by interacting with CCD4.1 in Lycium
Source: Hortic Res. 2023 Nov 17;10(12):uhad230. doi: 10.1093/hr/uhad230 (PMC10745278; doi:10.1093/hr/uhad230)
Supplement: Web_Material_uhad230 [file web_material_uhad230.zip]

Archive with 21 entries (21 files):
- Figure S1.pdf
- Figure S10.pdf
- Figure S11.pdf
- Figure S12.pdf
- Figure S13.pdf
- Figure S14.pdf
- Figure S15.pdf
- Figure S2.pdf
- Figure S3.pdf
- Figure S4.pdf
- Figure S5.pdf
- Figure S6.pdf
- Figure S7.pdf
- Figure S8.pdf
- Figure S9.pdf
- Table S1.xlsx
- Table S2.xlsx
- Table S3.xlsx
- Table S4.xlsx
- Table S5.xlsx
- Table S6.xlsx
