# Supplementary material for: ERF5.1 modulates carotenoid accumulation by interacting with CCD4.1 in Lycium
Source: Hortic Res. 2023 Nov 17;10(12):uhad230. doi: 10.1093/hr/uhad230 (PMC10745278; doi:10.1093/hr/uhad230)
Supplement: Web_Material_uhad230 [file web_material_uhad230.zip › Table S1.xlsx]

## Sheet: Sheet2
Table S1. The content of NQ's five carotenoid metabolites at S5 stage in fruit.
Stage	Neoxanthin	Lutein	Zeaxanthine	β-cryptoxanthin	β-carotene
S1	0.17±0.04b	1.10±0.03a	0.26±0.05d	0.18±0.02b	2.51±0.21c
S2	0.14±0.02b	0.95±0.16ab	0.29±0.03d	0.19±0.02b	3.41±0.74bc
S3	0.12±0.01b	1.00±0.18ab	3.56±0.81c	0.22±0.05b	2.62±0.68bc
S4	0.04±0.01c	0.89±0.09ab	25.02±0.52b	0.63±0.07a	4.24±0.69a
S5	0.22±0.09a	0.54±0.06b	27.67±0.62a	0.68±0.13a	3.09±0.76b
Multiple comparisons was realized by one-way ANOVA and Tukey’s multiple range test (p＜0.05).

## Sheet: Sheet3
S1	0.17	0.04		Neoxanthin	Lutein	Zeaxanthine	β-cryptoxanthin	β-carotene
S2	0.14	0.02
S3	0.12	0.01
S4	0.04	0.01
S5	0.22	0.09
S1	1.1	0.03
S2	0.95	0.16
S3	1	0.18
S4	0.89	0.09
S5	0.54	0.06
S1	0.26	0.05
S2	0.29	0.03
S3	3.56	0.81
S4	25.02	0.52
S5	27.67	0.62
S1	0.18	0.02
S2	0.19	0.02
S3	0.22	0.05
S4	0.63	0.07
S5	0.68	0.13
S1	2.51	0.21
S2	3.41	0.74
S3	2.62	0.68
S4	4.24	0.69
S5	3.09	0.76
	S1	S2	S3	S4	S5
	Neoxanthin
	Lutein
	Zeaxanthine
	β-cryptoxanthin
	β-carotene
