# Supplementary material for: ERF5.1 modulates carotenoid accumulation by interacting with CCD4.1 in Lycium
Source: Hortic Res. 2023 Nov 17;10(12):uhad230. doi: 10.1093/hr/uhad230 (PMC10745278; doi:10.1093/hr/uhad230)
Supplement: Web_Material_uhad230 [file web_material_uhad230.zip › Table S2.xlsx]

## Sheet: Sheet1
Table S2. Structural and physicochemical characteristics of CCD gene family in Lycium barbarum.
Name	Group	mRNA length (bp)	CDS length (bp)	Amino acid length	Molecular weight	Isoelectronic point	Chromosome	Genomic position
LbCCD5	I	2206	1776	592	65858.8	6.95472	9	23545278-23547484
LbCCD4.1	II	4663	1791	597	65302.4	6.57688	5	21369693-21374356
LbCCD4.2	II	1783	1458	486	54575.4	8.93133	9	6684161-6685944
LbCCD4.3	II	3254	1737	579	63908	7.4011	9	6674071-6677325
LbCCD4.4	II	818	819	273	29926	8.21596	9	6558714-6559532
LbCCD4.5	II	1186	513	171	18742.5	5.60018	5	21409988-21411174
LbCCD1.1	II	7915	546	182	20094.6	4.79289	1	48379809-48387724
LbCCD6.1	I	1873	1521	507	56459.1	5.62364	3	125133779-125135652
LbCCD7	III	4990	1932	644	72607.6	6.71847	1	20076106-20081096
LbCCD3	I	1521	1521	507	56468.1	5.27172	8	112996928-112998448
LbCCD4.6	II	31358	903	301	33756.8	7.09925	9	28021801-28053159
LbCCD8	III	9014	1815	605	67708.3	7.24677	5	36073597-36082611
LbCCD1.2	II	5858	1098	366	41435.3	5.32135	11	23310917-23316775
LbCCD6.2	I	1521	1521	507	56471.1	6.12939	3	125232004-125233524
LbCCD1.3	II	4425	1404	468	52880	6.79389	4	35101389-35105814
LbCCD1.4	II	8818	1650	550	61585.6	6.4165	1	48358834-48367652
LbCCD1.5	II	8085	1284	428	47850.9	6.79385	1	48370309-48378394
LbCCD1.6	II	3800	1776	592	66872.4	7.64245	5	34895830-34899630
