# Supplementary material for: ERF5.1 modulates carotenoid accumulation by interacting with CCD4.1 in Lycium
Source: Hortic Res. 2023 Nov 17;10(12):uhad230. doi: 10.1093/hr/uhad230 (PMC10745278; doi:10.1093/hr/uhad230)
Supplement: Web_Material_uhad230 [file web_material_uhad230.zip › Table S3.xlsx]

## Sheet: Sheet1
Table S3. GO, KEGG annotation, and TF prediction of differentially expressed genes (DEGs) in over-expression LbCCD4.1 plants vs control.
ID	Log2FoldChange	p value	p adjusted	Regulated	KEGG	KEGG pathway	NR	Swissprot	Tremble	KOG	GO	Pfam	TF-Family	TF-Category	TF-Classification
evm.TU.chr01.1140	-1.78997	0	0	down	K00615 transketolase [EC:2.2.1.1] | (RefSeq) transketolase, chloroplastic (A)	ko00030: Pentose phosphate pathway; ko00710: Carbon fixation in photosynthetic organisms; ko01100: Metabolic pathways; ko01110: Biosynthesis of secondary metabolites; ko01200: Carbon metabolism; ko01230: Biosynthesis of amino acids	transketolase, chloroplastic [Solanum lycopersicum]	TKTC_SOLTU RecName: Full=Transketolase, chloroplastic; Short=TK; EC=2.2.1.1; Flags: Precursor;	A0A6N2BAS5_SOLCI RecName: Full=Transketolase {ECO:0000256|ARBA:ARBA00013152}; EC=2.2.1.1 {ECO:0000256|ARBA:ARBA00013152};	Transketolase	GO:0009535,chloroplast thylakoid membrane; GO:0005829,cytosol; GO:0046872,metal ion binding; GO:0004802,transketolase activity; GO:0006098,pentose-phosphate shunt; GO:0019253,reductive pentose-phosphate cycle; GO:0003674,molecular_function; GO:0005488,binding; GO:0043167,ion binding; GO:0043169,cation binding; GO:0003824,catalytic activity; GO:0016740,transferase activity; GO:0016744,transferase …	PF00456.24:Transketolase, thiamine diphosphate binding domain	--	--	--
evm.TU.chr01.1166	-1.58425	0	0	down	K22547 arsenate reductase [EC:1.20.4.1] | (RefSeq) protein HIGH ARSENIC CONTENT 1, mitochondrial (A)	--	rhodanese-like domain-containing protein 9, chloroplastic [Nicotiana tomentosiformis]	STR9_ARATH RecName: Full=Rhodanese-like domain-containing protein 9, chloroplastic; AltName: Full=Sulfurtransferase 9; Short=AtStr9; Flags: Precursor;	A0A1S4CBP2_TOBAC SubName: Full=rhodanese-like domain-containing protein 9, chloroplastic {ECO:0000313|RefSeq:XP_016498374.1};	--	GO:0009507,chloroplast; GO:0009534,chloroplast thylakoid; GO:0009535,chloroplast thylakoid membrane; GO:0005829,cytosol; GO:0016021,integral component of membrane; GO:0005575,cellular_component; GO:0005622,intracellular anatomical structure; GO:0005737,cytoplasm; GO:0009536,plastid; GO:0043226,organelle; GO:0043227,membrane-bounded organelle; GO:0043229,intracellular organelle; GO:0043231,intrace…	PF00581.23:Rhodanese-like domain	--	--	--
evm.TU.chr01.1232	-1.69545	0	0	down	K01872 alanyl-tRNA synthetase [EC:6.1.1.7] | (RefSeq) hypothetical protein (A)	ko00970: Aminoacyl-tRNA biosynthesis	PREDICTED: RNA polymerase sigma factor sigB-like [Nicotiana tabacum]	SIGB_ARATH RecName: Full=RNA polymerase sigma factor sigB; Short=Sigma factor B; Short=Sigma-B; AltName: Full=Protein ABERRANT CHLOROPLAST 1; AltName: Full=RNA polymerase sigma factor sig1; Short=Atsig1; Short=Sigma factor 1; AltName: Full=RNA polymerase sigma factor sig2; Short=Atsig2; Short=Sigma factor 2; AltName: Full=RNA polymerase sigma factor sigA; Short=Sigma factor A; Short=Sigma-A; Flag…	A0A1S3ZNL0_TOBAC RecName: Full=RNA polymerase sigma factor {ECO:0000256|PIRNR:PIRNR000767};	--	GO:0009507,chloroplast; GO:0003677,DNA binding; GO:0016987,sigma factor activity; GO:0071482,cellular response to light stimulus; GO:0009658,chloroplast organization; GO:0006352,DNA-templated transcription, initiation; GO:2001141,regulation of RNA biosynthetic process; GO:0010114,response to red light; GO:0006399,tRNA metabolic process; GO:0003674,molecular_function; GO:0003676,nucleic acid bindi…	PF04545.19:Sigma-70, region 4	--	--	--
evm.TU.chr01.130	5.03899	0	0	up	K04733 interleukin-1 receptor-associated kinase 4 [EC:2.7.11.1] | (RefSeq) G-type lectin S-receptor-like serine/threonine-protein kinase RKS1 (A)	--	PREDICTED: uncharacterized protein LOC104227947 [Nicotiana sylvestris]	Y4729_ARATH RecName: Full=G-type lectin S-receptor-like serine/threonine-protein kinase At4g27290; EC=2.7.11.1; Flags: Precursor;	A0A1U7WVB8_NICSY RecName: Full=Non-specific serine/threonine protein kinase {ECO:0000256|ARBA:ARBA00012513}; EC=2.7.11.1 {ECO:0000256|ARBA:ARBA00012513};	--	GO:0005886,plasma membrane; GO:0005524,ATP binding; GO:0005516,calmodulin binding; GO:0030246,carbohydrate binding; GO:0106310,protein serine kinase activity; GO:0004674,protein serine/threonine kinase activity; GO:0031625,ubiquitin protein ligase binding; GO:0006468,protein phosphorylation; GO:0048544,recognition of pollen; GO:0000166,nucleotide binding; GO:0003674,molecular_function; GO:0005488…	PF07714.20:Protein tyrosine and serine/threonine kinase	--	--	--
evm.TU.chr01.174	-1.83715	0	0	down	K03671 thioredoxin 1 | (RefSeq) thioredoxin-like (A)	--	PREDICTED: thioredoxin-like [Nicotiana sylvestris]	TRXM4_ARATH RecName: Full=Thioredoxin M4, chloroplastic; Short=AtTrxm4; Flags: Precursor;	A0A1S4CCB3_TOBAC SubName: Full=thioredoxin-like {ECO:0000313|RefSeq:XP_016498761.1};	Thioredoxin-like protein	GO:0009507,chloroplast; GO:0009941,chloroplast envelope; GO:0009570,chloroplast stroma; GO:0009535,chloroplast thylakoid membrane; GO:0005737,cytoplasm; GO:0005829,cytosol; GO:0009579,thylakoid; GO:0008047,enzyme activator activity; GO:0004857,enzyme inhibitor activity; GO:0016491,oxidoreductase activity; GO:0016671,oxidoreductase activity, acting on a sulfur group of donors, disulfide as accepto…	PF00085.23:Thioredoxin	--	--	--
evm.TU.chr01.1824	1.5515	0	0	up	K09872 aquaporin PIP | (RefSeq) probable aquaporin PIP1-2 (A)	--	Aquaporin PIP1-1 [Capsicum baccatum]	PIP12_MUSAM RecName: Full=Aquaporin PIP1-2 {ECO:0000303|PubMed:26307965}; AltName: Full=Plasma membrane intrinsic protein 1-2 {ECO:0000303|PubMed:26307965}; Short=MusaPIP1-2 {ECO:0000303|PubMed:26307965}; Short=MusaPIP1;2 {ECO:0000303|PubMed:26307965};	A0A2G2WTT1_CAPBA SubName: Full=Aquaporin PIP1-1 {ECO:0000313|EMBL:PHT48666.1};	Aquaporin (major intrinsic protein family)	GO:0016021,integral component of membrane; GO:0015267,channel activity; GO:0003674,molecular_function; GO:0005215,transporter activity; GO:0022803,passive transmembrane transporter activity; GO:0022857,transmembrane transporter activity; GO:0005575,cellular_component; GO:0016020,membrane; GO:0031224,intrinsic component of membrane; GO:0110165,cellular anatomical entity	PF00230.23:Major intrinsic protein	--	--	--
evm.TU.chr01.186	3.1118	0	0	up	K10859 DNA oxidative demethylase [EC:1.14.11.33] | (RefSeq) alpha-ketoglutarate-dependent dioxygenase alkB homolog 3-like (A)	--	early nodulin-like protein 2 [Solanum lycopersicum]	ENOL1_ORYSJ RecName: Full=Early nodulin-like protein 1; Short=OsENODL1; AltName: Full=Phytocyanin-like protein; Flags: Precursor;	A0A3Q7J606_SOLLC RecName: Full=Phytocyanin domain-containing protein {ECO:0000259|PROSITE:PS51485};	--	GO:0032578,aleurone grain membrane; GO:0046658,anchored component of plasma membrane; GO:0005773,vacuole; GO:0009055,electron transfer activity; GO:0003674,molecular_function; GO:0003824,catalytic activity; GO:0016491,oxidoreductase activity; GO:0005575,cellular_component; GO:0005622,intracellular anatomical structure; GO:0005737,cytoplasm; GO:0012506,vesicle membrane; GO:0016020,membrane; GO:003…	PF02298.20:Plastocyanin-like domain	--	--	--
evm.TU.chr01.1876	-1.58762	0	0	down	K01599 uroporphyrinogen decarboxylase [EC:4.1.1.37] | (RefSeq) uroporphyrinogen decarboxylase, chloroplastic (A)	ko00860: Porphyrin metabolism; ko01100: Metabolic pathways; ko01110: Biosynthesis of secondary metabolites; ko01240: Biosynthesis of cofactors	hypothetical protein [Datura stramonium]	DCUP_TOBAC RecName: Full=Uroporphyrinogen decarboxylase, chloroplastic; Short=UPD; Short=URO-D; EC=4.1.1.37; Flags: Precursor;	M1CN20_SOLTU RecName: Full=Uroporphyrinogen decarboxylase {ECO:0000256|ARBA:ARBA00012288, ECO:0000256|RuleBase:RU000554}; EC=4.1.1.37 {ECO:0000256|ARBA:ARBA00012288, ECO:0000256|RuleBase:RU000554};	Uroporphyrinogen decarboxylase	GO:0009507,chloroplast; GO:0004853,uroporphyrinogen decarboxylase activity; GO:0015995,chlorophyll biosynthetic process; GO:0006782,protoporphyrinogen IX biosynthetic process; GO:0003674,molecular_function; GO:0003824,catalytic activity; GO:0016829,lyase activity; GO:0016830,carbon-carbon lyase activity; GO:0016831,carboxy-lyase activity; GO:0006725,cellular aromatic compound metabolic process; G…	PF01208.20:Uroporphyrinogen decarboxylase (URO-D)	--	--	--
evm.TU.chr01.1915	-1.49498	0	0	down	K04564 superoxide dismutase, Fe-Mn family [EC:1.15.1.1] | (RefSeq) superoxide dismutase [Fe], chloroplastic (A)	ko04146: Peroxisome	PREDICTED: superoxide dismutase [Fe]	SODF_NICPL RecName: Full=Superoxide dismutase [Fe], chloroplastic; EC=1.15.1.1; Flags: Fragment;	A0A1J6IH53_NICAT RecName: Full=Superoxide dismutase {ECO:0000256|ARBA:ARBA00012682, ECO:0000256|RuleBase:RU000414}; EC=1.15.1.1 {ECO:0000256|ARBA:ARBA00012682, ECO:0000256|RuleBase:RU000414};	Manganese superoxide dismutase	GO:0009507,chloroplast; GO:0046872,metal ion binding; GO:0004784,superoxide dismutase activity; GO:0003674,molecular_function; GO:0005488,binding; GO:0043167,ion binding; GO:0043169,cation binding; GO:0003824,catalytic activity; GO:0016209,antioxidant activity; GO:0016491,oxidoreductase activity; GO:0016721,oxidoreductase activity, acting on superoxide radicals as acceptor; GO:0005575,cellular_co…	PF02777.21:Iron/manganese superoxide dismutases, C-terminal domain	--	--	--
evm.TU.chr01.2052	-2.12103	0	0	down	K15746 beta-carotene 3-hydroxylase [EC:1.14.15.24] | (RefSeq) beta-carotene hydroxylase 2, chloroplastic (A)	ko00906: Carotenoid biosynthesis; ko01100: Metabolic pathways; ko01110: Biosynthesis of secondary metabolites	carotenoid beta-ring hydroxylase 1 [Lycium barbarum]	BCH2_CAPAN RecName: Full=Beta-carotene hydroxylase 2, chloroplastic {ECO:0000305}; EC=1.14.15.24 {ECO:0000269|PubMed:9555077}; Flags: Precursor;	A0A0A7DVY2_LYCBA RecName: Full=Beta-carotene 3-hydroxylase {ECO:0000256|ARBA:ARBA00026097}; EC=1.14.15.24 {ECO:0000256|ARBA:ARBA00026097};	--	GO:0031969,chloroplast membrane; GO:0016021,integral component of membrane; GO:0052611,beta-carotene 3-hydroxylase activity; GO:0052610,beta-cryptoxanthin hydroxylase activity; GO:0016787,hydrolase activity; GO:0005506,iron ion binding; GO:0016117,carotenoid biosynthetic process; GO:0003674,molecular_function; GO:0003824,catalytic activity; GO:0004497,monooxygenase activity; GO:0016491,oxidoreduc…	PF04116.16:Fatty acid hydroxylase	--	--	--
evm.TU.chr01.2061	2.18615	0	0	up	K12795 suppressor of G2 allele of SKP1 | (RefSeq) SGT1; protein SGT1 homolog A-like (A)	ko04626: Plant-pathogen interaction	Protein SGT1 -like protein [Capsicum annuum]	SGT1_ORYSJ RecName: Full=Protein SGT1 homolog {ECO:0000250|UniProtKB:Q08446}; Short=OsSGT1 {ECO:0000303|PubMed:18257679}; AltName: Full=Suppressor of G2 allele of SKP1 homolog {ECO:0000250|UniProtKB:Q08446};	A0A2G2Z994_CAPAN SubName: Full=Protein SGT1-like protein {ECO:0000313|EMBL:PHT78534.1};	Suppressor of G2 allele of skp1	GO:0005737,cytoplasm; GO:0005634,nucleus; GO:0051087,chaperone binding; GO:0042742,defense response to bacterium; GO:0050832,defense response to fungus; GO:0050821,protein stabilization; GO:0003674,molecular_function; GO:0005488,binding; GO:0005515,protein binding; GO:0006950,response to stress; GO:0006952,defense response; GO:0008150,biological_process; GO:0009605,response to external stimulus; …	PF05002.18:SGS domain	--	--	--
evm.TU.chr01.2090	2.62474	0	0	up	K09490 endoplasmic reticulum chaperone BiP [EC:3.6.4.10] | (RefSeq) luminal-binding protein 4 (A)	ko03060: Protein export; ko04141: Protein processing in endoplasmic reticulum	endoplasmic reticulum chaperone binding protein [Lycium chinense]	BIP4_TOBAC RecName: Full=Luminal-binding protein 4; Short=BiP 4; AltName: Full=78 kDa glucose-regulated protein homolog 4; Short=GRP-78-4; Flags: Precursor;	A0A0B5GNH2_LYCCN SubName: Full=Endoplasmic reticulum chaperone binding protein {ECO:0000313|EMBL:AJF19166.1};	Molecular chaperones GRP78/BiP/KAR2, HSP70 superfamily	GO:0005737,cytoplasm; GO:0034663,endoplasmic reticulum chaperone complex; GO:0005788,endoplasmic reticulum lumen; GO:0016020,membrane; GO:0005634,nucleus; GO:0005524,ATP binding; GO:0016887,ATPase activity; GO:0140662,NA; GO:0031072,heat shock protein binding; GO:0051787,misfolded protein binding; GO:0044183,protein folding chaperone; GO:0051082,unfolded protein binding; GO:0034620,cellular respo…	PF00012.23:Hsp70 protein	--	--	--
evm.TU.chr01.2095	-1.75134	0	0	down	K22547 arsenate reductase [EC:1.20.4.1] | (RefSeq) protein HIGH ARSENIC CONTENT 1, mitochondrial-like (A)	--	rhodanese-like domain-containing protein 14, chloroplastic [Nicotiana tomentosiformis]	STR14_ARATH RecName: Full=Rhodanese-like domain-containing protein 14, chloroplastic; AltName: Full=Sulfurtransferase 14; Short=AtStr14; Flags: Precursor;	A0A1S3YPZ5_TOBAC SubName: Full=rhodanese-like domain-containing protein 14, chloroplastic {ECO:0000313|RefSeq:XP_016454055.1};	--	GO:0009507,chloroplast; GO:0009941,chloroplast envelope; GO:0009534,chloroplast thylakoid; GO:0009535,chloroplast thylakoid membrane; GO:0005856,cytoskeleton; GO:0005575,cellular_component; GO:0005622,intracellular anatomical structure; GO:0005737,cytoplasm; GO:0009536,plastid; GO:0043226,organelle; GO:0043227,membrane-bounded organelle; GO:0043229,intracellular organelle; GO:0043231,intracellula…	PF00581.23:Rhodanese-like domain	--	--	--
evm.TU.chr01.2152	1.84529	0	0	up	K13424 WRKY transcription factor 33 | (RefSeq) WRKY2; probable WRKY transcription factor 25 (A)	ko04016: MAPK signaling pathway - plant; ko04626: Plant-pathogen interaction	hypothetical protein [Datura stramonium]	WRK24_ORYSJ RecName: Full=WRKY transcription factor WRKY24 {ECO:0000303|PubMed:15047897}; Short=OsWRKY24 {ECO:0000303|PubMed:15047897};	A0A2G2WK68_CAPBA SubName: Full=Putative WRKY transcription factor 25 {ECO:0000313|EMBL:PHT45638.1};	--	GO:0005634,nucleus; GO:0003700,DNA-binding transcription factor activity; GO:0043565,sequence-specific DNA binding; GO:0009738,abscisic acid-activated signaling pathway; GO:0009740,gibberellic acid mediated signaling pathway; GO:0009788,negative regulation of abscisic acid-activated signaling pathway; GO:0009938,negative regulation of gibberellic acid mediated signaling pathway; GO:0045893,positi…	PF03106.18:WRKY DNA -binding domain	WRKY	TF	WRKY
evm.TU.chr01.2205	-1.58259	0	0	down	K02437 glycine cleavage system H protein | (RefSeq) glycine cleavage system H protein, mitochondrial-like isoform X1 (A)	ko00260: Glycine, serine and threonine metabolism; ko00630: Glyoxylate and dicarboxylate metabolism; ko01100: Metabolic pathways; ko01110: Biosynthesis of secondary metabolites; ko01200: Carbon metabolism	PREDICTED: glycine cleavage system H protein, mitochondrial-like isoform X1 [Nicotiana sylvestris]	GCSH_FLAAN RecName: Full=Glycine cleavage system H protein, mitochondrial; Flags: Precursor;	A0A1U7YX88_NICSY RecName: Full=Glycine cleavage system H protein {ECO:0000256|RuleBase:RU364055};	Glycine cleavage system H protein (lipoate-binding)	GO:0005960,glycine cleavage complex; GO:0005739,mitochondrion; GO:0019464,glycine decarboxylation via glycine cleavage system; GO:0006082,organic acid metabolic process; GO:0006520,cellular amino acid metabolic process; GO:0006544,glycine metabolic process; GO:0006546,glycine catabolic process; GO:0006807,nitrogen compound metabolic process; GO:0008150,biological_process; GO:0008152,metabolic pro…	PF01597.22:Glycine cleavage H-protein	--	--	--
evm.TU.chr01.2243	2.36401	0	0	up	K13466 EIX receptor 1/2 | (RefSeq) leucine-rich repeat receptor protein kinase MSP1-like (A)	ko04626: Plant-pathogen interaction	PREDICTED: receptor-like protein 12 [Nicotiana attenuata]	Y3804_ARATH RecName: Full=Probably inactive leucine-rich repeat receptor-like protein kinase At3g28040; Flags: Precursor;	A0A314LDB3_NICAT SubName: Full=Inactive leucine-rich repeat receptor-like protein kinase {ECO:0000313|EMBL:OIT39635.1};	FOG: Leucine rich repeat	GO:0016021,integral component of membrane; GO:0005886,plasma membrane; GO:0005524,ATP binding; GO:0004672,protein kinase activity; GO:0006468,protein phosphorylation; GO:0000166,nucleotide binding; GO:0003674,molecular_function; GO:0005488,binding; GO:0017076,purine nucleotide binding; GO:0030554,adenyl nucleotide binding; GO:0032553,ribonucleotide binding; GO:0032555,purine ribonucleotide bindin…	PF13855.9:Leucine rich repeat	--	--	--
evm.TU.chr01.2260	1.47616	0	0	up	K09873 aquaporin TIP | (RefSeq) probable aquaporin TIP-type RB7-5A (A)	--	hypothetical protein [Datura stramonium]	TIP1_TOBAC RecName: Full=Probable aquaporin TIP-type RB7-5A; AltName: Full=RT-TIP; AltName: Full=TobRB7; AltName: Full=Tonoplast intrinsic protein, root-specific RB7-5A;	A0A2G2WJS6_CAPBA SubName: Full=Putative aquaporin TIP-type RB7-5A {ECO:0000313|EMBL:PHT45497.1};	Aquaporin (major intrinsic protein family)	GO:0016021,integral component of membrane; GO:0016020,membrane; GO:0009705,plant-type vacuole membrane; GO:0015250,water channel activity; GO:0006833,water transport; GO:0003674,molecular_function; GO:0005215,transporter activity; GO:0005372,water transmembrane transporter activity; GO:0015267,channel activity; GO:0015318,inorganic molecular entity transmembrane transporter activity; GO:0022803,p…	PF00230.23:Major intrinsic protein	--	--	--
evm.TU.chr01.227	-2.43161	0	0	down	K01599 uroporphyrinogen decarboxylase [EC:4.1.1.37] | (RefSeq) uroporphyrinogen decarboxylase 1, chloroplastic (A)	ko00860: Porphyrin metabolism; ko01100: Metabolic pathways; ko01110: Biosynthesis of secondary metabolites; ko01240: Biosynthesis of cofactors	PREDICTED: uroporphyrinogen decarboxylase 1, chloroplastic [Nicotiana attenuata]	DCUP1_ARATH RecName: Full=Uroporphyrinogen decarboxylase 1, chloroplastic; Short=UPD1; Short=URO-D1; EC=4.1.1.37; Flags: Precursor;	A0A1J6I560_NICAT RecName: Full=Uroporphyrinogen decarboxylase {ECO:0000256|ARBA:ARBA00012288, ECO:0000256|RuleBase:RU000554}; EC=4.1.1.37 {ECO:0000256|ARBA:ARBA00012288, ECO:0000256|RuleBase:RU000554};	Uroporphyrinogen decarboxylase	GO:0009507,chloroplast; GO:0009570,chloroplast stroma; GO:0004853,uroporphyrinogen decarboxylase activity; GO:0015995,chlorophyll biosynthetic process; GO:0006782,protoporphyrinogen IX biosynthetic process; GO:0046686,response to cadmium ion; GO:0003674,molecular_function; GO:0003824,catalytic activity; GO:0016829,lyase activity; GO:0016830,carbon-carbon lyase activity; GO:0016831,carboxy-lyase a…	PF01208.20:Uroporphyrinogen decarboxylase (URO-D)	--	--	--
evm.TU.chr01.2316	-2.7074	0	0	down	K03542 photosystem II 22kDa protein | (RefSeq) psbS; photosystem II subunit S (A)	ko00195: Photosynthesis; ko01100: Metabolic pathways	chloroplast chlorophyll a/b-binding protein [Solanum nigrum]	PSBS_SOLLC RecName: Full=Photosystem II 22 kDa protein, chloroplastic; AltName: Full=CP22; Flags: Precursor;	B3RFS0_SOLNI SubName: Full=Chloroplast chlorophyll a/b-binding protein {ECO:0000313|EMBL:ABF72923.2};	--	GO:0009535,chloroplast thylakoid membrane; GO:0016021,integral component of membrane; GO:0009523,photosystem II; GO:0015979,photosynthesis; GO:0008150,biological_process; GO:0008152,metabolic process; GO:0009987,cellular process; GO:0044237,cellular metabolic process; GO:0005575,cellular_component; GO:0005622,intracellular anatomical structure; GO:0005737,cytoplasm; GO:0009507,chloroplast; GO:000…	PF00504.24:Chlorophyll A-B binding protein	--	--	--
evm.TU.chr01.2473	-2.2887	0	0	down	K02692 photosystem I subunit II | (RefSeq) photosystem I reaction center subunit II, chloroplastic-like (A)	ko00195: Photosynthesis; ko01100: Metabolic pathways	hypothetical protein [Datura stramonium]	PSAD_NICSY RecName: Full=Photosystem I reaction center subunit II, chloroplastic; AltName: Full=Photosystem I 20 kDa subunit; Short=PSI-D; Flags: Precursor;	A0A1S3XBE6_TOBAC RecName: Full=Photosystem I reaction center subunit II, chloroplastic {ECO:0000256|RuleBase:RU368104};	--	GO:0009535,chloroplast thylakoid membrane; GO:0009538,photosystem I reaction center; GO:0015979,photosynthesis; GO:0008150,biological_process; GO:0008152,metabolic process; GO:0009987,cellular process; GO:0044237,cellular metabolic process; GO:0005575,cellular_component; GO:0005622,intracellular anatomical structure; GO:0005737,cytoplasm; GO:0009507,chloroplast; GO:0009534,chloroplast thylakoid; …	PF02531.19:PsaD	--	--	--
evm.TU.chr01.2557	-2.49221	0	0	down	K14521 N-acetyltransferase 10 [EC:2.3.1.-] | (RefSeq) hypothetical protein (A)	ko03008: Ribosome biogenesis in eukaryotes	PREDICTED: aldo-keto reductase [Nicotiana sylvestris]	KCAB_ARATH RecName: Full=Probable voltage-gated potassium channel subunit beta; AltName: Full=K(+) channel subunit beta; AltName: Full=Potassium voltage beta 1; Short=KV-beta1;	A0A1U7VYH2_NICSY SubName: Full=aldo-keto reductase {ECO:0000313|RefSeq:XP_009770016.1};	Voltage-gated shaker-like K+ channel, subunit beta/KCNAB	GO:0005576,extracellular region; GO:0005886,plasma membrane; GO:0009506,plasmodesma; GO:0005244,voltage-gated ion channel activity; GO:0006813,potassium ion transport; GO:0034765,regulation of ion transmembrane transport; GO:0003674,molecular_function; GO:0005215,transporter activity; GO:0015075,ion transmembrane transporter activity; GO:0015267,channel activity; GO:0022803,passive transmembrane …	PF00248.24:Aldo/keto reductase family	--	--	--
evm.TU.chr01.2569	-2.48724	0	0	down	K03921 acyl-[acyl-carrier-protein] desaturase [EC:1.14.19.2 1.14.19.11 1.14.19.26] | (RefSeq) stearoyl-[acyl-carrier-protein] 9-desaturase, chloroplastic (A)	ko00061: Fatty acid biosynthesis; ko01040: Biosynthesis of unsaturated fatty acids; ko01100: Metabolic pathways; ko01212: Fatty acid metabolism	Stearoyl-[acyl-carrier-protein]	STAD_RICCO RecName: Full=Stearoyl-[acyl-carrier-protein] 9-desaturase, chloroplastic; Short=Stearoyl-ACP desaturase; EC=1.14.19.2 {ECO:0000269|PubMed:17088542, ECO:0000269|PubMed:21930947}; AltName: Full=Acyl-[acyl-carrier-protein] desaturase; AltName: Full=Delta(9) stearoyl-acyl carrier protein desaturase; Flags: Precursor;	A0A2G2WJJ9_CAPBA RecName: Full=Acyl-[acyl-carrier-protein] desaturase {ECO:0000256|ARBA:ARBA00030374, ECO:0000256|RuleBase:RU000582}; EC=1.14.19.- {ECO:0000256|RuleBase:RU000582};	--	GO:0009507,chloroplast; GO:0045300,acyl-[acyl-carrier-protein] desaturase activity; GO:0046872,metal ion binding; GO:0102786,stearoyl-[acp] desaturase activity; GO:0006633,fatty acid biosynthetic process; GO:0003674,molecular_function; GO:0003824,catalytic activity; GO:0016491,oxidoreductase activity; GO:0016705,oxidoreductase activity, acting on paired donors, with incorporation or reduction of …	PF03405.17:Fatty acid desaturase	--	--	--
evm.TU.chr01.2599	-2.18672	0	0	down	K13153 U11/U12 small nuclear ribonucleoprotein 25 kDa protein | (RefSeq) U11/U12 small nuclear ribonucleoprotein 25 kDa protein-like (A)	--	PREDICTED: uncharacterized protein LOC104221959 [Nicotiana sylvestris]	ATPF2_SPIOL RecName: Full=ATP synthase subunit b', chloroplastic; AltName: Full=ATP synthase F(0) sector subunit b'; AltName: Full=ATPase subunit II; Flags: Precursor;	A0A1U7VU59_NICSY SubName: Full=uncharacterized protein LOC104221959 {ECO:0000313|RefSeq:XP_009771417.1};	--	GO:0009535,chloroplast thylakoid membrane; GO:0016021,integral component of membrane; GO:0045263,proton-transporting ATP synthase complex, coupling factor F(o); GO:0005524,ATP binding; GO:0015078,proton transmembrane transporter activity; GO:0015986,ATP synthesis coupled proton transport; GO:0000166,nucleotide binding; GO:0003674,molecular_function; GO:0005488,binding; GO:0017076,purine nucleotid…	PF18036.4:Ubiquitin-like domain	--	--	--
evm.TU.chr01.2600	-1.4391	0	0	down	K13153 U11/U12 small nuclear ribonucleoprotein 25 kDa protein | (RefSeq) uncharacterized protein LOC107022430 isoform X1 (A)	--	uncharacterized protein LOC104101333 [Nicotiana tomentosiformis]	ATPF2_SPIOL RecName: Full=ATP synthase subunit b', chloroplastic; AltName: Full=ATP synthase F(0) sector subunit b'; AltName: Full=ATPase subunit II; Flags: Precursor;	A0A1U7VU59_NICSY SubName: Full=uncharacterized protein LOC104221959 {ECO:0000313|RefSeq:XP_009771417.1};	--	GO:0009535,chloroplast thylakoid membrane; GO:0016021,integral component of membrane; GO:0045263,proton-transporting ATP synthase complex, coupling factor F(o); GO:0005524,ATP binding; GO:0015078,proton transmembrane transporter activity; GO:0015986,ATP synthesis coupled proton transport; GO:0000166,nucleotide binding; GO:0003674,molecular_function; GO:0005488,binding; GO:0017076,purine nucleotid…	PF18036.4:Ubiquitin-like domain	--	--	--
evm.TU.chr01.2602	-3.45522	0	0	down	K07151 dolichyl-diphosphooligosaccharide---protein glycosyltransferase [EC:2.4.99.18] | (RefSeq) dolichyl-diphosphooligosaccharide--protein glycosyltransferase subunit STT3B-like isoform X1 (A)	ko00510: N-Glycan biosynthesis; ko00513: Various types of N-glycan biosynthesis; ko01100: Metabolic pathways; ko04141: Protein processing in endoplasmic reticulum	hypothetical protein H5410_032923 [Solanum commersonii]	LBP65_ARATH RecName: Full=Putative lipid-binding protein At4g00165; Flags: Precursor;	A0A2G2WK58_CAPBA RecName: Full=AAI domain-containing protein {ECO:0000259|SMART:SM00499};	--	GO:0005576,extracellular region; GO:0005575,cellular_component; GO:0110165,cellular anatomical entity	PF14547.9:Hydrophobic seed protein	--	--	--
evm.TU.chr01.2612	2.86752	0	0	up	K07192 flotillin | (RefSeq) uncharacterized protein LOC110766427 isoform X1 (A)	--	hypothetical protein HHK36_013871 [Tetracentron sinense]	FLOT4_MEDTR RecName: Full=Flotillin-like protein 4;	A0A834Z715_9MAGN RecName: Full=Flotillin-like {ECO:0000256|RuleBase:RU366054};	Flotillins	GO:0016324,apical plasma membrane; GO:0005901,caveola; GO:0005886,plasma membrane; GO:0009877,nodulation; GO:0008150,biological_process; GO:0009653,anatomical structure morphogenesis; GO:0032502,developmental process; GO:0048646,anatomical structure formation involved in morphogenesis; GO:0048856,anatomical structure development; GO:0005575,cellular_component; GO:0016020,membrane; GO:0045177,apic…	PF01145.28:SPFH domain / Band 7 family	--	--	--
evm.TU.chr01.2676	-1.93088	0	0	down	K02888 large subunit ribosomal protein L21 | (RefSeq) 50S ribosomal protein L21, chloroplastic (A)	ko03010: Ribosome	PREDICTED: 50S ribosomal protein L21, chloroplastic [Solanum tuberosum]	RK21_SPIOL RecName: Full=50S ribosomal protein L21, chloroplastic {ECO:0000303|PubMed:10874046}; AltName: Full=CL21; AltName: Full=CS-L7; AltName: Full=Chloroplastic large ribosomal subunit protein bL21c {ECO:0000303|PubMed:28007896}; Flags: Precursor;	A0A0V0HED5_SOLCH SubName: Full=Putative 50S ribosomal protein L21, chloroplastic-like {ECO:0000313|EMBL:JAP18751.1};	Mitochondrial/chloroplast ribosomal L21 protein	GO:0009507,chloroplast; GO:0005840,ribosome; GO:0019843,rRNA binding; GO:0003735,structural constituent of ribosome; GO:0006412,translation; GO:0003674,molecular_function; GO:0003676,nucleic acid binding; GO:0003723,RNA binding; GO:0005488,binding; GO:0097159,organic cyclic compound binding; GO:1901363,heterocyclic compound binding; GO:0005198,structural molecule activity; GO:0006518,peptide meta…	PF00829.24:Ribosomal prokaryotic L21 protein	--	--	--
evm.TU.chr01.276	-2.02965	0	0	down	K08909 light-harvesting complex I chlorophyll a/b binding protein 3 | (RefSeq) CAB-8; chlorophyll a-b binding protein 8, chloroplastic (A)	ko00196: Photosynthesis - antenna proteins; ko01100: Metabolic pathways	--	CB13_SOLLC RecName: Full=Chlorophyll a-b binding protein 8, chloroplastic; AltName: Full=LHCI type III CAB-8; Flags: Precursor;	A0A3Q7IAX8_SOLLC RecName: Full=Chlorophyll a-b binding protein, chloroplastic {ECO:0000256|RuleBase:RU363080};	--	GO:0009535,chloroplast thylakoid membrane; GO:0016021,integral component of membrane; GO:0009522,photosystem I; GO:0009523,photosystem II; GO:0016168,chlorophyll binding; GO:0046872,metal ion binding; GO:0009768,photosynthesis, light harvesting in photosystem I; GO:0009416,response to light stimulus; GO:0003674,molecular_function; GO:0005488,binding; GO:0046906,tetrapyrrole binding; GO:0097159,or…	PF00504.24:Chlorophyll A-B binding protein	--	--	--
evm.TU.chr01.2794	-2.35096	0	0	down	K08916 light-harvesting complex II chlorophyll a/b binding protein 5 | (RefSeq) CAB9; chlorophyll a-b binding protein Cab9 (A)	ko00196: Photosynthesis - antenna proteins; ko01100: Metabolic pathways	chlorophyll a-b binding protein Cab9 [Solanum lycopersicum]	CB5_ARATH RecName: Full=Chlorophyll a-b binding protein CP26, chloroplastic; AltName: Full=LHCB5; AltName: Full=LHCIIc; AltName: Full=Light-harvesting complex II protein 5; Flags: Precursor;	A0A6N2B984_SOLCI RecName: Full=Chlorophyll a-b binding protein, chloroplastic {ECO:0000256|RuleBase:RU363080};	--	GO:0009507,chloroplast; GO:0009534,chloroplast thylakoid; GO:0009535,chloroplast thylakoid membrane; GO:0005829,cytosol; GO:0016021,integral component of membrane; GO:0009522,photosystem I; GO:0009783,photosystem II antenna complex; GO:0010287,plastoglobule; GO:0009517,PSII associated light-harvesting complex II; GO:0009579,thylakoid; GO:0042651,thylakoid membrane; GO:0016168,chlorophyll binding;…	PF00504.24:Chlorophyll A-B binding protein	--	--	--
evm.TU.chr01.2919	2.46145	0	0	up	K20728 vegetative storage protein 2 | (RefSeq) vegetative storage protein 2-like (A)	ko04016: MAPK signaling pathway - plant	hypothetical protein H5410_033346 [Solanum commersonii]	PPA1_SOLLC RecName: Full=Acid phosphatase 1; EC=3.1.3.2; AltName: Full=Apase-1(1); Flags: Precursor;	A0A7J6EUM8_CANSA SubName: Full=Uncharacterized protein {ECO:0000313|EMBL:KAF4362133.1};	--	GO:0003993,acid phosphatase activity; GO:0003674,molecular_function; GO:0003824,catalytic activity; GO:0016787,hydrolase activity; GO:0016788,hydrolase activity, acting on ester bonds; GO:0016791,phosphatase activity; GO:0042578,phosphoric ester hydrolase activity	PF03767.17:HAD superfamily, subfamily IIIB (Acid phosphatase)	--	--	--
evm.TU.chr01.2946	-2.76784	0	0	down	K02695 photosystem I subunit VI | (RefSeq) photosystem I reaction center subunit VI, chloroplastic (A)	ko00195: Photosynthesis; ko01100: Metabolic pathways	photosystem I reaction center subunit VI, chloroplastic [Capsicum annuum]	PSAH_BRACM RecName: Full=Photosystem I reaction center subunit VI, chloroplastic; Short=PSI-H; AltName: Full=Light-harvesting complex I 11 kDa protein; Flags: Precursor;	A0A2G2ZBK7_CAPAN SubName: Full=photosystem I reaction center subunit VI, chloroplastic {ECO:0000313|RefSeq:XP_016578621.1};	--	GO:0009535,chloroplast thylakoid membrane; GO:0016021,integral component of membrane; GO:0009538,photosystem I reaction center; GO:0015979,photosynthesis; GO:0008150,biological_process; GO:0008152,metabolic process; GO:0009987,cellular process; GO:0044237,cellular metabolic process; GO:0005575,cellular_component; GO:0005622,intracellular anatomical structure; GO:0005737,cytoplasm; GO:0009507,chlo…	PF03244.17:Photosystem I reaction centre subunit VI	--	--	--
evm.TU.chr01.3035	-1.64444	0	0	down	--	--	Protein LOW PSII ACCUMULATION 3, chloroplastic [Datura stramonium]	LPA3_ARATH RecName: Full=Protein LPA3 {ECO:0000305}; AltName: Full=Protein LOW PSII ACCUMULATION 3, chloroplastic {ECO:0000303|PubMed:20605914}; Flags: Precursor;	A0A6N2B249_SOLCI RecName: Full=DUF1995 domain-containing protein {ECO:0000259|Pfam:PF09353};	--	GO:0009507,chloroplast; GO:0009570,chloroplast stroma; GO:0005739,mitochondrion; GO:0005575,cellular_component; GO:0005622,intracellular anatomical structure; GO:0005737,cytoplasm; GO:0009536,plastid; GO:0043226,organelle; GO:0043227,membrane-bounded organelle; GO:0043229,intracellular organelle; GO:0043231,intracellular membrane-bounded organelle; GO:0110165,cellular anatomical entity; GO:000953…	PF09353.13:Domain of unknown function (DUF1995)	--	--	--
evm.TU.chr01.3108	-2.56705	0	0	down	K05929 phosphoethanolamine N-methyltransferase [EC:2.1.1.103] | (RefSeq) phosphoethanolamine N-methyltransferase-like (A)	ko00564: Glycerophospholipid metabolism	phosphoethanolamine N-methyltransferase-like [Solanum verrucosum]	PEAMT_SPIOL RecName: Full=Phosphoethanolamine N-methyltransferase; EC=2.1.1.103;	M1CT51_SOLTU SubName: Full=Phosphoethanolamine N-methyltransferase {ECO:0000313|EnsemblPlants:PGSC0003DMT400074099};	SAM-dependent methyltransferases	GO:0005737,cytoplasm; GO:0000234,phosphoethanolamine N-methyltransferase activity; GO:0052667,phosphomethylethanolamine N-methyltransferase activity; GO:0032259,methylation; GO:0006656,phosphatidylcholine biosynthetic process; GO:0003674,molecular_function; GO:0003824,catalytic activity; GO:0008168,methyltransferase activity; GO:0008170,N-methyltransferase activity; GO:0008757,S-adenosylmethionin…	PF08241.15:Methyltransferase domain	--	--	--
evm.TU.chr01.313	4.85931	0	0	up	K01723 hydroperoxide dehydratase [EC:4.2.1.92] | (RefSeq) 9-divinyl ether synthase-like (A)	ko00592: alpha-Linolenic acid metabolism; ko01100: Metabolic pathways; ko01110: Biosynthesis of secondary metabolites	Allene oxide synthase 3 [Datura stramonium]	AOS3_SOLLC RecName: Full=Allene oxide synthase 3 {ECO:0000303|PubMed:12351632}; Short=LeAOS3 {ECO:0000303|PubMed:12351632}; EC=4.2.1.92 {ECO:0000269|PubMed:12351632}; AltName: Full=Allene oxide cyclase {ECO:0000303|PubMed:12351632}; EC=5.3.99.6 {ECO:0000269|PubMed:12351632}; AltName: Full=Cytochrome P450 CYP74C3 {ECO:0000303|PubMed:12351632}; AltName: Full=Cytochrome P450 CYP74D1 {ECO:0000303|Pub…	A0A2G2YJ06_CAPAN SubName: Full=9-divinyl ether synthase-like {ECO:0000313|RefSeq:XP_016545806.1};	--	GO:0009978,allene oxide synthase activity; GO:0046423,allene-oxide cyclase activity; GO:0020037,heme binding; GO:0005506,iron ion binding; GO:0004497,monooxygenase activity; GO:0016491,oxidoreductase activity; GO:0016705,oxidoreductase activity, acting on paired donors, with incorporation or reduction of molecular oxygen; GO:0006952,defense response; GO:0006633,fatty acid biosynthetic process; GO…	PF00067.25:Cytochrome P450	--	--	--
evm.TU.chr01.315	2.43738	0	0	up	K01723 hydroperoxide dehydratase [EC:4.2.1.92] | (RefSeq) 9-divinyl ether synthase-like (A)	ko00592: alpha-Linolenic acid metabolism; ko01100: Metabolic pathways; ko01110: Biosynthesis of secondary metabolites	Allene oxide synthase 3 [Datura stramonium]	AOS3_SOLLC RecName: Full=Allene oxide synthase 3 {ECO:0000303|PubMed:12351632}; Short=LeAOS3 {ECO:0000303|PubMed:12351632}; EC=4.2.1.92 {ECO:0000269|PubMed:12351632}; AltName: Full=Allene oxide cyclase {ECO:0000303|PubMed:12351632}; EC=5.3.99.6 {ECO:0000269|PubMed:12351632}; AltName: Full=Cytochrome P450 CYP74C3 {ECO:0000303|PubMed:12351632}; AltName: Full=Cytochrome P450 CYP74D1 {ECO:0000303|Pub…	A0A1S4DHK7_TOBAC SubName: Full=9-divinyl ether synthase-like {ECO:0000313|RefSeq:XP_016512836.1};	--	GO:0009978,allene oxide synthase activity; GO:0046423,allene-oxide cyclase activity; GO:0020037,heme binding; GO:0005506,iron ion binding; GO:0004497,monooxygenase activity; GO:0016491,oxidoreductase activity; GO:0016705,oxidoreductase activity, acting on paired donors, with incorporation or reduction of molecular oxygen; GO:0006952,defense response; GO:0006633,fatty acid biosynthetic process; GO…	PF00067.25:Cytochrome P450	--	--	--
evm.TU.chr01.3178	3.75309	0	0	up	K13051 L-asparaginase / beta-aspartyl-peptidase [EC:3.5.1.1 3.4.19.5] | (RefSeq) isoaspartyl peptidase/L-asparaginase-like (A)	ko00250: Alanine, aspartate and glutamate metabolism; ko00460: Cyanoamino acid metabolism; ko01100: Metabolic pathways; ko01110: Biosynthesis of secondary metabolites	isoaspartyl peptidase/L-asparaginase-like [Solanum pennellii]	ASPG_LUPLU RecName: Full=Isoaspartyl peptidase/L-asparaginase; Short=LlA; EC=3.4.19.5; AltName: Full=L-asparagine amidohydrolase; AltName: Full=Potassium-independent L-asparaginase; Contains: RecName: Full=Isoaspartyl peptidase/L-asparaginase subunit alpha; Contains: RecName: Full=Isoaspartyl peptidase/L-asparaginase subunit beta; Flags: Precursor;	A0A3Q7HTS4_SOLLC SubName: Full=Uncharacterized protein {ECO:0000313|EnsemblPlants:Solyc06g069400.3.1};	Asparaginase	GO:0008798,beta-aspartyl-peptidase activity; GO:0006508,proteolysis; GO:0003674,molecular_function; GO:0003824,catalytic activity; GO:0008233,peptidase activity; GO:0008242,omega peptidase activity; GO:0016787,hydrolase activity; GO:0070003,threonine-type peptidase activity; GO:0140096,catalytic activity, acting on a protein; GO:0006807,nitrogen compound metabolic process; GO:0008150,biological_p…	PF01112.21:Asparaginase	--	--	--
evm.TU.chr01.3221	-2.22527	0	0	down	K08910 light-harvesting complex I chlorophyll a/b binding protein 4 | (RefSeq) chlorophyll a-b binding protein 4, chloroplastic-like (A)	ko00196: Photosynthesis - antenna proteins; ko01100: Metabolic pathways	chlorophyll a-b binding protein 4, chloroplastic [Solanum verrucosum]	CB24_PEA RecName: Full=Chlorophyll a-b binding protein P4, chloroplastic; AltName: Full=LHCI type III CAB-P4; Flags: Precursor;	M1D6L8_SOLTU RecName: Full=Chlorophyll a-b binding protein, chloroplastic {ECO:0000256|RuleBase:RU363080};	--	GO:0009535,chloroplast thylakoid membrane; GO:0016021,integral component of membrane; GO:0009522,photosystem I; GO:0009523,photosystem II; GO:0016168,chlorophyll binding; GO:0046872,metal ion binding; GO:0009765,photosynthesis, light harvesting; GO:0003674,molecular_function; GO:0005488,binding; GO:0046906,tetrapyrrole binding; GO:0097159,organic cyclic compound binding; GO:1901363,heterocyclic c…	PF00504.24:Chlorophyll A-B binding protein	--	--	--
evm.TU.chr01.3284	3.25123	0	0	up	K18875 enhanced disease susceptibility 1 protein | (RefSeq) protein EDS1L-like (A)	ko04626: Plant-pathogen interaction	enhanced disease susceptibility 1 [Datura stramonium]	EDS1L_ARATH RecName: Full=Protein EDS1L {ECO:0000305}; AltName: Full=Enhanced disease susceptibility 1-like;	A0A2G2WLY7_CAPBA SubName: Full=Uncharacterized protein {ECO:0000313|EMBL:PHT46189.1};	--	GO:0005783,endoplasmic reticulum; GO:0005634,nucleus; GO:0016787,hydrolase activity; GO:0006952,defense response; GO:0006629,lipid metabolic process; GO:0003674,molecular_function; GO:0003824,catalytic activity; GO:0006950,response to stress; GO:0008150,biological_process; GO:0050896,response to stimulus; GO:0008152,metabolic process; GO:0044238,primary metabolic process; GO:0071704,organic subst…	PF18117.4:Enhanced disease susceptibility 1 protein EP domain	--	--	--
evm.TU.chr01.3285	2.16146	0	0	up	K00130 betaine-aldehyde dehydrogenase [EC:1.2.1.8] | (RefSeq) betaine aldehyde dehydrogenase, chloroplastic-like isoform X1 (A)	ko00260: Glycine, serine and threonine metabolism; ko01100: Metabolic pathways	betaine aldehyde dehydrogenase [Lycium barbarum]	AADH1_SOLLC RecName: Full=Aminoaldehyde dehydrogenase 1 {ECO:0000303|PubMed:23408433}; Short=SlAMADH1 {ECO:0000303|PubMed:23408433}; EC=1.2.1.- {ECO:0000269|PubMed:23408433}; AltName: Full=4-trimethylammoniobutyraldehyde dehydrogenase AMADH1 {ECO:0000305}; EC=1.2.1.47 {ECO:0000269|PubMed:23408433}; AltName: Full=Aminobutyraldehyde dehydrogenase AMADH1 {ECO:0000305}; EC=1.2.1.19 {ECO:0000269|PubMe…	D2DEK8_LYCBA SubName: Full=Betaine aldehyde dehydrogenase {ECO:0000313|EMBL:ACQ99195.1};	Aldehyde dehydrogenase	GO:0047105,4-trimethylammoniobutyraldehyde dehydrogenase activity; GO:0019145,aminobutyraldehyde dehydrogenase activity; GO:0008802,betaine-aldehyde dehydrogenase activity; GO:0047107,gamma-guanidinobutyraldehyde dehydrogenase activity; GO:0000166,nucleotide binding; GO:0042803,protein homodimerization activity; GO:0031402,sodium ion binding; GO:0110095,cellular detoxification of aldehyde; GO:001…	PF00171.25:Aldehyde dehydrogenase family	--	--	--
evm.TU.chr01.3341	-1.73615	0	0	down	K02358 elongation factor Tu | (RefSeq) elongation factor TuB, chloroplastic (A)	ko04626: Plant-pathogen interaction	hypothetical protein [Datura stramonium]	EFTUA_NICSY RecName: Full=Elongation factor TuA, chloroplastic; Short=EF-TuA; Flags: Precursor;	A0A1U8HCV1_CAPAN RecName: Full=Elongation factor Tu {ECO:0000256|RuleBase:RU000325};	Mitochondrial translation elongation factor Tu	GO:0009507,chloroplast; GO:0005525,GTP binding; GO:0003924,GTPase activity; GO:0003746,translation elongation factor activity; GO:0000166,nucleotide binding; GO:0001882,nucleoside binding; GO:0001883,purine nucleoside binding; GO:0003674,molecular_function; GO:0005488,binding; GO:0017076,purine nucleotide binding; GO:0019001,guanyl nucleotide binding; GO:0032549,ribonucleoside binding; GO:0032550…	PF00009.30:Elongation factor Tu GTP binding domain	--	--	--
evm.TU.chr01.3344	3.74498	0	0	up	K12489 Arf-GAP with coiled-coil, ANK repeat and PH domain-containing protein | (RefSeq) ADP-ribosylation factor GTPase-activating protein AGD3 (A)	ko04144: Endocytosis	Leucine-rich repeat receptor-like serine/threonine/tyrosine-protein kinase sobir1 [Datura stramonium]	SBIR1_ARATH RecName: Full=Leucine-rich repeat receptor-like serine/threonine/tyrosine-protein kinase SOBIR1; EC=2.7.10.1; EC=2.7.11.1; AltName: Full=Protein EVERSHED; AltName: Full=Protein SUPPRESSOR OF BIR1-1; Flags: Precursor;	A0A1S3ZD83_TOBAC SubName: Full=leucine-rich repeat receptor-like serine/threonine/tyrosine-protein kinase SOBIR1 {ECO:0000313|RefSeq:XP_016462363.1};	--	GO:0016021,integral component of membrane; GO:0005777,peroxisome; GO:0005886,plasma membrane; GO:0005524,ATP binding; GO:0106310,protein serine kinase activity; GO:0004674,protein serine/threonine kinase activity; GO:0004713,protein tyrosine kinase activity; GO:0004714,transmembrane receptor protein tyrosine kinase activity; GO:0006952,defense response; GO:0060862,negative regulation of floral or…	PF00069.28:Protein kinase domain	--	--	--
evm.TU.chr01.336	2.09109	0	0	up	K00232 acyl-CoA oxidase [EC:1.3.3.6] | (RefSeq) acyl-coenzyme A oxidase 3, peroxisomal isoform X1 (A)	ko00071: Fatty acid degradation; ko00410: beta-Alanine metabolism; ko00592: alpha-Linolenic acid metabolism; ko00640: Propanoate metabolism; ko01040: Biosynthesis of unsaturated fatty acids; ko01100: Metabolic pathways; ko01110: Biosynthesis of secondary metabolites; ko01200: Carbon metabolism; ko01212: Fatty acid metabolism; ko04146: Peroxisome	Acyl-coenzyme A oxidase 3, peroxisomal [Datura stramonium]	ACOX3_ARATH RecName: Full=Acyl-coenzyme A oxidase 3, peroxisomal; Short=AOX 3; Short=Acyl-CoA oxidase 3; EC=1.3.3.6; AltName: Full=Medium-chain acyl-CoA oxidase; Short=AtCX3; Flags: Precursor;	A0A314KR18_NICAT RecName: Full=Acyl-coenzyme A oxidase {ECO:0000256|PIRNR:PIRNR000168};	Pristanoyl-CoA/acyl-CoA oxidase	GO:0005576,extracellular region; GO:0005777,peroxisome; GO:0003997,acyl-CoA oxidase activity; GO:0071949,FAD binding; GO:0005504,fatty acid binding; GO:0050660,flavin adenine dinucleotide binding; GO:0006635,fatty acid beta-oxidation; GO:0033540,fatty acid beta-oxidation using acyl-CoA oxidase; GO:0055088,lipid homeostasis; GO:0051791,medium-chain fatty acid metabolic process; GO:0003674,molecula…	PF01756.22:Acyl-CoA oxidase	--	--	--
evm.TU.chr01.3360	-3.14842	0	0	down	K00940 nucleoside-diphosphate kinase [EC:2.7.4.6] | (RefSeq) nucleoside diphosphate kinase 2, chloroplastic-like (A)	ko00230: Purine metabolism; ko00240: Pyrimidine metabolism; ko01100: Metabolic pathways; ko01110: Biosynthesis of secondary metabolites; ko01232: Nucleotide metabolism; ko01240: Biosynthesis of cofactors; ko04016: MAPK signaling pathway - plant	Nucleoside diphosphate kinase II, chloroplastic [Datura stramonium]	NDK2_TOBAC RecName: Full=Nucleoside diphosphate kinase 2, chloroplastic; EC=2.7.4.6; AltName: Full=Nucleoside diphosphate kinase II; Short=NDK II; Short=NDP kinase II; Short=NDPK II; Flags: Precursor;	A0A6N2B6U2_SOLCI RecName: Full=Nucleoside diphosphate kinase {ECO:0000256|RuleBase:RU004013}; EC=2.7.4.6 {ECO:0000256|RuleBase:RU004013};	Nucleoside diphosphate kinase	GO:0009507,chloroplast; GO:0005524,ATP binding; GO:0046872,metal ion binding; GO:0004550,nucleoside diphosphate kinase activity; GO:0006241,CTP biosynthetic process; GO:0006183,GTP biosynthetic process; GO:0006165,nucleoside diphosphate phosphorylation; GO:0006228,UTP biosynthetic process; GO:0000166,nucleotide binding; GO:0003674,molecular_function; GO:0005488,binding; GO:0017076,purine nucleoti…	PF00334.22:Nucleoside diphosphate kinase	--	--	--
evm.TU.chr01.3420	-2.14906	0	0	down	K02904 large subunit ribosomal protein L29 | (RefSeq) 50S ribosomal protein L29, chloroplastic (A)	ko03010: Ribosome	60S ribosomal protein L29 [Datura stramonium]	RK29_ARATH RecName: Full=50S ribosomal protein L29, chloroplastic; AltName: Full=CL29; Flags: Precursor;	A0A3Q7H252_SOLLC SubName: Full=Uncharacterized protein {ECO:0000313|EnsemblPlants:Solyc06g072465.1.1};	60S ribosomal protein L35	GO:0009507,chloroplast; GO:0009941,chloroplast envelope; GO:0042644,chloroplast nucleoid; GO:0009570,chloroplast stroma; GO:0009536,plastid; GO:0005840,ribosome; GO:0003735,structural constituent of ribosome; GO:0006412,translation; GO:0003674,molecular_function; GO:0005198,structural molecule activity; GO:0006518,peptide metabolic process; GO:0006807,nitrogen compound metabolic process; GO:00081…	PF00831.26:Ribosomal L29 protein	--	--	--
evm.TU.chr01.3510	-2.29598	0	0	down	--	--	chloroplast stem-loop binding protein of 41 kDa b, chloroplastic [Capsicum annuum]	CP41B_ARATH RecName: Full=Chloroplast stem-loop binding protein of 41 kDa b, chloroplastic; Short=CSP41-b; AltName: Full=Heteroglycan-interacting protein 1.3; AltName: Full=Protein CHLOROPLAST RNA BINDING; AltName: Full=Protein Gb5f; Flags: Precursor;	A0A1U8HAC6_CAPAN SubName: Full=Chloroplast stem-loop binding protein of 41 kDa b, chloroplastic {ECO:0000313|EMBL:PHT79921.1};	--	GO:0048046,apoplast; GO:0009507,chloroplast; GO:0009941,chloroplast envelope; GO:0009570,chloroplast stroma; GO:0005829,cytosol; GO:0005576,extracellular region; GO:0005777,peroxisome; GO:0000325,plant-type vacuole; GO:0009506,plasmodesma; GO:0000427,plastid-encoded plastid RNA polymerase complex; GO:0010287,plastoglobule; GO:0005840,ribosome; GO:0010319,stromule; GO:0003677,DNA binding; GO:00102…	PF01370.24:NAD dependent epimerase/dehydratase family	--	--	--
evm.TU.chr01.3513	-1.65367	0	0	down	--	--	PREDICTED: tetrapyrrole-binding protein, chloroplastic [Nicotiana attenuata]	GUN4C_ARATH RecName: Full=Tetrapyrrole-binding protein, chloroplastic; AltName: Full=Genomes uncoupled 4; Flags: Precursor;	A0A1J6ITM5_NICAT SubName: Full=Tetrapyrrole-binding protein, chloroplastic {ECO:0000313|EMBL:OIS98504.1};	--	GO:0009507,chloroplast; GO:0031969,chloroplast membrane; GO:0019899,enzyme binding; GO:0046906,tetrapyrrole binding; GO:0015995,chlorophyll biosynthetic process; GO:0010019,chloroplast-nucleus signaling pathway; GO:0043085,positive regulation of catalytic activity; GO:0003674,molecular_function; GO:0005488,binding; GO:0005515,protein binding; GO:0097159,organic cyclic compound binding; GO:1901363…	PF05419.15:GUN4-like	--	--	--
evm.TU.chr01.3641	-1.85175	0	0	down	K14332 photosystem I subunit PsaO | (RefSeq) photosystem I subunit O (A)	ko00195: Photosynthesis; ko01100: Metabolic pathways	photosystem I subunit O [Solanum lycopersicum]	PSAO_ARATH RecName: Full=Photosystem I subunit O; Short=PSI-O; Flags: Precursor;	A0A2G2ZDE2_CAPAN SubName: Full=photosystem I subunit O {ECO:0000313|RefSeq:XP_016577956.1};	--	GO:0009507,chloroplast; GO:0009535,chloroplast thylakoid membrane; GO:0005576,extracellular region; GO:0016021,integral component of membrane; GO:0009522,photosystem I; GO:0009579,thylakoid; GO:0003729,mRNA binding; GO:0009768,photosynthesis, light harvesting in photosystem I; GO:0009767,photosynthetic electron transport chain; GO:0003674,molecular_function; GO:0003676,nucleic acid binding; GO:00…	PF09686.13:Plasmid protein of unknown function (Plasmid_RAQPRD)	--	--	--
evm.TU.chr01.3647	-4.90773	0	0	down	--	--	hypothetical protein KY284_028146 [Solanum tuberosum]	--	M1A5D1_SOLTU SubName: Full=Uncharacterized protein {ECO:0000313|EnsemblPlants:PGSC0003DMT400015062};	--	--	PF01190.20:Pollen protein Ole e 1 like	--	--	--
evm.TU.chr01.3679	-2.18462	0	0	down	K22200 2-carboxy-D-arabinitol-1-phosphatase [EC:3.1.3.63] | (RefSeq) probable 2-carboxy-D-arabinitol-1-phosphatase (A)	--	probable 2-carboxy-D-arabinitol-1-phosphatase [Solanum stenotomum]	CA1P_WHEAT RecName: Full=2-carboxy-D-arabinitol-1-phosphatase {ECO:0000305}; EC=3.1.3.63 {ECO:0000269|PubMed:22132794}; Flags: Precursor;	M1AAL2_SOLTU SubName: Full=Phosphoglycerate mutase {ECO:0000313|EnsemblPlants:PGSC0003DMT400018417};	Phosphoglycerate mutase	GO:0009570,chloroplast stroma; GO:0005737,cytoplasm; GO:0047538,2-carboxy-D-arabinitol-1-phosphatase activity; GO:0016791,phosphatase activity; GO:0016311,dephosphorylation; GO:0003674,molecular_function; GO:0003824,catalytic activity; GO:0016787,hydrolase activity; GO:0016788,hydrolase activity, acting on ester bonds; GO:0042578,phosphoric ester hydrolase activity; GO:0006793,phosphorus metaboli…	PF00300.25:Histidine phosphatase superfamily (branch 1)	--	--	--
evm.TU.chr01.3702	-1.08271	0	0	down	K09873 aquaporin TIP | (RefSeq) probable aquaporin TIP1-1 (A)	--	tonoplast intrinsic protein 1-1 [Lycium barbarum]	TIP11_ORYSJ RecName: Full=Probable aquaporin TIP1-1; AltName: Full=Tonoplast intrinsic protein 1-1; Short=OsTIP1;1; AltName: Full=rTIP1;	A0A223LX09_LYCBA SubName: Full=Tonoplast intrinsic protein 1-1 {ECO:0000313|EMBL:ASU09542.1};	Aquaporin (major intrinsic protein family)	GO:0016021,integral component of membrane; GO:0016020,membrane; GO:0009705,plant-type vacuole membrane; GO:0015250,water channel activity; GO:0006833,water transport; GO:0003674,molecular_function; GO:0005215,transporter activity; GO:0005372,water transmembrane transporter activity; GO:0015267,channel activity; GO:0015318,inorganic molecular entity transmembrane transporter activity; GO:0022803,p…	PF00230.23:Major intrinsic protein	--	--	--
evm.TU.chr01.3856	-1.60779	0	0	down	K07277 outer membrane protein insertion porin family | (RefSeq) outer envelope protein 80, chloroplastic isoform X1 (A)	--	hypothetical protein KY284_028322 [Solanum tuberosum]	TC753_ARATH RecName: Full=Protein TOC75-3, chloroplastic {ECO:0000305}; AltName: Full=75 kDa translocon at the outer-envelope-membrane of chloroplasts 3 {ECO:0000303|PubMed:15908591}; Short=AtTOC75-III {ECO:0000303|PubMed:15908591}; Flags: Precursor;	M1CZK7_SOLTU SubName: Full=Sorting and assembly machinery (Sam50) protein {ECO:0000313|EnsemblPlants:PGSC0003DMT400078191};	--	GO:0009507,chloroplast; GO:0009941,chloroplast envelope; GO:0009707,chloroplast outer membrane; GO:0005829,cytosol; GO:0031359,integral component of chloroplast outer membrane; GO:0016021,integral component of membrane; GO:0000325,plant-type vacuole; GO:0009536,plastid; GO:0001401,SAM complex; GO:0010006,Toc complex; GO:0061927,TOC-TIC supercomplex I; GO:0015450,P-P-bond-hydrolysis-driven protein…	PF01103.26:Omp85 superfamily domain	--	--	--
evm.TU.chr01.3896	-1.44217	0	0	down	--	--	hypothetical protein BC332_17372 [Capsicum chinense]	--	A0A2G3CBQ9_CAPCH SubName: Full=Uncharacterized protein {ECO:0000313|EMBL:PHU16167.1};	--	--	PF11493.11:Thylakoid soluble phosphoprotein TSP9	--	--	--
evm.TU.chr01.3918	-1.12366	0	0	down	K06215 pyridoxal 5'-phosphate synthase pdxS subunit [EC:4.3.3.6] | (RefSeq) probable pyridoxal 5'-phosphate synthase subunit PDX1 (A)	ko00750: Vitamin B6 metabolism; ko01100: Metabolic pathways; ko01240: Biosynthesis of cofactors	pyridoxine biosynthesis protein [Datura stramonium]	PDX1_HEVBR RecName: Full=Probable pyridoxal 5'-phosphate synthase subunit PDX1; Short=PLP synthase subunit PDX1; EC=4.3.3.6; AltName: Full=Ethylene-inducible protein HEVER;	A0A3Q7HXK5_SOLLC RecName: Full=SOR_SNZ domain-containing protein {ECO:0000259|Pfam:PF01680};	Stationary phase-induced protein, SOR/SNZ family	GO:0036381,pyridoxal 5'-phosphate synthase (glutamine hydrolysing) activity; GO:0042823,pyridoxal phosphate biosynthetic process; GO:0003674,molecular_function; GO:0003824,catalytic activity; GO:0016829,lyase activity; GO:0016840,carbon-nitrogen lyase activity; GO:0016843,amine-lyase activity; GO:0006081,cellular aldehyde metabolic process; GO:0006725,cellular aromatic compound metabolic process;…	PF01680.20:SOR/SNZ family	--	--	--
evm.TU.chr01.3970	1.30709	0	0	up	K08867 WNK lysine deficient protein kinase [EC:2.7.11.1] | (RefSeq) probable serine/threonine-protein kinase WNK4 (A)	--	probable serine/threonine-protein kinase WNK4 isoform X2 [Solanum stenotomum]	WNK4_ARATH RecName: Full=Probable serine/threonine-protein kinase WNK4; Short=AtWNK4; EC=2.7.11.1; AltName: Full=Protein kinase with no lysine 4;	M1CZS2_SOLTU SubName: Full=NN mitogen-activated protein kinase {ECO:0000313|EnsemblPlants:PGSC0003DMT400078269};	Serine/threonine protein kinase	GO:0005737,cytoplasm; GO:0005634,nucleus; GO:0005524,ATP binding; GO:0004672,protein kinase activity; GO:0106310,protein serine kinase activity; GO:0004674,protein serine/threonine kinase activity; GO:0035556,intracellular signal transduction; GO:0046777,protein autophosphorylation; GO:0006468,protein phosphorylation; GO:0000166,nucleotide binding; GO:0003674,molecular_function; GO:0005488,bindin…	PF00069.28:Protein kinase domain	--	--	--
evm.TU.chr01.3998	-2.22192	0	0	down	K02879 large subunit ribosomal protein L17 | (RefSeq) CL17, RPL17; 50S ribosomal protein L17, chloroplastic (A)	ko03010: Ribosome	50S ribosomal protein L17, chloroplastic [Nicotiana tabacum]	RK17_TOBAC RecName: Full=50S ribosomal protein L17, chloroplastic; AltName: Full=CL17; Flags: Precursor;	A0A1S4CQN2_TOBAC SubName: Full=50S ribosomal protein L17, chloroplastic {ECO:0000313|RefSeq:XP_016503567.1};	Mitochondrial/chloroplast ribosomal protein L17	GO:0009507,chloroplast; GO:0022625,cytosolic large ribosomal subunit; GO:0015934,large ribosomal subunit; GO:0019843,rRNA binding; GO:0003735,structural constituent of ribosome; GO:0006412,translation; GO:0003674,molecular_function; GO:0003676,nucleic acid binding; GO:0003723,RNA binding; GO:0005488,binding; GO:0097159,organic cyclic compound binding; GO:1901363,heterocyclic compound binding; GO:…	PF01196.22:Ribosomal protein L17	--	--	--
evm.TU.chr01.4022	2.42176	0	0	up	K13415 protein brassinosteroid insensitive 1 [EC:2.7.10.1 2.7.11.1] | (RefSeq) protein BRASSINOSTEROID INSENSITIVE 1-like (A)	ko04075: Plant hormone signal transduction	hypothetical protein [Datura stramonium]	Y5838_ARATH RecName: Full=Probably inactive leucine-rich repeat receptor-like protein kinase At5g48380; Flags: Precursor;	A0A3Q7H4L1_SOLLC RecName: Full=Protein kinase domain-containing protein {ECO:0000259|PROSITE:PS50011};	--	GO:0016021,integral component of membrane; GO:0005886,plasma membrane; GO:0009506,plasmodesma; GO:0005524,ATP binding; GO:0042802,identical protein binding; GO:0016301,kinase activity; GO:0004672,protein kinase activity; GO:0033612,receptor serine/threonine kinase binding; GO:0042742,defense response to bacterium; GO:0060548,negative regulation of cell death; GO:0031348,negative regulation of def…	PF07714.20:Protein tyrosine and serine/threonine kinase	--	--	--
evm.TU.chr01.4024	-2.21426	0	0	down	K02699 photosystem I subunit XI | (RefSeq) photosystem I reaction center subunit XI, chloroplastic (A)	ko00195: Photosynthesis; ko01100: Metabolic pathways	hypothetical protein L1987_20500 [Smallanthus sonchifolius]	PSAL_ARATH RecName: Full=Photosystem I reaction center subunit XI, chloroplastic; Short=PSI-L; AltName: Full=PSI subunit V; Flags: Precursor;	A0A3Q7H287_SOLLC RecName: Full=PSI subunit V {ECO:0000256|ARBA:ARBA00032768};	--	GO:0009507,chloroplast; GO:0009941,chloroplast envelope; GO:0031969,chloroplast membrane; GO:0009534,chloroplast thylakoid; GO:0009535,chloroplast thylakoid membrane; GO:0005829,cytosol; GO:0016021,integral component of membrane; GO:0009538,photosystem I reaction center; GO:0010287,plastoglobule; GO:0009579,thylakoid; GO:0003729,mRNA binding; GO:0019904,protein domain specific binding; GO:0015979…	PF02605.18:Photosystem I reaction centre subunit XI	--	--	--
evm.TU.chr01.4029	-1.46789	0	0	down	K16296 serine carboxypeptidase-like clade I [EC:3.4.16.-] | (RefSeq) serine carboxypeptidase-like 20 (A)	--	serine carboxypeptidase-like 20 isoform X1 [Solanum verrucosum]	SCP20_ARATH RecName: Full=Serine carboxypeptidase-like 20; EC=3.4.16.-; Flags: Precursor;	A0A0V0IAD0_SOLCH RecName: Full=Carboxypeptidase {ECO:0000256|RuleBase:RU361156}; EC=3.4.16.- {ECO:0000256|RuleBase:RU361156};	Serine carboxypeptidases (lysosomal cathepsin A)	GO:0005576,extracellular region; GO:0005777,peroxisome; GO:0000325,plant-type vacuole; GO:0016747,transferase activity, transferring acyl groups other than amino-acyl groups; GO:0004185,serine-type carboxypeptidase activity; GO:0006508,proteolysis; GO:0019748,secondary metabolic process; GO:0003674,molecular_function; GO:0003824,catalytic activity; GO:0016740,transferase activity; GO:0016746,tran…	PF00450.25:Serine carboxypeptidase	--	--	--
evm.TU.chr01.4091	-5.41846	0	0	down	K02693 photosystem I subunit IV | (RefSeq) photosystem I reaction center subunit IV A, chloroplastic (A)	ko00195: Photosynthesis; ko01100: Metabolic pathways	photosystem I reaction center subunit IV A, chloroplastic [Capsicum annuum]	PSAEA_NICSY RecName: Full=Photosystem I reaction center subunit IV A, chloroplastic; Short=PSI-E A; Contains: RecName: Full=Photosystem I reaction center subunit IV A isoform 2; Flags: Precursor;	A0A2G2WN58_CAPBA SubName: Full=Photosystem I reaction center subunit IV B, chloroplastic {ECO:0000313|EMBL:PHT46674.1};	--	GO:0009535,chloroplast thylakoid membrane; GO:0009538,photosystem I reaction center; GO:0015979,photosynthesis; GO:0008150,biological_process; GO:0008152,metabolic process; GO:0009987,cellular process; GO:0044237,cellular metabolic process; GO:0005575,cellular_component; GO:0005622,intracellular anatomical structure; GO:0005737,cytoplasm; GO:0009507,chloroplast; GO:0009534,chloroplast thylakoid; …	--	--	--	--
evm.TU.chr01.4105	-1.94344	0	0	down	K02693 photosystem I subunit IV | (RefSeq) photosystem I reaction center subunit IV A, chloroplastic (A)	ko00195: Photosynthesis; ko01100: Metabolic pathways	PREDICTED: photosystem I reaction center subunit IV A, chloroplastic [Nicotiana attenuata]	PSAEA_NICSY RecName: Full=Photosystem I reaction center subunit IV A, chloroplastic; Short=PSI-E A; Contains: RecName: Full=Photosystem I reaction center subunit IV A isoform 2; Flags: Precursor;	A0A314KS15_NICAT SubName: Full=Photosystem i reaction center subunit iv a, chloroplastic {ECO:0000313|EMBL:OIT32102.1};	--	GO:0009535,chloroplast thylakoid membrane; GO:0009538,photosystem I reaction center; GO:0015979,photosynthesis; GO:0008150,biological_process; GO:0008152,metabolic process; GO:0009987,cellular process; GO:0044237,cellular metabolic process; GO:0005575,cellular_component; GO:0005622,intracellular anatomical structure; GO:0005737,cytoplasm; GO:0009507,chloroplast; GO:0009534,chloroplast thylakoid; …	PF02427.20:Photosystem I reaction centre subunit IV / PsaE	--	--	--
evm.TU.chr01.4155	-2.05783	0	0	down	K02721 photosystem II PsbW protein | (RefSeq) photosystem II reaction center W protein, chloroplastic-like (A)	ko00195: Photosynthesis; ko01100: Metabolic pathways	PREDICTED: photosystem II reaction center W protein, chloroplastic-like [Nicotiana sylvestris]	PSBW_ARATH RecName: Full=Photosystem II reaction center W protein, chloroplastic; AltName: Full=PSII 6.1 kDa protein; Flags: Precursor;	A0A1S4AXU6_TOBAC RecName: Full=PSII 6.1 kDa protein {ECO:0000256|ARBA:ARBA00031756};	--	GO:0009535,chloroplast thylakoid membrane; GO:0016021,integral component of membrane; GO:0009523,photosystem II; GO:0015979,photosynthesis; GO:0042549,photosystem II stabilization; GO:0008150,biological_process; GO:0008152,metabolic process; GO:0009987,cellular process; GO:0044237,cellular metabolic process; GO:0006091,generation of precursor metabolites and energy; GO:0010109,regulation of photo…	PF07123.15:Photosystem II reaction centre W protein (PsbW)	--	--	--
evm.TU.chr01.474	-1.82875	0	0	down	K03405 magnesium chelatase subunit I [EC:6.6.1.1] | (RefSeq) magnesium-chelatase subunit ChlI, chloroplastic (A)	ko00860: Porphyrin metabolism; ko01100: Metabolic pathways; ko01110: Biosynthesis of secondary metabolites	hypothetical protein [Datura stramonium]	CHLI_TOBAC RecName: Full=Magnesium-chelatase subunit ChlI, chloroplastic; Short=Mg-chelatase subunit I-1; EC=6.6.1.1; AltName: Full=Mg-protoporphyrin IX chelatase subunit ChlI; Flags: Precursor;	A0A3Q7J6X7_SOLLC RecName: Full=Mg-protoporphyrin IX chelatase {ECO:0000256|RuleBase:RU362087}; EC=6.6.1.1 {ECO:0000256|RuleBase:RU362087};	--	GO:0009570,chloroplast stroma; GO:0005524,ATP binding; GO:0016851,magnesium chelatase activity; GO:0015995,chlorophyll biosynthetic process; GO:0015979,photosynthesis; GO:0000166,nucleotide binding; GO:0003674,molecular_function; GO:0005488,binding; GO:0017076,purine nucleotide binding; GO:0030554,adenyl nucleotide binding; GO:0032553,ribonucleotide binding; GO:0032555,purine ribonucleotide bindi…	PF17863.4:AAA lid domain	--	--	--
evm.TU.chr01.516	-1.0029	0	0	down	K15283 solute carrier family 35, member E1 | (RefSeq) cTPT; triose phosphate/phosphate translocator (A)	--	triose phosphate/phosphate translocator [Solanum lycopersicum]	TPT_SOLTU RecName: Full=Triose phosphate/phosphate translocator, chloroplastic; Short=cTPT; AltName: Full=E29; Flags: Precursor;	A0A6N2C2Q0_SOLCI RecName: Full=TPT domain-containing protein {ECO:0000259|Pfam:PF03151};	Glucose-6-phosphate/phosphate and phosphoenolpyruvate/phosphate antiporter	GO:0031969,chloroplast membrane; GO:0005794,Golgi apparatus; GO:0016021,integral component of membrane; GO:0015297,antiporter activity; GO:0015605,organophosphate ester transmembrane transporter activity; GO:0015120,phosphoglycerate transmembrane transporter activity; GO:0003674,molecular_function; GO:0005215,transporter activity; GO:0015291,secondary active transmembrane transporter activity; GO…	PF03151.19:Triose-phosphate Transporter family	--	--	--
evm.TU.chr01.61	-1.80037	0	0	down	K02946 small subunit ribosomal protein S10 | (RefSeq) 30S ribosomal protein S10, chloroplastic (A)	ko03010: Ribosome	PREDICTED: 30S ribosomal protein S10, chloroplastic [Solanum tuberosum]	RR10_MESCR RecName: Full=30S ribosomal protein S10, chloroplastic; Flags: Precursor;	A0A0V0HEF1_SOLCH SubName: Full=Putative 30S ribosomal protein S10, chloroplastic-like {ECO:0000313|EMBL:JAP18233.1};	40S ribosomal protein S20	GO:0009507,chloroplast; GO:0005840,ribosome; GO:0003723,RNA binding; GO:0003735,structural constituent of ribosome; GO:0006412,translation; GO:0003674,molecular_function; GO:0003676,nucleic acid binding; GO:0005488,binding; GO:0097159,organic cyclic compound binding; GO:1901363,heterocyclic compound binding; GO:0005198,structural molecule activity; GO:0006518,peptide metabolic process; GO:0006807…	PF00338.25:Ribosomal protein S10p/S20e	--	--	--
evm.TU.chr01.649	-2.21836	0	0	down	K00228 coproporphyrinogen III oxidase [EC:1.3.3.3] | (RefSeq) coproporphyrinogen-III oxidase 1, chloroplastic (A)	ko00860: Porphyrin metabolism; ko01100: Metabolic pathways; ko01110: Biosynthesis of secondary metabolites; ko01240: Biosynthesis of cofactors	oxygen-dependent coproporphyrinogen-III oxidase, chloroplastic-like [Solanum verrucosum]	HEM6_TOBAC RecName: Full=Oxygen-dependent coproporphyrinogen-III oxidase, chloroplastic; Short=Coprogen oxidase; Short=Coproporphyrinogenase; EC=1.3.3.3; Flags: Precursor;	A0A3Q7I9A2_SOLLC RecName: Full=Coproporphyrinogen oxidase {ECO:0000256|ARBA:ARBA00012869}; EC=1.3.3.3 {ECO:0000256|ARBA:ARBA00012869};	Coproporphyrinogen III oxidase CPO/HEM13	GO:0009507,chloroplast; GO:0005737,cytoplasm; GO:0004109,coproporphyrinogen oxidase activity; GO:0042803,protein homodimerization activity; GO:0015995,chlorophyll biosynthetic process; GO:0006782,protoporphyrinogen IX biosynthetic process; GO:0003674,molecular_function; GO:0003824,catalytic activity; GO:0016491,oxidoreductase activity; GO:0016627,oxidoreductase activity, acting on the CH-CH group…	PF01218.21:Coproporphyrinogen III oxidase	--	--	--
evm.TU.chr01.664	-2.0226	0	0	down	K01092 myo-inositol-1(or 4)-monophosphatase [EC:3.1.3.25] | (RefSeq) phosphatase IMPL1, chloroplastic-like isoform X1 (A)	ko00562: Inositol phosphate metabolism; ko01100: Metabolic pathways; ko01110: Biosynthesis of secondary metabolites; ko04070: Phosphatidylinositol signaling system	hypothetical protein EJD97_024771 [Solanum chilense]	CUT1B_ARATH RecName: Full=Protein CURVATURE THYLAKOID 1B, chloroplastic; AltName: Full=Photosystem I protein P; AltName: Full=Thylakoid membrane phosphoprotein 14 kDa; Flags: Precursor;	A0A6N2C8Z9_SOLCI RecName: Full=CAAD domain-containing protein {ECO:0000259|Pfam:PF14159};	--	GO:0009507,chloroplast; GO:0009941,chloroplast envelope; GO:0042644,chloroplast nucleoid; GO:0030093,chloroplast photosystem I; GO:0009534,chloroplast thylakoid; GO:0009535,chloroplast thylakoid membrane; GO:0005829,cytosol; GO:0009515,granal stacked thylakoid; GO:0016021,integral component of membrane; GO:0009579,thylakoid; GO:0003677,DNA binding; GO:0019904,protein domain specific binding; GO:0…	PF14159.9:CAAD domains of cyanobacterial aminoacyl-tRNA synthetase	--	--	--
evm.TU.chr01.741	-2.09588	0	0	down	K17525 chitinase domain-containing protein 1 | (RefSeq) rhodanese-like domain-containing protein 4, chloroplastic (A)	--	hypothetical protein [Datura stramonium]	STR4_ARATH RecName: Full=Rhodanese-like domain-containing protein 4, chloroplastic; AltName: Full=Protein THYLAKOID RHODANESE-LIKE {ECO:0000303|PubMed:19682289}; AltName: Full=Sulfurtransferase 4 {ECO:0000303|PubMed:17408957}; Short=AtStr4 {ECO:0000303|PubMed:17408957}; Flags: Precursor;	A0A1U8EP68_CAPAN SubName: Full=rhodanese-like domain-containing protein 4, chloroplastic isoform X1 {ECO:0000313|RefSeq:XP_016545669.1};	--	GO:0009507,chloroplast; GO:0009941,chloroplast envelope; GO:0009534,chloroplast thylakoid; GO:0009535,chloroplast thylakoid membrane; GO:0098807,chloroplast thylakoid membrane protein complex; GO:0005829,cytosol; GO:0016021,integral component of membrane; GO:0009772,photosynthetic electron transport in photosystem II; GO:0006091,generation of precursor metabolites and energy; GO:0008150,biologica…	--	--	--	--
evm.TU.chr01.752	-3.85143	0	0	down	K20547 basic endochitinase B [EC:3.2.1.14] | (RefSeq) CHN-B, CHN200, CHN50, chitinase; endochitinase B (A)	ko00520: Amino sugar and nucleotide sugar metabolism; ko01100: Metabolic pathways; ko04016: MAPK signaling pathway - plant	hypothetical protein [Datura stramonium]	LECT_SOLTU RecName: Full=Chitin-binding lectin 1; AltName: Full=PL-I; Flags: Precursor;	A0A089ZWN7_DATST SubName: Full=Chitin-binding lectin {ECO:0000313|EMBL:BAP47433.1};	Predicted chitinase	GO:0030246,carbohydrate binding; GO:0008061,chitin binding; GO:0006952,defense response; GO:0003674,molecular_function; GO:0005488,binding; GO:0097367,carbohydrate derivative binding; GO:0006950,response to stress; GO:0008150,biological_process; GO:0050896,response to stimulus	PF00187.22:Chitin recognition protein	--	--	--
evm.TU.chr01.755	-3.59876	0	0	down	K20547 basic endochitinase B [EC:3.2.1.14] | (RefSeq) endochitinase 1-like (A)	ko00520: Amino sugar and nucleotide sugar metabolism; ko01100: Metabolic pathways; ko04016: MAPK signaling pathway - plant	hypothetical protein [Datura stramonium]	LECT_SOLTU RecName: Full=Chitin-binding lectin 1; AltName: Full=PL-I; Flags: Precursor;	A0A089ZWN7_DATST SubName: Full=Chitin-binding lectin {ECO:0000313|EMBL:BAP47433.1};	Predicted chitinase	GO:0030246,carbohydrate binding; GO:0008061,chitin binding; GO:0006952,defense response; GO:0003674,molecular_function; GO:0005488,binding; GO:0097367,carbohydrate derivative binding; GO:0006950,response to stress; GO:0008150,biological_process; GO:0050896,response to stimulus	PF00187.22:Chitin recognition protein	--	--	--
evm.TU.chr01.846	3.63642	0	0	up	K15095 (+)-neomenthol dehydrogenase [EC:1.1.1.208] | (RefSeq) (+)-neomenthol dehydrogenase-like isoform X1 (A)	ko00902: Monoterpenoid biosynthesis; ko01110: Biosynthesis of secondary metabolites	PREDICTED: (+)-neomenthol dehydrogenase-like isoform X1 [Nicotiana attenuata]	MNR1_CAPAN RecName: Full=(+)-neomenthol dehydrogenase; EC=1.1.1.208; AltName: Full=Menthone:neomenthol reductase 1; Short=CaMNR1;	A0A1J6I4P0_NICAT SubName: Full=(+)-neomenthol dehydrogenase {ECO:0000313|EMBL:OIS99473.1};	Dehydrogenases with different specificities (related to short-chain alcohol dehydrogenases)	GO:0047501,(+)-neomenthol dehydrogenase activity; GO:0006952,defense response; GO:0003674,molecular_function; GO:0003824,catalytic activity; GO:0016491,oxidoreductase activity; GO:0016614,oxidoreductase activity, acting on CH-OH group of donors; GO:0016616,oxidoreductase activity, acting on the CH-OH group of donors, NAD or NADP as acceptor; GO:0006950,response to stress; GO:0008150,biological_pr…	PF00106.28:short chain dehydrogenase	--	--	--
evm.TU.chr02.1217	4.14468	0	0	up	K13420 LRR receptor-like serine/threonine-protein kinase FLS2 [EC:2.7.11.1] | (RefSeq) LRR receptor-like serine/threonine-protein kinase FLS2 (A)	ko04016: MAPK signaling pathway - plant; ko04626: Plant-pathogen interaction	hypothetical protein [Datura stramonium]	LERK2_ORYSI RecName: Full=G-type lectin S-receptor-like serine/threonine-protein kinase LECRK2 {ECO:0000305}; Short=OsLecRK2 {ECO:0000303|PubMed:25485617}; EC=2.7.11.1 {ECO:0000305}; Flags: Precursor;	A0A2G2XRQ0_CAPBA RecName: Full=Bulb-type lectin domain-containing protein {ECO:0000259|PROSITE:PS50927};	--	GO:0016021,integral component of membrane; GO:0005524,ATP binding; GO:0030246,carbohydrate binding; GO:0106310,protein serine kinase activity; GO:0004674,protein serine/threonine kinase activity; GO:0006952,defense response; GO:0006468,protein phosphorylation; GO:0000166,nucleotide binding; GO:0003674,molecular_function; GO:0005488,binding; GO:0017076,purine nucleotide binding; GO:0030554,adenyl …	PF01453.27:D-mannose binding lectin	--	--	--
evm.TU.chr02.126	4.25172	0	0	up	K19613 leucine-rich repeat protein SHOC2 | (RefSeq) receptor like protein 30-like (A)	--	receptor-like protein Cf-9 [Solanum stenotomum]	CF0_SOLLC RecName: Full=Receptor-like protein Cf-9 homolog {ECO:0000305}; Flags: Precursor;	M1BW14_SOLTU SubName: Full=Hcr9-OR2C {ECO:0000313|EnsemblPlants:PGSC0003DMT400054259};	FOG: Leucine rich repeat	GO:0016021,integral component of membrane; GO:0005886,plasma membrane; GO:0005575,cellular_component; GO:0016020,membrane; GO:0031224,intrinsic component of membrane; GO:0110165,cellular anatomical entity; GO:0071944,cell periphery	PF13855.9:Leucine rich repeat	--	--	--
evm.TU.chr02.1321	-1.49687	0	0	down	K04077 chaperonin GroEL | (RefSeq) chaperonin 60 subunit beta 2, chloroplastic (A)	ko03018: RNA degradation	Chaperonin 60 subunit beta 2, chloroplastic [Datura stramonium]	RUBB_PEA RecName: Full=RuBisCO large subunit-binding protein subunit beta, chloroplastic; AltName: Full=60 kDa chaperonin subunit beta; AltName: Full=CPN-60 beta; Flags: Precursor;	A0A1U7XDU4_NICSY SubName: Full=chaperonin 60 subunit beta 2, chloroplastic {ECO:0000313|RefSeq:XP_009790232.1};	Mitochondrial chaperonin, Cpn60/Hsp60p	GO:0009507,chloroplast; GO:0005524,ATP binding; GO:0140662,NA; GO:0042026,protein refolding; GO:0000166,nucleotide binding; GO:0003674,molecular_function; GO:0005488,binding; GO:0017076,purine nucleotide binding; GO:0030554,adenyl nucleotide binding; GO:0032553,ribonucleotide binding; GO:0032555,purine ribonucleotide binding; GO:0032559,adenyl ribonucleotide binding; GO:0035639,purine ribonucleos…	PF00118.27:TCP-1/cpn60 chaperonin family	--	--	--
evm.TU.chr02.1656	-2.23118	0	0	down	K02914 large subunit ribosomal protein L34 | (RefSeq) 50S ribosomal protein L34, chloroplastic (A)	ko03010: Ribosome	50S ribosomal protein L34, chloroplastic [Solanum stenotomum]	RK34_ARATH RecName: Full=50S ribosomal protein L34, chloroplastic; AltName: Full=CL34; Flags: Precursor;	A0A0V0H5V2_SOLCH SubName: Full=Putative 50S ribosomal protein L34, chloroplastic-like {ECO:0000313|EMBL:JAP15184.1};	--	GO:0009507,chloroplast; GO:0005762,mitochondrial large ribosomal subunit; GO:0019843,rRNA binding; GO:0003735,structural constituent of ribosome; GO:0006412,translation; GO:0003674,molecular_function; GO:0003676,nucleic acid binding; GO:0003723,RNA binding; GO:0005488,binding; GO:0097159,organic cyclic compound binding; GO:1901363,heterocyclic compound binding; GO:0005198,structural molecule acti…	PF00468.20:Ribosomal protein L34	--	--	--
evm.TU.chr02.18	-1.12425	0	0	down	K15104 solute carrier family 25 (mitochondrial oxoglutarate transporter), member 11 | (RefSeq) mitochondrial dicarboxylate/tricarboxylate transporter DTC-like (A)	--	mitochondrial dicarboxylate/tricarboxylate transporter DTC-like [Nicotiana tomentosiformis]	DTC_ARATH RecName: Full=Mitochondrial dicarboxylate/tricarboxylate transporter DTC; AltName: Full=Dicarboxylate/tricarboxylate carrier;	A0A1J6J2S3_NICAT SubName: Full=Mitochondrial dicarboxylatetricarboxylate transporter dtc {ECO:0000313|EMBL:OIT05243.1};	Mitochondrial oxoglutarate/malate carrier proteins	GO:0009941,chloroplast envelope; GO:0016021,integral component of membrane; GO:0005743,mitochondrial inner membrane; GO:0005739,mitochondrion; GO:0009505,plant-type cell wall; GO:0000325,plant-type vacuole; GO:0009506,plasmodesma; GO:0009536,plastid; GO:0005310,dicarboxylic acid transmembrane transporter activity; GO:0022857,transmembrane transporter activity; GO:0015142,tricarboxylic acid transm…	PF00153.30:Mitochondrial carrier protein	--	--	--
evm.TU.chr02.1835	-2.1707	0	0	down	K02945 small subunit ribosomal protein S1 | (RefSeq) 30S ribosomal protein S1, chloroplastic-like (A)	ko03010: Ribosome	Ribose-phosphate pyrophosphokinase 1 [Datura stramonium]	RR1_SPIOL RecName: Full=30S ribosomal protein S1, chloroplastic {ECO:0000303|PubMed:10874039}; AltName: Full=CS1; AltName: Full=Chloroplastic small ribosomal subunit protein bS1c {ECO:0000303|PubMed:28007896}; Flags: Precursor;	A0A1S4BID9_TOBAC SubName: Full=30S ribosomal protein S1, chloroplastic-like {ECO:0000313|RefSeq:XP_016488643.1};	--	GO:0009507,chloroplast; GO:0022627,cytosolic small ribosomal subunit; GO:0003729,mRNA binding; GO:0003735,structural constituent of ribosome; GO:0006412,translation; GO:0003674,molecular_function; GO:0003676,nucleic acid binding; GO:0003723,RNA binding; GO:0005488,binding; GO:0097159,organic cyclic compound binding; GO:1901363,heterocyclic compound binding; GO:0005198,structural molecule activity…	PF00575.26:S1 RNA binding domain	--	--	--
evm.TU.chr02.1844	9.11403	0	0	up	K25108 licheninase [EC:3.2.1.73] | (RefSeq) glucan endo-1,3-beta-glucosidase-like (A)	--	RecName: Full=Glucan endo-1,3-beta-glucosidase, basic vacuolar isoform; AltName: Full=(1->3)-beta-glucan endohydrolase; Short=(1->3)-beta-glucanase; AltName: Full=Beta-1,3-endoglucanase, basic; Flags: Precursor [Nicotiana tabacum]	E13B_TOBAC RecName: Full=Glucan endo-1,3-beta-glucosidase, basic vacuolar isoform; EC=3.2.1.39; AltName: Full=(1->3)-beta-glucan endohydrolase; Short=(1->3)-beta-glucanase; AltName: Full=Beta-1,3-endoglucanase, basic; Flags: Precursor;	A0A1S4AT57_TOBAC SubName: Full=glucan endo-1,3-beta-glucosidase, basic vacuolar {ECO:0000313|RefSeq:XP_016479922.1};	--	GO:0046658,anchored component of plasma membrane; GO:0005773,vacuole; GO:0042973,glucan endo-1,3-beta-D-glucosidase activity; GO:0005975,carbohydrate metabolic process; GO:0006952,defense response; GO:0003674,molecular_function; GO:0003824,catalytic activity; GO:0004553,hydrolase activity, hydrolyzing O-glycosyl compounds; GO:0008422,beta-glucosidase activity; GO:0015926,glucosidase activity; GO:…	PF00332.21:Glycosyl hydrolases family 17	--	--	--
evm.TU.chr02.2012	3.1047	0	0	up	K22733 magnesium transporter | (RefSeq) uncharacterized protein LOC102612526 (A)	--	PREDICTED: protein SRC2-like isoform X2 [Solanum tuberosum]	SRC2_SOYBN RecName: Full=Protein SRC2 {ECO:0000305}; AltName: Full=Protein SOYBEAN GENE REGULATED BY COLD 2 {ECO:0000303|Ref.1};	A0A1S4CXD1_TOBAC SubName: Full=protein SRC2-like {ECO:0000313|RefSeq:XP_016505786.1};	--	GO:0005789,endoplasmic reticulum membrane; GO:0016021,integral component of membrane; GO:0005886,plasma membrane; GO:0032586,protein storage vacuole membrane; GO:0006952,defense response; GO:0006950,response to stress; GO:0008150,biological_process; GO:0050896,response to stimulus; GO:0005575,cellular_component; GO:0005622,intracellular anatomical structure; GO:0005737,cytoplasm; GO:0005783,endop…	PF00168.33:C2 domain	--	--	--
evm.TU.chr02.2033	-2.12515	0	0	down	K19073 divinyl chlorophyllide a 8-vinyl-reductase [EC:1.3.1.75] | (RefSeq) divinyl chlorophyllide a 8-vinyl-reductase, chloroplastic (A)	ko00860: Porphyrin metabolism; ko01100: Metabolic pathways; ko01110: Biosynthesis of secondary metabolites	divinyl chlorophyllide a 8-vinyl-reductase, chloroplastic [Solanum pennellii]	DCVR_CUCSA RecName: Full=Divinyl chlorophyllide a 8-vinyl-reductase, chloroplastic; EC=1.3.1.75 {ECO:0000269|PubMed:23154534}; Flags: Precursor;	A0A3Q7EGF4_SOLLC RecName: Full=Divinyl chlorophyllide a 8-vinyl-reductase, chloroplastic {ECO:0000256|ARBA:ARBA00024089}; EC=1.3.1.75 {ECO:0000256|ARBA:ARBA00024059};	Predicted dehydrogenase	GO:0009507,chloroplast; GO:0051744,3,8-divinyl protochlorophyllide a 8-vinyl reductase activity; GO:0033728,divinyl chlorophyllide a 8-vinyl-reductase activity; GO:0015995,chlorophyll biosynthetic process; GO:0003674,molecular_function; GO:0003824,catalytic activity; GO:0016491,oxidoreductase activity; GO:0016627,oxidoreductase activity, acting on the CH-CH group of donors; GO:0016628,oxidoreduct…	PF13460.9:NAD(P)H-binding	--	--	--
evm.TU.chr02.209	-2.23255	0	0	down	--	--	hypothetical protein BUALT_Bualt17G0091900 [Buddleja alternifolia]	PCR2_ARATH RecName: Full=Protein PLANT CADMIUM RESISTANCE 2; Short=AtPCR2;	A0A7J6V2J9_THATH SubName: Full=Plant cadmium resistance {ECO:0000313|EMBL:KAF5179037.1};	--	GO:0016021,integral component of membrane; GO:0005886,plasma membrane; GO:0006979,response to oxidative stress; GO:0006950,response to stress; GO:0008150,biological_process; GO:0050896,response to stimulus; GO:0005575,cellular_component; GO:0016020,membrane; GO:0031224,intrinsic component of membrane; GO:0110165,cellular anatomical entity; GO:0071944,cell periphery	PF04749.20:PLAC8 family	--	--	--
evm.TU.chr02.2104	-1.61528	0	0	down	K01662 1-deoxy-D-xylulose-5-phosphate synthase [EC:2.2.1.7] | (RefSeq) CapTKT2, DXPS, TKT2; probable 1-deoxy-D-xylulose-5-phosphate synthase, chloroplastic (A)	ko00730: Thiamine metabolism; ko00900: Terpenoid backbone biosynthesis; ko01100: Metabolic pathways; ko01110: Biosynthesis of secondary metabolites	1-deoxy-D-xylulose 5-phosphate-synthase 1 [Lycium barbarum]	DXS_CAPAN RecName: Full=Probable 1-deoxy-D-xylulose-5-phosphate synthase, chloroplastic; Short=1-deoxyxylulose-5-phosphate synthase; Short=DXP synthase; Short=DXPS; EC=2.2.1.7; AltName: Full=CapTKT2; Flags: Precursor;	A0A0A7DVX7_LYCBA RecName: Full=1-deoxy-D-xylulose-5-phosphate synthase {ECO:0000256|ARBA:ARBA00013150}; EC=2.2.1.7 {ECO:0000256|ARBA:ARBA00013150};	Transketolase	GO:0009507,chloroplast; GO:0008661,1-deoxy-D-xylulose-5-phosphate synthase activity; GO:0046872,metal ion binding; GO:0052865,1-deoxy-D-xylulose 5-phosphate biosynthetic process; GO:0016114,terpenoid biosynthetic process; GO:0009228,thiamine biosynthetic process; GO:0003674,molecular_function; GO:0003824,catalytic activity; GO:0016740,transferase activity; GO:0016744,transferase activity, transfe…	PF13292.9:1-deoxy-D-xylulose-5-phosphate synthase	--	--	--
evm.TU.chr02.2111	-3.5754	0	0	down	K09828 Delta24-sterol reductase [EC:1.3.1.72 1.3.1.-] | (RefSeq) delta(24)-sterol reductase (A)	ko00100: Steroid biosynthesis; ko01100: Metabolic pathways; ko01110: Biosynthesis of secondary metabolites	sterol side chain reductase 1 [Physalis peruviana]	DIM_PEA RecName: Full=Delta(24)-sterol reductase; EC=1.3.1.72; AltName: Full=Cell elongation protein diminuto;	A0A345GPE8_9SOLA SubName: Full=Sterol side chain reductase 1 {ECO:0000313|EMBL:AXG64147.1};	FAD-binding protein DIMINUTO	GO:0016021,integral component of membrane; GO:0005516,calmodulin binding; GO:0050614,delta24-sterol reductase activity; GO:0071949,FAD binding; GO:0003674,molecular_function; GO:0005488,binding; GO:0005515,protein binding; GO:0003824,catalytic activity; GO:0016491,oxidoreductase activity; GO:0016627,oxidoreductase activity, acting on the CH-CH group of donors; GO:0016628,oxidoreductase activity, …	PF01565.26:FAD binding domain	--	--	--
evm.TU.chr02.2128	-6.1418	0	0	down	K01177 beta-amylase [EC:3.2.1.2] | (RefSeq) beta-amylase (A)	ko00500: Starch and sucrose metabolism; ko01100: Metabolic pathways; ko01110: Biosynthesis of secondary metabolites	PREDICTED: beta-amylase [Ipomoea nil]	AMYB_IPOBA RecName: Full=Beta-amylase; EC=3.2.1.2; AltName: Full=1,4-alpha-D-glucan maltohydrolase;	Q9FQ07_CALSE RecName: Full=Beta-amylase {ECO:0000256|ARBA:ARBA00012594, ECO:0000256|RuleBase:RU000509}; EC=3.2.1.2 {ECO:0000256|ARBA:ARBA00012594, ECO:0000256|RuleBase:RU000509};	--	GO:0102229,amylopectin maltohydrolase activity; GO:0016161,beta-amylase activity; GO:0000272,polysaccharide catabolic process; GO:0003674,molecular_function; GO:0003824,catalytic activity; GO:0004553,hydrolase activity, hydrolyzing O-glycosyl compounds; GO:0016787,hydrolase activity; GO:0016798,hydrolase activity, acting on glycosyl bonds; GO:0016160,amylase activity; GO:0005975,carbohydrate meta…	PF01373.20:Glycosyl hydrolase family 14	--	--	--
evm.TU.chr02.2256	-5.28277	0	0	down	--	--	lipid transfer protein [Nicotiana glauca]	NLTP_PYRCO RecName: Full=Non-specific lipid-transfer protein; Short=LTP; AltName: Allergen=Pyr c 3; Flags: Precursor;	Q6E0V0_NICGL RecName: Full=Non-specific lipid-transfer protein {ECO:0000256|RuleBase:RU000628};	--	GO:0008289,lipid binding; GO:0006869,lipid transport; GO:0003674,molecular_function; GO:0005488,binding; GO:0006810,transport; GO:0006811,ion transport; GO:0006820,anion transport; GO:0008150,biological_process; GO:0010876,lipid localization; GO:0033036,macromolecule localization; GO:0051179,localization; GO:0051234,establishment of localization; GO:0071702,organic substance transport	PF00234.25:Protease inhibitor/seed storage/LTP family	--	--	--
evm.TU.chr02.2334	-2.71813	0	0	down	K02717 photosystem II oxygen-evolving enhancer protein 2 | (RefSeq) psbP-like protein 1, chloroplastic isoform X2 (A)	ko00195: Photosynthesis; ko01100: Metabolic pathways	PREDICTED: photosynthetic NDH subunit of lumenal location 1, chloroplastic [Solanum tuberosum]	PNSL1_ARATH RecName: Full=Photosynthetic NDH subunit of lumenal location 1, chloroplastic {ECO:0000303|PubMed:21785130}; AltName: Full=PsbP-like protein 2; Flags: Precursor;	M1CJ92_SOLTU RecName: Full=23 kDa subunit of oxygen evolving system of photosystem II {ECO:0000256|ARBA:ARBA00032148}; AltName: Full=23 kDa thylakoid membrane protein {ECO:0000256|ARBA:ARBA00031606}; AltName: Full=OEC 23 kDa subunit {ECO:0000256|ARBA:ARBA00029584};	--	GO:0009507,chloroplast; GO:0009535,chloroplast thylakoid membrane; GO:0019898,extrinsic component of membrane; GO:0009654,photosystem II oxygen evolving complex; GO:0009579,thylakoid; GO:0005509,calcium ion binding; GO:0015979,photosynthesis; GO:0003674,molecular_function; GO:0005488,binding; GO:0043167,ion binding; GO:0043169,cation binding; GO:0046872,metal ion binding; GO:0008150,biological_pr…	PF01789.19:PsbP	--	--	--
evm.TU.chr02.2457	-2.80659	0	0	down	K00627 pyruvate dehydrogenase E2 component (dihydrolipoamide acetyltransferase) [EC:2.3.1.12] | (RefSeq) dihydrolipoyllysine-residue acetyltransferase component 5 of pyruvate dehydrogenase complex, chloroplastic (A)	ko00010: Glycolysis / Gluconeogenesis; ko00020: Citrate cycle (TCA cycle); ko00620: Pyruvate metabolism; ko01100: Metabolic pathways; ko01110: Biosynthesis of secondary metabolites; ko01200: Carbon metabolism	hypothetical protein [Datura stramonium]	ODP25_ARATH RecName: Full=Dihydrolipoyllysine-residue acetyltransferase component 5 of pyruvate dehydrogenase complex, chloroplastic; EC=2.3.1.12; AltName: Full=Dihydrolipoamide S-acetyltransferase component 5 of pyruvate dehydrogenase complex; AltName: Full=Protein EMBRYO DEFECTIVE 3003; AltName: Full=Pyruvate dehydrogenase complex component E2 5; Short=PDC-E2 5; Short=PDCE2 5; Flags: Precursor;	M1AJ16_SOLTU RecName: Full=Dihydrolipoamide acetyltransferase component of pyruvate dehydrogenase complex {ECO:0000256|RuleBase:RU003423}; EC=2.3.1.- {ECO:0000256|RuleBase:RU003423};	Dihydrolipoamide acetyltransferase	GO:0009507,chloroplast; GO:0009941,chloroplast envelope; GO:0009570,chloroplast stroma; GO:0022626,cytosolic ribosome; GO:0005634,nucleus; GO:0045254,pyruvate dehydrogenase complex; GO:0004742,dihydrolipoyllysine-residue acetyltransferase activity; GO:0019904,protein domain specific binding; GO:0006086,acetyl-CoA biosynthetic process from pyruvate; GO:0006096,glycolytic process; GO:0003674,molecu…	PF00198.26:2-oxoacid dehydrogenases acyltransferase (catalytic domain)	--	--	--
evm.TU.chr02.2458	4.35772	0	0	up	K00924 kinase [EC:2.7.1.-] | (RefSeq) receptor protein kinase CLAVATA1 (A)	--	leucine-rich repeat receptor-like tyrosine-protein kinase PXC3 [Nicotiana tomentosiformis]	PXC3_ARATH RecName: Full=Leucine-rich repeat receptor-like tyrosine-protein kinase PXC3 {ECO:0000305}; EC=2.7.10.1; AltName: Full=Protein PXY/TDR-CORRELATED 3 {ECO:0000303|PubMed:23815750}; Flags: Precursor;	A0A314L4T0_NICAT SubName: Full=Leucine-rich repeat receptor-like tyrosine-protein kinase pxc3 {ECO:0000313|EMBL:OIT36167.1};	--	GO:0016021,integral component of membrane; GO:0005886,plasma membrane; GO:0005524,ATP binding; GO:0004714,transmembrane receptor protein tyrosine kinase activity; GO:0000166,nucleotide binding; GO:0003674,molecular_function; GO:0005488,binding; GO:0017076,purine nucleotide binding; GO:0030554,adenyl nucleotide binding; GO:0032553,ribonucleotide binding; GO:0032555,purine ribonucleotide binding; G…	PF13855.9:Leucine rich repeat	--	--	--
evm.TU.chr02.246	-2.14473	0	0	down	K03386 peroxiredoxin 2/4 [EC:1.11.1.24] | (RefSeq) 2-Cys peroxiredoxin BAS1, chloroplastic-like (A)	--	myb-like DNA-binding protein bas1 [Datura stramonium]	BAS1_ORYSJ RecName: Full=2-Cys peroxiredoxin BAS1, chloroplastic; EC=1.11.1.24 {ECO:0000250|UniProtKB:Q96291}; AltName: Full=Thiol-specific antioxidant protein; AltName: Full=Thioredoxin-dependent peroxiredoxin BAS1 {ECO:0000305}; Flags: Precursor;	A0A1J6I7J0_NICAT RecName: Full=Thioredoxin-dependent peroxiredoxin {ECO:0000256|ARBA:ARBA00013017}; EC=1.11.1.24 {ECO:0000256|ARBA:ARBA00013017};	Alkyl hydroperoxide reductase, thiol specific antioxidant and related enzymes	GO:0009507,chloroplast; GO:0004601,peroxidase activity; GO:0051920,peroxiredoxin activity; GO:0045454,cell redox homeostasis; GO:0042744,hydrogen peroxide catabolic process; GO:0003674,molecular_function; GO:0003824,catalytic activity; GO:0016209,antioxidant activity; GO:0016491,oxidoreductase activity; GO:0016684,oxidoreductase activity, acting on peroxide as acceptor; GO:0008150,biological_proc…	PF00578.24:AhpC/TSA family	--	--	--
evm.TU.chr02.2480	-2.84694	0	0	down	K03860 phosphatidylinositol N-acetylglucosaminyltransferase subunit Q | (RefSeq) N-acetylglucosaminyl-phosphatidylinositol biosynthetic protein gpi1-like (A)	ko00563: Glycosylphosphatidylinositol (GPI)-anchor biosynthesis; ko01100: Metabolic pathways	gibberellin-regulated protein 9 isoform X1 [Capsicum annuum]	SNAK2_SOLTU RecName: Full=Snakin-2; Flags: Precursor;	A0A1U8GK40_CAPAN SubName: Full=gibberellin-regulated protein 9-like isoform X1 {ECO:0000313|RefSeq:XP_016571636.1};	--	GO:0005576,extracellular region; GO:0006952,defense response; GO:0006950,response to stress; GO:0008150,biological_process; GO:0050896,response to stimulus; GO:0005575,cellular_component; GO:0110165,cellular anatomical entity	PF02704.17:Gibberellin regulated protein	--	--	--
evm.TU.chr02.2607	5.54785	0	0	up	--	--	hypothetical protein [Datura stramonium]	--	A0A3Q7G6J5_SOLLC SubName: Full=Uncharacterized protein {ECO:0000313|EnsemblPlants:Solyc04g064530.1.1.1};	--	GO:0016021,integral component of membrane; GO:0005575,cellular_component; GO:0016020,membrane; GO:0031224,intrinsic component of membrane; GO:0110165,cellular anatomical entity	--	--	--	--
evm.TU.chr02.2695	2.48555	0	0	up	--	--	extensin-like, partial [Solanum verrucosum]	--	A0A0V0GEZ3_SOLCH SubName: Full=Putative extensin-2-like {ECO:0000313|EMBL:JAP06770.1}; Flags: Fragment;	--	GO:0005199,structural constituent of cell wall; GO:0009664,plant-type cell wall organization; GO:0003674,molecular_function; GO:0005198,structural molecule activity; GO:0008150,biological_process; GO:0009987,cellular process; GO:0016043,cellular component organization; GO:0045229,external encapsulating structure organization; GO:0071554,cell wall organization or biogenesis; GO:0071555,cell wall o…	PF04554.16:Extensin-like region	--	--	--
evm.TU.chr02.2741	-1.56876	0	0	down	K03841 fructose-1,6-bisphosphatase I [EC:3.1.3.11] | (RefSeq) fructose-1,6-bisphosphatase, cytosolic (A)	ko00010: Glycolysis / Gluconeogenesis; ko00030: Pentose phosphate pathway; ko00051: Fructose and mannose metabolism; ko00710: Carbon fixation in photosynthetic organisms; ko01100: Metabolic pathways; ko01110: Biosynthesis of secondary metabolites; ko01200: Carbon metabolism	hypothetical protein KY284_021057 [Solanum tuberosum]	F16P2_SOLTU RecName: Full=Fructose-1,6-bisphosphatase, cytosolic; Short=FBPase; EC=3.1.3.11; AltName: Full=CY-F1; AltName: Full=D-fructose-1,6-bisphosphate 1-phosphohydrolase;	M1C8A8_SOLTU RecName: Full=Fructose-bisphosphatase {ECO:0000256|ARBA:ARBA00013093}; EC=3.1.3.11 {ECO:0000256|ARBA:ARBA00013093}; AltName: Full=D-fructose-1,6-bisphosphate 1-phosphohydrolase {ECO:0000256|ARBA:ARBA00032973};	Fructose-1,6-bisphosphatase	GO:0005737,cytoplasm; GO:0005829,cytosol; GO:0042132,fructose 1,6-bisphosphate 1-phosphatase activity; GO:0046872,metal ion binding; GO:0030388,fructose 1,6-bisphosphate metabolic process; GO:0006002,fructose 6-phosphate metabolic process; GO:0006000,fructose metabolic process; GO:0006094,gluconeogenesis; GO:0005986,sucrose biosynthetic process; GO:0003674,molecular_function; GO:0003824,catalytic…	PF00316.23:Fructose-1-6-bisphosphatase, N-terminal domain	--	--	--
evm.TU.chr02.2779	-2.22112	0	0	down	K10999 cellulose synthase A [EC:2.4.1.12] | (RefSeq) cellulose synthase A catalytic subunit 2 [UDP-forming]-like (A)	--	Cellulose synthase A catalytic subunit 2 [UDP-forming]	CESA2_ARATH RecName: Full=Cellulose synthase A catalytic subunit 2 [UDP-forming]; Short=AtCesA2; Short=Ath-A; EC=2.4.1.12;	A0A2G2ZPT1_CAPAN RecName: Full=Cellulose synthase {ECO:0000256|RuleBase:RU361116}; EC=2.4.1.12 {ECO:0000256|RuleBase:RU361116};	--	GO:0016021,integral component of membrane; GO:0005886,plasma membrane; GO:0016760,cellulose synthase (UDP-forming) activity; GO:0016759,cellulose synthase activity; GO:0046872,metal ion binding; GO:0071555,cell wall organization; GO:0030244,cellulose biosynthetic process; GO:0009833,plant-type primary cell wall biogenesis; GO:0003674,molecular_function; GO:0003824,catalytic activity; GO:0008194,U…	PF03552.17:Cellulose synthase	--	--	--
evm.TU.chr02.2809	3.51724	0	0	up	K00430 peroxidase [EC:1.11.1.7] | (RefSeq) peroxidase 12-like (A)	ko00940: Phenylpropanoid biosynthesis; ko01100: Metabolic pathways; ko01110: Biosynthesis of secondary metabolites	peroxidase 12 [Capsicum annuum]	PER12_ARATH RecName: Full=Peroxidase 12; Short=Atperox P12; EC=1.11.1.7; AltName: Full=ATP4a; AltName: Full=PRXR6; Flags: Precursor;	A0A1U8GDK2_CAPAN RecName: Full=Peroxidase {ECO:0000256|ARBA:ARBA00012313, ECO:0000256|RuleBase:RU362060}; EC=1.11.1.7 {ECO:0000256|ARBA:ARBA00012313, ECO:0000256|RuleBase:RU362060};	--	GO:0005576,extracellular region; GO:0005739,mitochondrion; GO:0009505,plant-type cell wall; GO:0000325,plant-type vacuole; GO:0009506,plasmodesma; GO:0020037,heme binding; GO:0046872,metal ion binding; GO:0004601,peroxidase activity; GO:0042744,hydrogen peroxide catabolic process; GO:0006979,response to oxidative stress; GO:0003674,molecular_function; GO:0005488,binding; GO:0046906,tetrapyrrole b…	PF00141.26:Peroxidase	--	--	--
evm.TU.chr02.2873	1.68946	0	0	up	K00078 dihydrodiol dehydrogenase / D-xylose 1-dehydrogenase (NADP) [EC:1.3.1.20 1.1.1.179] | (RefSeq) D-xylose 1-dehydrogenase (NADP(+))-like (A)	ko00040: Pentose and glucuronate interconversions; ko01100: Metabolic pathways	hypothetical protein KY284_021140 [Solanum tuberosum]	Y4967_ARATH RecName: Full=Uncharacterized oxidoreductase At4g09670; EC=1.-.-.-;	A0A0V0I363_SOLCH SubName: Full=Putative oxidoreductase family protein-like {ECO:0000313|EMBL:JAP26851.1};	Dimeric dihydrodiol dehydrogenase	GO:0005829,cytosol; GO:0000166,nucleotide binding; GO:0016491,oxidoreductase activity; GO:0003674,molecular_function; GO:0005488,binding; GO:0036094,small molecule binding; GO:0097159,organic cyclic compound binding; GO:1901265,nucleoside phosphate binding; GO:1901363,heterocyclic compound binding; GO:0003824,catalytic activity; GO:0005575,cellular_component; GO:0005622,intracellular anatomical s…	PF01408.25:Oxidoreductase family, NAD-binding Rossmann fold	--	--	--
evm.TU.chr02.3	-2.10282	0	0	down	--	--	protein MET1, chloroplastic [Capsicum annuum]	MET1_ARATH RecName: Full=Protein MET1, chloroplastic {ECO:0000303|PubMed:25587003}; AltName: Full=PDZ domain, K-box domain, and TPR region containing protein {ECO:0000303|PubMed:15914918}; Flags: Precursor;	A0A2G2YW78_CAPAN RecName: Full=PDZ domain-containing protein {ECO:0000259|PROSITE:PS50106};	--	GO:0009507,chloroplast; GO:0009941,chloroplast envelope; GO:0031969,chloroplast membrane; GO:0009570,chloroplast stroma; GO:0009534,chloroplast thylakoid; GO:0009535,chloroplast thylakoid membrane; GO:0009575,chromoplast stroma; GO:0035448,extrinsic component of thylakoid membrane; GO:0005634,nucleus; GO:0009523,photosystem II; GO:0009579,thylakoid; GO:0015979,photosynthesis; GO:0010207,photosyst…	PF00595.27:PDZ domain	--	--	--
evm.TU.chr02.3047	-2.42879	0	0	down	K23452 UDP-glucosyltransferase 85A [EC:2.4.1.-] | (RefSeq) hypothetical protein (A)	ko00908: Zeatin biosynthesis; ko01110: Biosynthesis of secondary metabolites	7-deoxyloganetin glucosyltransferase [Mucuna pruriens]	UGT2_GARJA RecName: Full=7-deoxyloganetin glucosyltransferase; EC=2.4.1.324; AltName: Full=Genipin glucosyltransferase; AltName: Full=UDP-glucose glucosyltransferase 2; Short=GjUGT2; AltName: Full=UDP-glycosyltransferase 85A24;	A0A3Q7G8A5_SOLLC SubName: Full=Uncharacterized protein {ECO:0000313|EnsemblPlants:Solyc04g074380.3.1};	UDP-glucuronosyl and UDP-glucosyl transferase	GO:0035251,UDP-glucosyltransferase activity; GO:0003674,molecular_function; GO:0003824,catalytic activity; GO:0008194,UDP-glycosyltransferase activity; GO:0016740,transferase activity; GO:0016757,transferase activity, transferring glycosyl groups; GO:0016758,transferase activity, transferring hexosyl groups; GO:0046527,glucosyltransferase activity	PF00201.21:UDP-glucoronosyl and UDP-glucosyl transferase	--	--	--
evm.TU.chr02.3054	3.50368	0	0	up	K00020 3-hydroxyisobutyrate dehydrogenase [EC:1.1.1.31] | (GenBank) 6-phosphogluconate dehydrogenase-like protein (A)	ko00280: Valine, leucine and isoleucine degradation; ko01100: Metabolic pathways	hypothetical protein H5410_023950 [Solanum commersonii]	PHI1_TOBAC RecName: Full=Protein PHOSPHATE-INDUCED 1 {ECO:0000303|PubMed:10189698}; Flags: Precursor;	A0A3Q7G4Y3_SOLLC SubName: Full=Uncharacterized protein {ECO:0000313|EnsemblPlants:Solyc04g074450.2.1};	--	GO:0048046,apoplast; GO:0005615,extracellular space; GO:0005575,cellular_component; GO:0005576,extracellular region; GO:0110165,cellular anatomical entity	PF04674.15:Phosphate-induced protein 1 conserved region	--	--	--
evm.TU.chr02.3070	-2.40216	0	0	down	K00434 L-ascorbate peroxidase [EC:1.11.1.11] | (RefSeq) thylakoid lumenal 29 kDa protein, chloroplastic (A)	ko00053: Ascorbate and aldarate metabolism; ko00480: Glutathione metabolism; ko01100: Metabolic pathways	Thylakoid lumenal 29 kDa protein, chloroplastic [Datura stramonium]	TL29_SOLLC RecName: Full=Thylakoid lumenal 29 kDa protein, chloroplastic; Short=TL29; EC=1.-.-.-; AltName: Full=LeAPx09; AltName: Full=P29; Flags: Precursor;	M1D1G1_SOLTU SubName: Full=Thylakoid lumenal 29 kDa protein, chloroplastic {ECO:0000313|EnsemblPlants:PGSC0003DMT400079219};	--	GO:0009507,chloroplast; GO:0009543,chloroplast thylakoid lumen; GO:0020037,heme binding; GO:0004601,peroxidase activity; GO:0034599,cellular response to oxidative stress; GO:0042744,hydrogen peroxide catabolic process; GO:0000302,response to reactive oxygen species; GO:0003674,molecular_function; GO:0005488,binding; GO:0046906,tetrapyrrole binding; GO:0097159,organic cyclic compound binding; GO:1…	PF00141.26:Peroxidase	--	--	--
evm.TU.chr02.3234	3.04061	0	0	up	K00924 kinase [EC:2.7.1.-] | (RefSeq) receptor-like protein kinase HSL1 (A)	--	PREDICTED: receptor-like protein kinase HAIKU2 [Nicotiana tabacum]	RLK7_ARATH RecName: Full=Receptor-like protein kinase 7 {ECO:0000303|PubMed:20811905}; EC=2.7.11.1 {ECO:0000305}; Flags: Precursor;	A0A1S3ZI75_TOBAC SubName: Full=receptor-like protein kinase HAIKU2 {ECO:0000313|RefSeq:XP_016463952.1};	--	GO:0016021,integral component of membrane; GO:0005886,plasma membrane; GO:0005524,ATP binding; GO:0042802,identical protein binding; GO:0042277,peptide binding; GO:0001653,peptide receptor activity; GO:0004672,protein kinase activity; GO:0106310,protein serine kinase activity; GO:0004674,protein serine/threonine kinase activity; GO:0045087,innate immune response; GO:0046777,protein autophosphoryl…	PF00069.28:Protein kinase domain	--	--	--
evm.TU.chr02.3242	-1.60169	0	0	down	K07374 tubulin alpha | (RefSeq) tubulin alpha chain (A)	ko04145: Phagosome	PREDICTED: tubulin alpha chain [Nicotiana sylvestris]	TBA_PRUDU RecName: Full=Tubulin alpha chain;	A0A1U7XKJ3_NICSY RecName: Full=Tubulin alpha chain {ECO:0000256|RuleBase:RU000352};	Alpha tubulin	GO:0005737,cytoplasm; GO:0005874,microtubule; GO:0005525,GTP binding; GO:0005200,structural constituent of cytoskeleton; GO:0007017,microtubule-based process; GO:0000166,nucleotide binding; GO:0001882,nucleoside binding; GO:0001883,purine nucleoside binding; GO:0003674,molecular_function; GO:0005488,binding; GO:0017076,purine nucleotide binding; GO:0019001,guanyl nucleotide binding; GO:0032549,ri…	PF00091.28:Tubulin/FtsZ family, GTPase domain	--	--	--
evm.TU.chr02.3250	-2.3479	0	0	down	K19035 50S ribosomal protein 6 | (RefSeq) 50S ribosomal protein 6, chloroplastic (A)	--	hypothetical protein H5410_024167 [Solanum commersonii]	PSRP6_ARATH RecName: Full=50S ribosomal protein 6, chloroplastic; AltName: Full=CL25; AltName: Full=Plastid-specific 50S ribosomal protein 6; Short=PSRP-6; Flags: Precursor;	A0A0V0GRI1_SOLCH SubName: Full=Putative 50S ribosomal protein 6, chloroplastic-like {ECO:0000313|EMBL:JAP10773.1};	--	GO:0009507,chloroplast; GO:0009536,plastid; GO:0005840,ribosome; GO:0003729,mRNA binding; GO:0019843,rRNA binding; GO:0003735,structural constituent of ribosome; GO:0006412,translation; GO:0003674,molecular_function; GO:0003676,nucleic acid binding; GO:0003723,RNA binding; GO:0005488,binding; GO:0097159,organic cyclic compound binding; GO:1901363,heterocyclic compound binding; GO:0005198,structur…	PF17257.5:Family of unknown function (DUF5323)	--	--	--
evm.TU.chr02.3285	4.12205	0	0	up	K04733 interleukin-1 receptor-associated kinase 4 [EC:2.7.11.1] | (RefSeq) G-type lectin S-receptor-like serine/threonine-protein kinase RKS1 (A)	--	uncharacterized protein LOC104084949 [Nicotiana tomentosiformis]	Y4729_ARATH RecName: Full=G-type lectin S-receptor-like serine/threonine-protein kinase At4g27290; EC=2.7.11.1; Flags: Precursor;	A0A3Q7G5Y6_SOLLC SubName: Full=Uncharacterized protein {ECO:0000313|EnsemblPlants:Solyc04g077330.3.1};	--	GO:0005886,plasma membrane; GO:0005524,ATP binding; GO:0005516,calmodulin binding; GO:0030246,carbohydrate binding; GO:0106310,protein serine kinase activity; GO:0004674,protein serine/threonine kinase activity; GO:0031625,ubiquitin protein ligase binding; GO:0006468,protein phosphorylation; GO:0048544,recognition of pollen; GO:0000166,nucleotide binding; GO:0003674,molecular_function; GO:0005488…	PF07714.20:Protein tyrosine and serine/threonine kinase	--	--	--
evm.TU.chr02.3405	5.77404	0	0	up	K13260 isoflavone/4'-methoxyisoflavone 2'-hydroxylase [EC:1.14.14.90 1.14.14.89] | (RefSeq) cytochrome P450 81Q32-like isoform X1 (A)	ko00943: Isoflavonoid biosynthesis; ko01100: Metabolic pathways; ko01110: Biosynthesis of secondary metabolites	uncharacterized protein LOC125813597 [Solanum verrucosum]	CYC13_CATRO RecName: Full=Cytochrome P450 81C13 {ECO:0000303|PubMed:24710322}; Short=CrCYP81C13 {ECO:0000303|PubMed:24710322}; EC=1.14.-.- {ECO:0000305}; Flags: Precursor;	A0A3Q7G6G6_SOLLC SubName: Full=Uncharacterized protein {ECO:0000313|EnsemblPlants:Solyc04g078360.2.1};	Cytochrome P450 CYP2 subfamily	GO:0020037,heme binding; GO:0005506,iron ion binding; GO:0004497,monooxygenase activity; GO:0016705,oxidoreductase activity, acting on paired donors, with incorporation or reduction of molecular oxygen; GO:0003674,molecular_function; GO:0005488,binding; GO:0046906,tetrapyrrole binding; GO:0097159,organic cyclic compound binding; GO:1901363,heterocyclic compound binding; GO:0043167,ion binding; GO…	PF00067.25:Cytochrome P450	--	--	--
evm.TU.chr02.3427	1.88762	0	0	up	K16292 KDEL-tailed cysteine endopeptidase [EC:3.4.22.-] | (RefSeq) hypothetical protein (A)	--	putative cysteine protease rd21b [Datura stramonium]	RD21B_ARATH RecName: Full=Probable cysteine protease RD21B {ECO:0000305}; EC=3.4.22.- {ECO:0000305}; Flags: Precursor;	T2BQ67_TOBAC SubName: Full=Cysteine protease CP15 {ECO:0000313|EMBL:AGV15823.1};	Cysteine proteinase Cathepsin L	GO:0005783,endoplasmic reticulum; GO:0005615,extracellular space; GO:0005764,lysosome; GO:0099503,secretory vesicle; GO:0005773,vacuole; GO:0004197,cysteine-type endopeptidase activity; GO:0051603,proteolysis involved in cellular protein catabolic process; GO:0003674,molecular_function; GO:0003824,catalytic activity; GO:0004175,endopeptidase activity; GO:0008233,peptidase activity; GO:0008234,cys…	PF00112.26:Papain family cysteine protease	--	--	--
evm.TU.chr02.3439	4.29186	0	0	up	K19747 BAHD acyltransferase [EC:2.3.1.-] | (RefSeq) BAHD acyltransferase DCR (A)	--	hypothetical protein [Datura stramonium]	Y3028_ARATH RecName: Full=Uncharacterized acetyltransferase At3g50280; EC=2.3.1.-;	A0A1U8GJ87_CAPAN SubName: Full=uncharacterized acetyltransferase At3g50280-like {ECO:0000313|RefSeq:XP_016568793.1};	--	GO:0016746,transferase activity, transferring acyl groups; GO:0003674,molecular_function; GO:0003824,catalytic activity; GO:0016740,transferase activity	PF02458.18:Transferase family	--	--	--
evm.TU.chr02.3446	1.92038	0	0	up	K15333 tRNA guanosine-2'-O-methyltransferase [EC:2.1.1.34] | (RefSeq) uncharacterized protein LOC104224633 (A)	--	uncharacterized protein LOC107015560 [Solanum pennellii]	SBT3_SOLLC RecName: Full=Subtilisin-like protease SBT3 {ECO:0000303|PubMed:27259555}; EC=3.4.21.- {ECO:0000269|PubMed:19332543, ECO:0000269|PubMed:19407393, ECO:0000269|PubMed:19805099, ECO:0000269|PubMed:27259555, ECO:0000269|PubMed:27451395}; AltName: Full=LeSBT3 {ECO:0000303|PubMed:10350089}; AltName: Full=SlSBT3 {ECO:0000303|PubMed:19332543}; AltName: Full=Subtilase 3 {ECO:0000303|PubMed:1933…	A0A3Q7GA54_SOLLC SubName: Full=Uncharacterized protein {ECO:0000313|EnsemblPlants:Solyc04g078730.2.1};	--	GO:0005615,extracellular space; GO:0042802,identical protein binding; GO:0042803,protein homodimerization activity; GO:0004252,serine-type endopeptidase activity; GO:0008236,serine-type peptidase activity; GO:0006952,defense response; GO:0043171,peptide catabolic process; GO:0009827,plant-type cell wall modification; GO:1900367,positive regulation of defense response to insect; GO:0010628,positiv…	PF00082.25:Subtilase family	--	--	--
evm.TU.chr02.3540	1.67844	0	0	up	K13457 disease resistance protein RPM1 | (RefSeq) LOW QUALITY PROTEIN: disease resistance protein RPM1-like (A)	ko04626: Plant-pathogen interaction	probable disease resistance protein At4g33300 [Solanum lycopersicum]	DRL29_ARATH RecName: Full=Probable disease resistance protein At4g33300;	A0A3Q7GAM9_SOLLC RecName: Full=RPW8 domain-containing protein {ECO:0000259|PROSITE:PS51153};	--	GO:0048046,apoplast; GO:0043531,ADP binding; GO:0005524,ATP binding; GO:0042742,defense response to bacterium; GO:0000166,nucleotide binding; GO:0003674,molecular_function; GO:0005488,binding; GO:0017076,purine nucleotide binding; GO:0030554,adenyl nucleotide binding; GO:0032553,ribonucleotide binding; GO:0032555,purine ribonucleotide binding; GO:0032559,adenyl ribonucleotide binding; GO:0036094,…	PF00931.25:NB-ARC domain	--	--	--
evm.TU.chr02.3602	-2.08853	0	0	down	K02996 small subunit ribosomal protein S9 | (RefSeq) 30S ribosomal protein S9, chloroplastic (A)	ko03010: Ribosome	40S ribosomal protein S9 [Datura stramonium]	RR9_SPIOL RecName: Full=30S ribosomal protein S9, chloroplastic {ECO:0000303|PubMed:24352233}; AltName: Full=Chloroplastic small ribosomal subunit protein uS9c {ECO:0000303|PubMed:28007896}; Flags: Precursor;	A0A6N2BL27_SOLCI SubName: Full=Uncharacterized protein {ECO:0000313|EMBL:TMW92653.1};	Mitochondrial/chloroplast ribosomal protein S9	GO:0009507,chloroplast; GO:0000312,plastid small ribosomal subunit; GO:0015935,small ribosomal subunit; GO:0003723,RNA binding; GO:0019843,rRNA binding; GO:0003735,structural constituent of ribosome; GO:0006412,translation; GO:0003674,molecular_function; GO:0003676,nucleic acid binding; GO:0005488,binding; GO:0097159,organic cyclic compound binding; GO:1901363,heterocyclic compound binding; GO:00…	PF00380.22:Ribosomal protein S9/S16	--	--	--
evm.TU.chr02.3627	-2.95084	0	0	down	K13789 geranylgeranyl diphosphate synthase, type II [EC:2.5.1.1 2.5.1.10 2.5.1.29] | (RefSeq) geranylgeranyl pyrophosphate synthase, chloroplastic-like (A)	ko00900: Terpenoid backbone biosynthesis; ko01100: Metabolic pathways; ko01110: Biosynthesis of secondary metabolites	chloroplast geranylgeranyl pyrophosphate synthase [Lycium chinense]	GGPPS_CAPAN RecName: Full=Geranylgeranyl pyrophosphate synthase, chloroplastic {ECO:0000303|PubMed:1303794}; Short=GGPP synthase {ECO:0000303|PubMed:1303794}; Short=GGPS {ECO:0000303|PubMed:1303794}; EC=2.5.1.- {ECO:0000269|PubMed:1303794}; AltName: Full=(2E,6E)-farnesyl diphosphate synthase {ECO:0000303|PubMed:1303794}; AltName: Full=Dimethylallyltranstransferase {ECO:0000303|PubMed:1303794}; EC…	A0A0R5SCB6_LYCCN SubName: Full=Chloroplast geranylgeranyl pyrophosphate synthase {ECO:0000313|EMBL:AIY34697.1};	Geranylgeranyl pyrophosphate synthase/Polyprenyl synthetase	GO:0009507,chloroplast; GO:0009536,plastid; GO:0004161,dimethylallyltranstransferase activity; GO:0004311,farnesyltranstransferase activity; GO:0004337,geranyltranstransferase activity; GO:0046872,metal ion binding; GO:0016117,carotenoid biosynthetic process; GO:0045337,farnesyl diphosphate biosynthetic process; GO:0033384,geranyl diphosphate biosynthetic process; GO:0033386,geranylgeranyl diphos…	PF00348.20:Polyprenyl synthetase	--	--	--
evm.TU.chr02.3717	-1.83163	0	0	down	K02909 large subunit ribosomal protein L31 | (RefSeq) 50S ribosomal protein L31, chloroplastic (A)	ko03010: Ribosome	50S ribosomal protein L31, chloroplastic [Solanum verrucosum]	RK31_SPIOL RecName: Full=50S ribosomal protein L31, chloroplastic {ECO:0000303|PubMed:10874046}; AltName: Full=CL31; AltName: Full=Chloroplastic large ribosomal subunit protein bL31c {ECO:0000303|PubMed:28007896}; Flags: Precursor;	M0ZWB6_SOLTU RecName: Full=50S ribosomal protein L31 {ECO:0000256|RuleBase:RU000564};	--	GO:0009507,chloroplast; GO:0005840,ribosome; GO:0019843,rRNA binding; GO:0003735,structural constituent of ribosome; GO:0006412,translation; GO:0003674,molecular_function; GO:0003676,nucleic acid binding; GO:0003723,RNA binding; GO:0005488,binding; GO:0097159,organic cyclic compound binding; GO:1901363,heterocyclic compound binding; GO:0005198,structural molecule activity; GO:0006518,peptide meta…	PF01197.21:Ribosomal protein L31	--	--	--
evm.TU.chr02.3740	3.20249	0	0	up	K03671 thioredoxin 1 | (RefSeq) thioredoxin H-type 1-like (A)	--	hypothetical protein [Datura stramonium]	TRXH1_TOBAC RecName: Full=Thioredoxin H-type 1; Short=Trx-H1;	A0A1S3ZUX0_TOBAC SubName: Full=thioredoxin H-type 1-like {ECO:0000313|RefSeq:XP_016468113.1};	Thioredoxin	GO:0005737,cytoplasm; GO:0015035,protein disulfide oxidoreductase activity; GO:0003674,molecular_function; GO:0003824,catalytic activity; GO:0015036,disulfide oxidoreductase activity; GO:0016491,oxidoreductase activity; GO:0016667,oxidoreductase activity, acting on a sulfur group of donors; GO:0005575,cellular_component; GO:0005622,intracellular anatomical structure; GO:0110165,cellular anatomica…	PF00085.23:Thioredoxin	--	--	--
evm.TU.chr02.3825	1.08226	0	0	up	K09487 heat shock protein 90kDa beta | (RefSeq) endoplasmin homolog (A)	ko04141: Protein processing in endoplasmic reticulum; ko04626: Plant-pathogen interaction	endoplasmin homolog [Solanum verrucosum]	ENPL_CATRO RecName: Full=Endoplasmin homolog; AltName: Full=Glucose-regulated protein 94 homolog; Short=GRP-94 homolog; Flags: Precursor;	A0A6N2C321_SOLCI RecName: Full=HATPase_c domain-containing protein {ECO:0000259|SMART:SM00387};	Endoplasmic reticulum glucose-regulated protein (GRP94/endoplasmin), HSP90 family	GO:0005788,endoplasmic reticulum lumen; GO:0005524,ATP binding; GO:0016887,ATPase activity; GO:0051082,unfolded protein binding; GO:0006457,protein folding; GO:0000166,nucleotide binding; GO:0003674,molecular_function; GO:0005488,binding; GO:0017076,purine nucleotide binding; GO:0030554,adenyl nucleotide binding; GO:0032553,ribonucleotide binding; GO:0032555,purine ribonucleotide binding; GO:0032…	PF00183.21:Hsp90 protein	--	--	--
evm.TU.chr02.3863	-1.38409	0	0	down	K03671 thioredoxin 1 | (RefSeq) thioredoxin H1 (A)	--	thioredoxin-like protein CDSP32, chloroplastic [Capsicum annuum]	CDSP_ARATH RecName: Full=Thioredoxin-like protein CDSP32, chloroplastic; AltName: Full=Chloroplastic drought-induced stress protein of 32 KDa; Short=AtCDSP32; Flags: Precursor;	A0A2G2ZSP8_CAPAN SubName: Full=thioredoxin-like protein CDSP32, chloroplastic {ECO:0000313|RefSeq:XP_016568326.1};	Thioredoxin	GO:0009507,chloroplast; GO:0009941,chloroplast envelope; GO:0009570,chloroplast stroma; GO:0005739,mitochondrion; GO:0016671,oxidoreductase activity, acting on a sulfur group of donors, disulfide as acceptor; GO:0045454,cell redox homeostasis; GO:0042742,defense response to bacterium; GO:0010286,heat acclimation; GO:0006979,response to oxidative stress; GO:0009414,response to water deprivation; G…	PF00085.23:Thioredoxin	--	--	--
evm.TU.chr02.3867	-1.93442	0	0	down	K02638 plastocyanin | (RefSeq) plastocyanin A'/A'' (A)	ko00195: Photosynthesis; ko01100: Metabolic pathways	PREDICTED: plastocyanin A'/A'' [Nicotiana sylvestris]	PLAS_SILLB RecName: Full=Plastocyanin, chloroplastic; Flags: Precursor;	A0A1U7WRS3_NICSY RecName: Full=Plastocyanin {ECO:0000256|RuleBase:RU363020};	--	GO:0009535,chloroplast thylakoid membrane; GO:0005507,copper ion binding; GO:0009055,electron transfer activity; GO:0003674,molecular_function; GO:0005488,binding; GO:0043167,ion binding; GO:0043169,cation binding; GO:0046872,metal ion binding; GO:0046914,transition metal ion binding; GO:0003824,catalytic activity; GO:0016491,oxidoreductase activity; GO:0005575,cellular_component; GO:0005622,intr…	PF00127.23:Copper binding proteins, plastocyanin/azurin family	--	--	--
evm.TU.chr02.3890	1.3742	0	0	up	--	--	hypothetical protein [Datura stramonium]	--	A0A2G2X1H7_CAPBA SubName: Full=Phosphoprotein ECPP44 {ECO:0000313|EMBL:PHT51344.1};	--	GO:0009414,response to water deprivation; GO:0001101,response to acid chemical; GO:0006950,response to stress; GO:0008150,biological_process; GO:0009415,response to water; GO:0009628,response to abiotic stimulus; GO:0010035,response to inorganic substance; GO:0042221,response to chemical; GO:0050896,response to stimulus; GO:1901700,response to oxygen-containing compound	PF00257.22:Dehydrin	--	--	--
evm.TU.chr02.3900	-1.46891	0	0	down	K03798 cell division protease FtsH [EC:3.4.24.-] | (RefSeq) ATP-dependent zinc metalloprotease FTSH, chloroplastic (A)	--	ATP-dependent zinc metalloprotease FTSH 1, chloroplastic [Datura stramonium]	FTSH_TOBAC RecName: Full=ATP-dependent zinc metalloprotease FTSH, chloroplastic; EC=3.4.24.-; AltName: Full=DS9; Flags: Precursor;	M1ALR5_SOLTU SubName: Full=FtsH {ECO:0000313|EnsemblPlants:PGSC0003DMT400025632};	AAA+-type ATPase containing the peptidase M41 domain	GO:0031969,chloroplast membrane; GO:0009534,chloroplast thylakoid; GO:0016021,integral component of membrane; GO:0005524,ATP binding; GO:0016887,ATPase activity; GO:0004176,ATP-dependent peptidase activity; GO:0046872,metal ion binding; GO:0004222,metalloendopeptidase activity; GO:0007049,cell cycle; GO:0051301,cell division; GO:0006508,proteolysis; GO:0000166,nucleotide binding; GO:0003674,molec…	PF01434.21:Peptidase family M41	--	--	--
evm.TU.chr02.3945	-1.74791	0	0	down	K05298 glyceraldehyde-3-phosphate dehydrogenase (NADP+) (phosphorylating) [EC:1.2.1.13] | (RefSeq) glyceraldehyde-3-phosphate dehydrogenase B, chloroplastic-like (A)	ko00710: Carbon fixation in photosynthetic organisms; ko01100: Metabolic pathways; ko01200: Carbon metabolism	PREDICTED: glyceraldehyde-3-phosphate dehydrogenase B, chloroplastic-like [Nicotiana tabacum]	G3PB_PEA RecName: Full=Glyceraldehyde-3-phosphate dehydrogenase B, chloroplastic; EC=1.2.1.13; AltName: Full=NADP-dependent glyceraldehydephosphate dehydrogenase subunit B; Flags: Precursor;	A0A1S4CNK0_TOBAC RecName: Full=Glyceraldehyde-3-phosphate dehydrogenase {ECO:0000256|RuleBase:RU361160}; EC=1.2.1.- {ECO:0000256|RuleBase:RU361160};	Glyceraldehyde 3-phosphate dehydrogenase	GO:0009507,chloroplast; GO:0047100,glyceraldehyde-3-phosphate dehydrogenase (NADP+) (phosphorylating) activity; GO:0051287,NAD binding; GO:0050661,NADP binding; GO:0006006,glucose metabolic process; GO:0019253,reductive pentose-phosphate cycle; GO:0003674,molecular_function; GO:0003824,catalytic activity; GO:0016491,oxidoreductase activity; GO:0016620,oxidoreductase activity, acting on the aldehy…	PF02800.23:Glyceraldehyde 3-phosphate dehydrogenase, C-terminal domain	--	--	--
evm.TU.chr02.395	-1.27578	0	0	down	K00008 L-iditol 2-dehydrogenase [EC:1.1.1.14] | (RefSeq) sorbitol dehydrogenase (A)	ko00040: Pentose and glucuronate interconversions; ko00051: Fructose and mannose metabolism; ko01100: Metabolic pathways	hypothetical protein [Datura stramonium]	DHSO_ARATH RecName: Full=Sorbitol dehydrogenase {ECO:0000303|PubMed:23498864}; Short=SDH {ECO:0000303|PubMed:23498864}; EC=1.1.1.- {ECO:0000269|PubMed:23498864}; AltName: Full=Polyol dehydrogenase {ECO:0000305|PubMed:23498864}; AltName: Full=Ribitol dehydrogenase {ECO:0000303|PubMed:23498864}; Short=RDH {ECO:0000303|PubMed:23498864}; EC=1.1.1.56 {ECO:0000269|PubMed:23498864}; AltName: Full=Xylito…	A0A2G2XNZ5_CAPBA SubName: Full=L-idonate 5-dehydrogenase {ECO:0000313|EMBL:PHT59207.1};	Sorbitol dehydrogenase	GO:0005737,cytoplasm; GO:0005829,cytosol; GO:0031966,mitochondrial membrane; GO:0005886,plasma membrane; GO:0009506,plasmodesma; GO:0009536,plastid; GO:0046526,D-xylulose reductase activity; GO:0003939,L-iditol 2-dehydrogenase activity; GO:0050255,ribitol 2-dehydrogenase activity; GO:0009010,sorbitol-6-phosphate 2-dehydrogenase activity; GO:0008270,zinc ion binding; GO:0006060,sorbitol metabolic …	PF08240.15:Alcohol dehydrogenase GroES-like domain	--	--	--
evm.TU.chr02.414	-1.84558	0	0	down	K10256 omega-6 fatty acid desaturase / acyl-lipid omega-6 desaturase (Delta-12 desaturase) [EC:1.14.19.6 1.14.19.22] | (RefSeq) delta(12)-acyl-lipid-desaturase-like (A)	ko01040: Biosynthesis of unsaturated fatty acids; ko01100: Metabolic pathways; ko01212: Fatty acid metabolism	delta(12)-acyl-lipid-desaturase-like [Solanum stenotomum]	FAD12_PUNGR RecName: Full=Delta(12)-acyl-lipid-desaturase {ECO:0000303|PubMed:12354116}; EC=1.14.19.- {ECO:0000305}; AltName: Full=Delta(12)-oleate desaturase {ECO:0000303|PubMed:12464604}; Short=PgFAD2 {ECO:0000303|PubMed:12464604};	M1D5H1_SOLTU SubName: Full=D12 oleate desaturase {ECO:0000313|EnsemblPlants:PGSC0003DMT400082017};	--	GO:0016021,integral component of membrane; GO:0016717,oxidoreductase activity, acting on paired donors, with oxidation of a pair of donors resulting in the reduction of molecular oxygen to two molecules of water; GO:0006636,unsaturated fatty acid biosynthetic process; GO:0003674,molecular_function; GO:0003824,catalytic activity; GO:0016491,oxidoreductase activity; GO:0016705,oxidoreductase activi…	PF00487.27:Fatty acid desaturase	--	--	--
evm.TU.chr02.424	-2.11444	0	0	down	--	--	probable plastid-lipid-associated protein 12, chloroplastic [Capsicum annuum]	PAP12_ARATH RecName: Full=Probable plastid-lipid-associated protein 12, chloroplastic; AltName: Full=Fibrillin-10; Flags: Precursor;	A0A2G3AHL4_CAPAN SubName: Full=probable plastid-lipid-associated protein 12, chloroplastic {ECO:0000313|RefSeq:XP_016576807.1};	--	GO:0009507,chloroplast; GO:0009941,chloroplast envelope; GO:0009534,chloroplast thylakoid; GO:0009535,chloroplast thylakoid membrane; GO:0005634,nucleus; GO:0005575,cellular_component; GO:0005622,intracellular anatomical structure; GO:0005737,cytoplasm; GO:0009536,plastid; GO:0043226,organelle; GO:0043227,membrane-bounded organelle; GO:0043229,intracellular organelle; GO:0043231,intracellular mem…	PF04755.15:PAP_fibrillin	--	--	--
evm.TU.chr02.429	2.07836	0	0	up	K00430 peroxidase [EC:1.11.1.7] | (RefSeq) CEVI-1; peroxidase precursor (A)	ko00940: Phenylpropanoid biosynthesis; ko01100: Metabolic pathways; ko01110: Biosynthesis of secondary metabolites	hypothetical protein [Datura stramonium]	PERX_TOBAC RecName: Full=Lignin-forming anionic peroxidase; EC=1.11.1.7; AltName: Full=TOPA; Flags: Precursor;	A0A3Q7E7T2_SOLLC RecName: Full=Peroxidase {ECO:0000256|ARBA:ARBA00012313, ECO:0000256|RuleBase:RU362060}; EC=1.11.1.7 {ECO:0000256|ARBA:ARBA00012313, ECO:0000256|RuleBase:RU362060};	--	GO:0005576,extracellular region; GO:0020037,heme binding; GO:0046872,metal ion binding; GO:0004601,peroxidase activity; GO:0042744,hydrogen peroxide catabolic process; GO:0006979,response to oxidative stress; GO:0003674,molecular_function; GO:0005488,binding; GO:0046906,tetrapyrrole binding; GO:0097159,organic cyclic compound binding; GO:1901363,heterocyclic compound binding; GO:0043167,ion bindi…	PF00141.26:Peroxidase	--	--	--
evm.TU.chr02.463	1.22837	0	0	up	K15363 fanconi-associated nuclease 1 [EC:3.1.21.- 3.1.4.1] | (RefSeq) fanconi-associated nuclease 1 homolog (A)	--	PREDICTED: metal-nicotianamine transporter YSL3-like isoform X1 [Nicotiana attenuata]	YSL3_ARATH RecName: Full=Metal-nicotianamine transporter YSL3; AltName: Full=Protein YELLOW STRIPE LIKE 3; Short=AtYSL3;	A0A1J6IAL7_NICAT SubName: Full=Metal-nicotianamine transporter ysl3 {ECO:0000313|EMBL:OIT01618.1};	--	GO:0016021,integral component of membrane; GO:0016020,membrane; GO:0005886,plasma membrane; GO:0051980,iron-nicotianamine transmembrane transporter activity; GO:0035673,oligopeptide transmembrane transporter activity; GO:0003006,developmental process involved in reproduction; GO:0010039,response to iron ion; GO:0009624,response to nematode; GO:0048316,seed development; GO:0003674,molecular_functi…	PF03169.18:OPT oligopeptide transporter protein	--	--	--
evm.TU.chr02.752	-2.02976	0	0	down	K03768 peptidyl-prolyl cis-trans isomerase B (cyclophilin B) [EC:5.2.1.8] | (RefSeq) photosynthetic NDH subunit of lumenal location 5, chloroplastic (A)	--	Peptidyl-prolyl cis-trans isomerase [Artemisia annua]	PNSL5_ARATH RecName: Full=Photosynthetic NDH subunit of lumenal location 5, chloroplastic {ECO:0000303|PubMed:21785130}; AltName: Full=Cyclophilin of 20 kDa 2 {ECO:0000303|PubMed:15047905, ECO:0000303|PubMed:15051864, ECO:0000303|PubMed:15084723}; Short=AtCYP20-2 {ECO:0000303|PubMed:15047905, ECO:0000303|PubMed:15051864, ECO:0000303|PubMed:15084723}; AltName: Full=Peptidyl-prolyl cis-trans isomer…	A0A2U1P4N4_ARTAN SubName: Full=Peptidyl-prolyl cis-trans isomerase {ECO:0000313|EMBL:PWA80702.1};	Peptidyl-prolyl cis-trans isomerase	GO:0009507,chloroplast; GO:0009533,chloroplast stromal thylakoid; GO:0009534,chloroplast thylakoid; GO:0009535,chloroplast thylakoid membrane; GO:0005737,cytoplasm; GO:0009536,plastid; GO:0009579,thylakoid; GO:0031977,thylakoid lumen; GO:0016018,cyclosporin A binding; GO:0003755,peptidyl-prolyl cis-trans isomerase activity; GO:0043424,protein histidine kinase binding; GO:0010275,NAD(P)H dehydroge…	PF00160.24:Cyclophilin type peptidyl-prolyl cis-trans isomerase/CLD	--	--	--
evm.TU.chr02.963	3.7166	0	0	up	K15472 premnaspirodiene oxygenase [EC:1.14.14.151] | (RefSeq) premnaspirodiene oxygenase (A)	ko00909: Sesquiterpenoid and triterpenoid biosynthesis; ko01110: Biosynthesis of secondary metabolites	hypothetical protein [Datura stramonium]	C7D55_HYOMU RecName: Full=Premnaspirodiene oxygenase; Short=HPO; EC=1.14.14.151 {ECO:0000269|PubMed:17715131}; AltName: Full=Cytochrome P450 71D55;	A0A3Q7ESE9_SOLLC SubName: Full=Uncharacterized protein {ECO:0000313|EnsemblPlants:Solyc01g008640.3.1};	Cytochrome P450 CYP2 subfamily	GO:0016021,integral component of membrane; GO:0020037,heme binding; GO:0005506,iron ion binding; GO:0004497,monooxygenase activity; GO:0016705,oxidoreductase activity, acting on paired donors, with incorporation or reduction of molecular oxygen; GO:0003674,molecular_function; GO:0005488,binding; GO:0046906,tetrapyrrole binding; GO:0097159,organic cyclic compound binding; GO:1901363,heterocyclic c…	PF00067.25:Cytochrome P450	--	--	--
evm.TU.chr03.1048	-2.19682	0	0	down	K08915 light-harvesting complex II chlorophyll a/b binding protein 4 | (RefSeq) chlorophyll a-b binding protein CP29.1, chloroplastic (A)	ko00196: Photosynthesis - antenna proteins; ko01100: Metabolic pathways	chlorophyll a-b binding protein CP29.1, chloroplastic [Solanum lycopersicum]	CB4A_ARATH RecName: Full=Chlorophyll a-b binding protein CP29.1, chloroplastic; AltName: Full=LHCB4.1; AltName: Full=LHCII protein 4.1; Flags: Precursor;	A0A3Q7I0X4_SOLLC RecName: Full=Chlorophyll a-b binding protein, chloroplastic {ECO:0000256|RuleBase:RU363080};	--	GO:0009507,chloroplast; GO:0009534,chloroplast thylakoid; GO:0009535,chloroplast thylakoid membrane; GO:0016021,integral component of membrane; GO:0009522,photosystem I; GO:0009523,photosystem II; GO:0005886,plasma membrane; GO:0010287,plastoglobule; GO:0009579,thylakoid; GO:0016168,chlorophyll binding; GO:0046872,metal ion binding; GO:0003729,mRNA binding; GO:0019904,protein domain specific bind…	PF00504.24:Chlorophyll A-B binding protein	--	--	--
evm.TU.chr03.1062	-1.53927	0	0	down	K07300 Ca2+:H+ antiporter | (RefSeq) vacuolar cation/proton exchanger 3 (A)	--	Vacuolar cation/proton exchanger 1 [Datura stramonium]	CAX3_ARATH RecName: Full=Vacuolar cation/proton exchanger 3; AltName: Full=Ca(2+)/H(+) antiporter CAX3; AltName: Full=Ca(2+)/H(+) exchanger 3; AltName: Full=Protein CATION EXCHANGER 3;	M1AUR8_SOLTU RecName: Full=Vacuolar cation/proton exchanger {ECO:0000256|RuleBase:RU365028};	Ca2+/H+ antiporter VCX1 and related proteins	GO:0061993,calcium:proton antiporter complex; GO:0009705,plant-type vacuole membrane; GO:0005774,vacuolar membrane; GO:0005773,vacuole; GO:0015369,calcium:proton antiporter activity; GO:0070588,calcium ion transmembrane transport; GO:0006812,cation transport; GO:0006874,cellular calcium ion homeostasis; GO:0030026,cellular manganese ion homeostasis; GO:0006882,cellular zinc ion homeostasis; GO:00…	PF01699.27:Sodium/calcium exchanger protein	--	--	--
evm.TU.chr03.1131	-1.68654	0	0	down	K04040 chlorophyll/bacteriochlorophyll a synthase [EC:2.5.1.62 2.5.1.133] | (RefSeq) CHLG; chlorophyll synthase, chloroplastic-like (A)	ko00860: Porphyrin metabolism; ko01100: Metabolic pathways; ko01110: Biosynthesis of secondary metabolites	PREDICTED: chlorophyll synthase, chloroplastic-like [Nicotiana tabacum]	CHLG_ARATH RecName: Full=Chlorophyll synthase, chloroplastic; EC=2.5.1.62; AltName: Full=Polyprenyl transferase; AltName: Full=Protein G4; Short=AtG4; Flags: Precursor;	A0A1S4A8N8_TOBAC SubName: Full=chlorophyll synthase, chloroplastic-like {ECO:0000313|RefSeq:XP_016473005.1};	--	GO:0009507,chloroplast; GO:0031969,chloroplast membrane; GO:0009534,chloroplast thylakoid; GO:0005829,cytosol; GO:0016021,integral component of membrane; GO:0046408,chlorophyll synthetase activity; GO:0015995,chlorophyll biosynthetic process; GO:0003674,molecular_function; GO:0003824,catalytic activity; GO:0004659,prenyltransferase activity; GO:0016740,transferase activity; GO:0016765,transferase…	PF01040.21:UbiA prenyltransferase family	--	--	--
evm.TU.chr03.124	-1.82614	0	0	down	K03531 cell division protein FtsZ | (RefSeq) ftsZ; cell division protein FtsZ homolog 2-2, chloroplastic-like (A)	--	PREDICTED: cell division protein FtsZ homolog 2-2, chloroplastic-like [Nicotiana sylvestris]	FTZ22_ARATH RecName: Full=Cell division protein FtsZ homolog 2-2, chloroplastic {ECO:0000303|PubMed:11554751}; Short=AtFtsZ2-2 {ECO:0000303|PubMed:11554751}; AltName: Full=Plastid division protein FTSZ2-2 {ECO:0000303|PubMed:11554751}; Flags: Precursor;	A0A1U7YJ81_NICSY SubName: Full=cell division protein FtsZ homolog 2-2, chloroplastic-like {ECO:0000313|RefSeq:XP_009802019.1, ECO:0000313|RefSeq:XP_009802020.1};	--	GO:0009507,chloroplast; GO:0009570,chloroplast stroma; GO:0009534,chloroplast thylakoid; GO:0009535,chloroplast thylakoid membrane; GO:0070938,contractile ring; GO:0005737,cytoplasm; GO:0005829,cytosol; GO:0009532,plastid stroma; GO:0042651,thylakoid membrane; GO:0005525,GTP binding; GO:0003924,GTPase activity; GO:0042802,identical protein binding; GO:0043621,protein self-association; GO:0010020,…	PF00091.28:Tubulin/FtsZ family, GTPase domain	--	--	--
evm.TU.chr03.1319	-1.18352	0	0	down	--	--	PREDICTED: non-specific lipid-transfer protein 1 [Nicotiana sylvestris]	NLTP1_TOBAC RecName: Full=Non-specific lipid-transfer protein 1; Short=LTP 1; AltName: Full=Pathogenesis-related protein 14; Short=PR-14; Flags: Precursor;	A0A1S3ZTD0_TOBAC RecName: Full=Non-specific lipid-transfer protein {ECO:0000256|RuleBase:RU000628};	--	GO:0008289,lipid binding; GO:0006952,defense response; GO:0006869,lipid transport; GO:0009607,response to biotic stimulus; GO:0003674,molecular_function; GO:0005488,binding; GO:0006950,response to stress; GO:0008150,biological_process; GO:0050896,response to stimulus; GO:0006810,transport; GO:0006811,ion transport; GO:0006820,anion transport; GO:0010876,lipid localization; GO:0033036,macromolecul…	PF00234.25:Protease inhibitor/seed storage/LTP family	--	--	--
evm.TU.chr03.1366	1.2625	0	0	up	K07198 5'-AMP-activated protein kinase, catalytic alpha subunit [EC:2.7.11.11] | (RefSeq) CBL-interacting protein kinase 5-like (A)	--	CBL-interacting serine/threonine-protein kinase 23 isoform X1 [Capsicum annuum]	CIPKN_ARATH RecName: Full=CBL-interacting serine/threonine-protein kinase 23; EC=2.7.11.1; AltName: Full=Protein LOW-K(+)-SENSITIVE 1; AltName: Full=SNF1-related kinase 3.23; AltName: Full=SOS2-like protein kinase PKS17;	A0A1U8FQG7_CAPAN RecName: Full=Non-specific serine/threonine protein kinase {ECO:0000256|ARBA:ARBA00012513}; EC=2.7.11.1 {ECO:0000256|ARBA:ARBA00012513};	Serine/threonine protein kinase	GO:0005737,cytoplasm; GO:0005829,cytosol; GO:0005634,nucleus; GO:0005886,plasma membrane; GO:0009536,plastid; GO:0005524,ATP binding; GO:0005267,potassium channel activity; GO:0106310,protein serine kinase activity; GO:0004674,protein serine/threonine kinase activity; GO:0035556,intracellular signal transduction; GO:1990573,potassium ion import across plasma membrane; GO:0006468,protein phosphory…	PF00069.28:Protein kinase domain	--	--	--
evm.TU.chr03.1493	2.10308	0	0	up	K13141 integrator complex subunit 4 | (RefSeq) protein SIEL-like (A)	--	TOM1-like protein 6 [Solanum pennellii]	TOL6_ARATH RecName: Full=TOM1-like protein 6 {ECO:0000305};	A0A6N2B547_SOLCI SubName: Full=Uncharacterized protein {ECO:0000313|EMBL:TMW89004.1};	Cytosolic sorting protein GGA2/TOM1	GO:0005737,cytoplasm; GO:0005769,early endosome; GO:0031901,early endosome membrane; GO:0005771,multivesicular body; GO:0035091,phosphatidylinositol binding; GO:0043130,ubiquitin binding; GO:0043328,protein transport to vacuole involved in ubiquitin-dependent protein catabolic process via the multivesicular body sorting pathway; GO:0003674,molecular_function; GO:0005488,binding; GO:0005543,phosph…	PF00790.22:VHS domain	--	--	--
evm.TU.chr03.155	-1.58541	0	0	down	K00700 1,4-alpha-glucan branching enzyme [EC:2.4.1.18] | (RefSeq) 1,4-alpha-glucan-branching enzyme 2-2, chloroplastic/amyloplastic isoform X1 (A)	ko00500: Starch and sucrose metabolism; ko01100: Metabolic pathways; ko01110: Biosynthesis of secondary metabolites	Starch branching enzyme IIa [Datura stramonium]	GLGB1_PEA RecName: Full=1,4-alpha-glucan-branching enzyme 1, chloroplastic/amyloplastic; EC=2.4.1.18; AltName: Full=Starch branching enzyme I; Flags: Precursor;	A0A2G2VX17_CAPBA RecName: Full=1,4-alpha-glucan branching enzyme {ECO:0000256|ARBA:ARBA00012541}; EC=2.4.1.18 {ECO:0000256|ARBA:ARBA00012541};	1,4-alpha-glucan branching enzyme/starch branching enzyme II	GO:0009501,amyloplast; GO:0009507,chloroplast; GO:0003844,1,4-alpha-glucan branching enzyme activity; GO:0102752,1,4-alpha-glucan branching enzyme activity (using a glucosylated glycogenin as primer for glycogen synthesis); GO:0043169,cation binding; GO:0004553,hydrolase activity, hydrolyzing O-glycosyl compounds; GO:0009793,embryo development ending in seed dormancy; GO:0005978,glycogen biosynth…	PF02806.21:Alpha amylase, C-terminal all-beta domain	--	--	--
evm.TU.chr03.1649	-2.08556	0	0	down	K02931 large subunit ribosomal protein L5 | (RefSeq) 50S ribosomal protein L5, chloroplastic (A)	ko03010: Ribosome	50S ribosomal protein L5, chloroplastic [Nicotiana tomentosiformis]	RK5_SPIOL RecName: Full=50S ribosomal protein L5, chloroplastic {ECO:0000303|PubMed:10874046}; AltName: Full=Chloroplastic large ribosomal subunit protein uL5c {ECO:0000303|PubMed:28007896}; Flags: Precursor;	A0A1S3X434_TOBAC RecName: Full=50S ribosomal protein L5, chloroplastic {ECO:0000256|ARBA:ARBA00014091};	Mitochondrial/chloroplast ribosomal protein L5/L7	GO:0009507,chloroplast; GO:0005840,ribosome; GO:0003723,RNA binding; GO:0019843,rRNA binding; GO:0003735,structural constituent of ribosome; GO:0006412,translation; GO:0003674,molecular_function; GO:0003676,nucleic acid binding; GO:0005488,binding; GO:0097159,organic cyclic compound binding; GO:1901363,heterocyclic compound binding; GO:0005198,structural molecule activity; GO:0006518,peptide meta…	PF00673.24:ribosomal L5P family C-terminus	--	--	--
evm.TU.chr03.1684	5.73931	0	0	up	K13459 disease resistance protein RPS2 | (RefSeq) disease resistance protein At4g27190 (A)	ko04626: Plant-pathogen interaction	hypothetical protein [Datura stramonium]	WRK70_SOLLC RecName: Full=WRKY DNA-binding transcription factor 70 {ECO:0000303|PubMed:21898085}; Short=SlWRKY70 {ECO:0000303|PubMed:21898085};	A0A1S3X9M4_TOBAC SubName: Full=probable WRKY transcription factor 70 {ECO:0000313|RefSeq:XP_016436463.1};	--	GO:0005634,nucleus; GO:0003700,DNA-binding transcription factor activity; GO:0043565,sequence-specific DNA binding; GO:0002215,defense response to nematode; GO:2000068,regulation of defense response to insect; GO:0009625,response to insect; GO:0009753,response to jasmonic acid; GO:0009624,response to nematode; GO:0009751,response to salicylic acid; GO:0003674,molecular_function; GO:0140110,transc…	PF03106.18:WRKY DNA -binding domain	WRKY	TF	WRKY
evm.TU.chr03.187	6.46068	0	0	up	K22983 cytochrome P450 family 76 subfamily A | (RefSeq) cytochrome P450 76A1 (A)	--	hypothetical protein H5410_053678 [Solanum commersonii]	C76A1_SOLME RecName: Full=Cytochrome P450 76A1; EC=1.14.-.-; AltName: Full=CYPLXXVIA1; AltName: Full=Cytochrome P-450EG8; Flags: Fragment;	A0A3Q7HX34_SOLLC SubName: Full=Uncharacterized protein {ECO:0000313|EnsemblPlants:Solyc09g008910.2.1};	Cytochrome P450 CYP2 subfamily	GO:0020037,heme binding; GO:0005506,iron ion binding; GO:0004497,monooxygenase activity; GO:0016705,oxidoreductase activity, acting on paired donors, with incorporation or reduction of molecular oxygen; GO:0003674,molecular_function; GO:0005488,binding; GO:0046906,tetrapyrrole binding; GO:0097159,organic cyclic compound binding; GO:1901363,heterocyclic compound binding; GO:0043167,ion binding; GO…	PF00067.25:Cytochrome P450	--	--	--
evm.TU.chr03.1902	9.01183	0	0	up	K07151 dolichyl-diphosphooligosaccharide---protein glycosyltransferase [EC:2.4.99.18] | (RefSeq) dolichyl-diphosphooligosaccharide--protein glycosyltransferase subunit STT3B-like isoform X1 (A)	ko00510: N-Glycan biosynthesis; ko00513: Various types of N-glycan biosynthesis; ko01100: Metabolic pathways; ko04141: Protein processing in endoplasmic reticulum	14 kDa proline-rich protein DC2.15-like [Solanum lycopersicum]	14KD_DAUCA RecName: Full=14 kDa proline-rich protein DC2.15; Flags: Precursor;	M1B7V0_SOLTU SubName: Full=NT16 polypeptide {ECO:0000313|EnsemblPlants:PGSC0003DMT400039162};	--	GO:0016021,integral component of membrane; GO:0005575,cellular_component; GO:0016020,membrane; GO:0031224,intrinsic component of membrane; GO:0110165,cellular anatomical entity	PF14547.9:Hydrophobic seed protein	--	--	--
evm.TU.chr03.2066	-3.48667	0	0	down	K23872 putative homogalacturonan methyltransferase [EC:2.1.1.-] | (RefSeq) hypothetical protein (A)	--	PREDICTED: probable methyltransferase PMT15 [Solanum tuberosum]	PMTG_ARATH RecName: Full=Probable methyltransferase PMT16; EC=2.1.1.-;	M1B4Q3_SOLTU RecName: Full=Methyltransferase {ECO:0000256|RuleBase:RU366043}; EC=2.1.1.- {ECO:0000256|RuleBase:RU366043};	--	GO:0005737,cytoplasm; GO:0005789,endoplasmic reticulum membrane; GO:0016021,integral component of membrane; GO:0008168,methyltransferase activity; GO:0032259,methylation; GO:0003674,molecular_function; GO:0003824,catalytic activity; GO:0016740,transferase activity; GO:0016741,transferase activity, transferring one-carbon groups; GO:0008150,biological_process; GO:0008152,metabolic process; GO:0005…	PF03141.19:Putative S-adenosyl-L-methionine-dependent methyltransferase	--	--	--
evm.TU.chr03.2143	2.26964	0	0	up	K22133 oxalate---CoA ligase [EC:6.2.1.8] | (RefSeq) oxalate--CoA ligase-like (A)	ko00630: Glyoxylate and dicarboxylate metabolism; ko01100: Metabolic pathways	Ribonuclease ageritin [Datura stramonium]	CCL9_HUMLU RecName: Full=Probable CoA ligase CCL9 {ECO:0000305|PubMed:23300257}; Short=HlCCL9 {ECO:0000303|PubMed:23300257}; EC=6.2.1.- {ECO:0000305|PubMed:23300257};	A0A0V0IJU2_SOLCH RecName: Full=4-coumarate--CoA ligase {ECO:0000256|ARBA:ARBA00012959}; EC=6.2.1.12 {ECO:0000256|ARBA:ARBA00012959};	Acyl-CoA synthetase	GO:0005829,cytosol; GO:0005524,ATP binding; GO:0016405,CoA-ligase activity; GO:0000166,nucleotide binding; GO:0003674,molecular_function; GO:0005488,binding; GO:0017076,purine nucleotide binding; GO:0030554,adenyl nucleotide binding; GO:0032553,ribonucleotide binding; GO:0032555,purine ribonucleotide binding; GO:0032559,adenyl ribonucleotide binding; GO:0035639,purine ribonucleoside triphosphate …	PF00501.31:AMP-binding enzyme	--	--	--
evm.TU.chr03.2145	4.23825	0	0	up	--	--	PREDICTED: uncharacterized protein LOC107783540 [Nicotiana tabacum]	--	A0A1S3Z6A6_TOBAC SubName: Full=uncharacterized protein LOC107783540 {ECO:0000313|RefSeq:XP_016460005.1};	--	--	PF06521.14:PAR1 protein	--	--	--
evm.TU.chr03.2215	-2.9535	0	0	down	K19747 BAHD acyltransferase [EC:2.3.1.-] | (RefSeq) BAHD acyltransferase DCR (A)	--	BAHD acyltransferase DCR [Capsicum annuum]	DCR_ARATH RecName: Full=BAHD acyltransferase DCR; EC=2.3.1.-; AltName: Full=Protein DEFECTIVE IN CUTICULAR RIDGES; AltName: Full=Protein PERMEABLE LEAVES 3;	A0A1U8G0C4_CAPAN SubName: Full=BAHD acyltransferase DCR {ECO:0000313|RefSeq:XP_016564555.1};	--	GO:0005737,cytoplasm; GO:0005829,cytosol; GO:0016746,transferase activity, transferring acyl groups; GO:0010143,cutin biosynthetic process; GO:0051179,localization; GO:0090626,plant epidermis morphogenesis; GO:0010090,trichome morphogenesis; GO:0003674,molecular_function; GO:0003824,catalytic activity; GO:0016740,transferase activity; GO:0008150,biological_process; GO:0008152,metabolic process; G…	PF02458.18:Transferase family	--	--	--
evm.TU.chr03.2288	1.91509	0	0	up	--	--	S-type anion channel SLAH3 [Capsicum baccatum]	SLAH3_ARATH RecName: Full=S-type anion channel SLAH3; AltName: Full=SLAC1-homolog protein 3;	A0A2G2X6S2_CAPBA SubName: Full=S-type anion channel SLAH3 {ECO:0000313|EMBL:PHT53212.1};	--	GO:0016021,integral component of membrane; GO:0005886,plasma membrane; GO:0008308,voltage-gated anion channel activity; GO:0006873,cellular ion homeostasis; GO:0006821,chloride transport; GO:0009651,response to salt stress; GO:0009414,response to water deprivation; GO:0003674,molecular_function; GO:0005215,transporter activity; GO:0005216,ion channel activity; GO:0005244,voltage-gated ion channel…	PF03595.20:Voltage-dependent anion channel	--	--	--
evm.TU.chr03.236	-1.68246	0	0	down	K01802 peptidylprolyl isomerase [EC:5.2.1.8] | (RefSeq) peptidyl-prolyl cis-trans isomerase FKBP18, chloroplastic (A)	--	PREDICTED: peptidyl-prolyl cis-trans isomerase FKBP16-4, chloroplastic isoform X1 [Nicotiana attenuata]	FK164_ARATH RecName: Full=Peptidyl-prolyl cis-trans isomerase FKBP16-4, chloroplastic; Short=PPIase FKBP16-4; EC=5.2.1.8; AltName: Full=FK506-binding protein 16-4; Short=AtFKBP16-4; AltName: Full=Immunophilin FKBP16-4; AltName: Full=Rotamase; Flags: Precursor;	A0A1S3ZLU8_TOBAC RecName: Full=Peptidylprolyl isomerase {ECO:0000256|PROSITE-ProRule:PRU00277}; EC=5.2.1.8 {ECO:0000256|PROSITE-ProRule:PRU00277};	FKBP-type peptidyl-prolyl cis-trans isomerase	GO:0009507,chloroplast; GO:0009534,chloroplast thylakoid; GO:0009543,chloroplast thylakoid lumen; GO:0009535,chloroplast thylakoid membrane; GO:0005829,cytosol; GO:0009579,thylakoid; GO:0003755,peptidyl-prolyl cis-trans isomerase activity; GO:0003674,molecular_function; GO:0003824,catalytic activity; GO:0016853,isomerase activity; GO:0016859,cis-trans isomerase activity; GO:0140096,catalytic acti…	PF00254.31:FKBP-type peptidyl-prolyl cis-trans isomerase	--	--	--
evm.TU.chr03.2397	-2.07256	0	0	down	--	--	hypothetical protein KY284_018729 [Solanum tuberosum]	PAP14_ARATH RecName: Full=Probable plastid-lipid-associated protein 14, chloroplastic; Short=AtPap14; AltName: Full=Fibrillin-11; AltName: Full=OBP3-responsive protein 1; Flags: Precursor;	A0A0V0IPM1_SOLCH SubName: Full=Putative plastid-lipid-associated protein 14, chloroplastic-like {ECO:0000313|EMBL:JAP34481.1};	Protein kinase PCTAIRE and related kinases	GO:0009507,chloroplast; GO:0016592,mediator complex; GO:0005634,nucleus; GO:0005524,ATP binding; GO:0004693,cyclin-dependent protein serine/threonine kinase activity; GO:0008353,RNA polymerase II CTD heptapeptide repeat kinase activity; GO:0006468,protein phosphorylation; GO:0006970,response to osmotic stress; GO:0000166,nucleotide binding; GO:0003674,molecular_function; GO:0005488,binding; GO:00…	PF00069.28:Protein kinase domain	--	--	--
evm.TU.chr03.2454	-1.9867	0	0	down	--	--	Thylakoid lumenal 17.4 kDa protein, chloroplastic [Capsicum chinense]	TL17_ARATH RecName: Full=Thylakoid lumenal 17.4 kDa protein, chloroplastic {ECO:0000303|PubMed:9654141}; AltName: Full=P17.4 {ECO:0000303|PubMed:9654141}; Flags: Precursor;	A0A2G3CX11_CAPCH SubName: Full=Thylakoid lumenal 17.4 kDa protein, chloroplastic {ECO:0000313|EMBL:PHU23267.1};	--	GO:0009543,chloroplast thylakoid lumen; GO:0005575,cellular_component; GO:0005622,intracellular anatomical structure; GO:0005737,cytoplasm; GO:0009507,chloroplast; GO:0009534,chloroplast thylakoid; GO:0009536,plastid; GO:0009579,thylakoid; GO:0031976,plastid thylakoid; GO:0031977,thylakoid lumen; GO:0031978,plastid thylakoid lumen; GO:0031984,organelle subcompartment; GO:0043226,organelle; GO:004…	PF00805.25:Pentapeptide repeats (8 copies)	--	--	--
evm.TU.chr03.2474	5.2214	0	0	up	--	--	protein yippee-like At4g27740 [Solanum verrucosum]	YIPL5_ARATH RecName: Full=Protein yippee-like At4g27740;	A0A1S3XAV1_TOBAC RecName: Full=Protein yippee-like {ECO:0000256|RuleBase:RU110713};	Predicted Yippee-type zinc-binding protein	GO:0005886,plasma membrane; GO:0046872,metal ion binding; GO:0003674,molecular_function; GO:0005488,binding; GO:0043167,ion binding; GO:0043169,cation binding; GO:0005575,cellular_component; GO:0016020,membrane; GO:0071944,cell periphery; GO:0110165,cellular anatomical entity	PF03226.17:Yippee zinc-binding/DNA-binding /Mis18, centromere assembly	--	--	--
evm.TU.chr03.2562	4.5131	0	0	up	K24028 salicylic acid 3-hydroxylase [EC:1.14.11.-] | (RefSeq) protein DOWNY MILDEW RESISTANCE 6 (A)	--	hypothetical protein T459_09714 [Capsicum annuum]	DMR6_ARATH RecName: Full=Protein DOWNY MILDEW RESISTANCE 6 {ECO:0000303|PubMed:15986928}; Short=AtDMR6 {ECO:0000303|PubMed:15986928}; EC=1.14.11.- {ECO:0000255|PROSITE-ProRule:PRU00805}; AltName: Full=2-oxoglutarate (2OG)-Fe(II) oxygenase-like protein DMR6 {ECO:0000303|PubMed:18248595}; AltName: Full=Salicylate 3-hydroxylase DMR6 {ECO:0000305}; Short=S3H DMR6 {ECO:0000305}; Short=SA 3-hydroxylase…	A0A2G3CXZ7_CAPCH RecName: Full=Fe2OG dioxygenase domain-containing protein {ECO:0000259|PROSITE:PS51471};	Iron/ascorbate family oxidoreductases	GO:0051213,dioxygenase activity; GO:0033759,flavone synthase activity; GO:0046872,metal ion binding; GO:0034785,salicylate 5-hydroxylase activity; GO:0071456,cellular response to hypoxia; GO:0042742,defense response to bacterium; GO:0002229,defense response to oomycetes; GO:0009813,flavonoid biosynthetic process; GO:0010150,leaf senescence; GO:0009617,response to bacterium; GO:0009620,response to…	PF03171.23:2OG-Fe(II) oxygenase superfamily	--	--	--
evm.TU.chr03.2612	-1.55163	0	0	down	K20093 DNA excision repair protein ERCC-6-like [EC:5.6.2.-] | (RefSeq) SNF2 super family (A)	--	protein MET1, chloroplastic [Solanum verrucosum]	MET1_ARATH RecName: Full=Protein MET1, chloroplastic {ECO:0000303|PubMed:25587003}; AltName: Full=PDZ domain, K-box domain, and TPR region containing protein {ECO:0000303|PubMed:15914918}; Flags: Precursor;	A0A6N2BT56_SOLCI SubName: Full=Uncharacterized protein {ECO:0000313|EMBL:TMW98104.1};	--	GO:0009507,chloroplast; GO:0009941,chloroplast envelope; GO:0031969,chloroplast membrane; GO:0009570,chloroplast stroma; GO:0009534,chloroplast thylakoid; GO:0009535,chloroplast thylakoid membrane; GO:0009575,chromoplast stroma; GO:0035448,extrinsic component of thylakoid membrane; GO:0005634,nucleus; GO:0009523,photosystem II; GO:0009579,thylakoid; GO:0015979,photosynthesis; GO:0010207,photosyst…	PF00595.27:PDZ domain	--	--	--
evm.TU.chr03.2623	2.03	0	0	up	K24184 cytochrome P450 family 89 subfamily A [EC:1.14.-.-] | (RefSeq) cytochrome P450 89A2-like (A)	--	hypothetical protein [Datura stramonium]	C89A2_ARATH RecName: Full=Cytochrome P450 89A2; EC=1.14.-.-; AltName: Full=ATH 6-1; AltName: Full=CYPLXXXIX;	A0A0V0II15_SOLCH SubName: Full=Putative cytochrome P450 89A2-like {ECO:0000313|EMBL:JAP31959.1};	Cytochrome P450 CYP2 subfamily	GO:0016021,integral component of membrane; GO:0016020,membrane; GO:0020037,heme binding; GO:0005506,iron ion binding; GO:0016709,oxidoreductase activity, acting on paired donors, with incorporation or reduction of molecular oxygen, NAD(P)H as one donor, and incorporation of one atom of oxygen; GO:0003674,molecular_function; GO:0005488,binding; GO:0046906,tetrapyrrole binding; GO:0097159,organic c…	PF00067.25:Cytochrome P450	--	--	--
evm.TU.chr03.2765	-1.87762	0	0	down	K15382 solute carrier family 50 (sugar transporter) | (RefSeq) bidirectional sugar transporter SWEET12-like (A)	--	hypothetical protein [Datura stramonium]	SWT11_ARATH RecName: Full=Bidirectional sugar transporter SWEET11 {ECO:0000303|PubMed:21107422}; Short=AtSWEET11 {ECO:0000303|PubMed:21107422}; AltName: Full=Protein SUGARS WILL EVENTUALLY BE EXPORTED TRANSPORTERS 11 {ECO:0000303|PubMed:21107422};	A0A1U8FJK7_CAPAN RecName: Full=Bidirectional sugar transporter SWEET {ECO:0000256|RuleBase:RU910715};	Multitransmembrane protein	GO:0016021,integral component of membrane; GO:0005887,integral component of plasma membrane; GO:0005886,plasma membrane; GO:0008515,sucrose transmembrane transporter activity; GO:0051119,sugar transmembrane transporter activity; GO:0008643,carbohydrate transport; GO:0009793,embryo development ending in seed dormancy; GO:0051260,protein homooligomerization; GO:0010431,seed maturation; GO:0015770,s…	PF03083.19:Sugar efflux transporter for intercellular exchange	--	--	--
evm.TU.chr03.2789	1.73268	0	0	up	K02183 calmodulin | (RefSeq) SlCaM6; calmodulin (A)	ko04016: MAPK signaling pathway - plant; ko04070: Phosphatidylinositol signaling system; ko04626: Plant-pathogen interaction	calmodulin [Solanum lycopersicum]	CALM_SOLLC RecName: Full=Calmodulin; Short=CaM;	Q76MF4_TOBAC RecName: Full=Calmodulin {ECO:0000256|RuleBase:RU367017};	Calmodulin and related proteins (EF-Hand superfamily)	GO:0005509,calcium ion binding; GO:0030234,enzyme regulator activity; GO:0019722,calcium-mediated signaling; GO:0003674,molecular_function; GO:0005488,binding; GO:0043167,ion binding; GO:0043169,cation binding; GO:0046872,metal ion binding; GO:0098772,molecular function regulator; GO:0007154,cell communication; GO:0007165,signal transduction; GO:0008150,biological_process; GO:0009987,cellular pro…	PF00036.35:EF hand	--	--	--
evm.TU.chr03.2806	4.95145	0	0	up	K05391 cyclic nucleotide gated channel, plant | (RefSeq) probable cyclic nucleotide-gated ion channel 20, chloroplastic (A)	ko04626: Plant-pathogen interaction	probable cyclic nucleotide-gated ion channel 20, chloroplastic isoform X1 [Capsicum annuum]	CNG20_ARATH RecName: Full=Probable cyclic nucleotide-gated ion channel 20, chloroplastic; AltName: Full=Cyclic nucleotide-binding transporter 1; Flags: Precursor;	A0A1U8G7G0_CAPAN SubName: Full=probable cyclic nucleotide-gated ion channel 20, chloroplastic {ECO:0000313|RefSeq:XP_016563953.1, ECO:0000313|RefSeq:XP_016563954.1};	K+-channel ERG and related proteins, contain PAS/PAC sensor domain	GO:0009535,chloroplast thylakoid membrane; GO:0016021,integral component of membrane; GO:0005516,calmodulin binding; GO:0030552,cAMP binding; GO:0030553,cGMP binding; GO:0005216,ion channel activity; GO:0009624,response to nematode; GO:0003674,molecular_function; GO:0005488,binding; GO:0005515,protein binding; GO:0000166,nucleotide binding; GO:0017076,purine nucleotide binding; GO:0030551,cyclic …	PF00520.34:Ion transport protein	--	--	--
evm.TU.chr03.2854	9.47376	0	0	up	--	--	hypothetical protein BC332_09750 [Capsicum chinense]	KTI5_ARATH RecName: Full=Kunitz trypsin inhibitor 5 {ECO:0000303|PubMed:30042779}; Short=AtKTI5 {ECO:0000303|PubMed:30042779}; AltName: Full=Kunitz trypsin inhibitor 2 {ECO:0000305}; Short=AtKTI2 {ECO:0000305}; Flags: Precursor;	A0A2G3D132_CAPCH SubName: Full=Uncharacterized protein {ECO:0000313|EMBL:PHU24643.1};	--	GO:0048046,apoplast; GO:0005783,endoplasmic reticulum; GO:0099503,secretory vesicle; GO:0004869,cysteine-type endopeptidase inhibitor activity; GO:0030414,peptidase inhibitor activity; GO:0004867,serine-type endopeptidase inhibitor activity; GO:0006952,defense response; GO:0010466,negative regulation of peptidase activity; GO:0009625,response to insect; GO:0003674,molecular_function; GO:0004857,e…	PF00197.21:Trypsin and protease inhibitor	--	--	--
evm.TU.chr03.2860	6.87973	0	0	up	--	--	Nb cell deth marker [Nicotiana benthamiana]	KTI5_ARATH RecName: Full=Kunitz trypsin inhibitor 5 {ECO:0000303|PubMed:30042779}; Short=AtKTI5 {ECO:0000303|PubMed:30042779}; AltName: Full=Kunitz trypsin inhibitor 2 {ECO:0000305}; Short=AtKTI2 {ECO:0000305}; Flags: Precursor;	D4IHB9_NICBE SubName: Full=Nb cell deth marker {ECO:0000313|EMBL:CBK52316.1};	--	GO:0048046,apoplast; GO:0005783,endoplasmic reticulum; GO:0099503,secretory vesicle; GO:0004869,cysteine-type endopeptidase inhibitor activity; GO:0030414,peptidase inhibitor activity; GO:0004867,serine-type endopeptidase inhibitor activity; GO:0006952,defense response; GO:0010466,negative regulation of peptidase activity; GO:0009625,response to insect; GO:0003674,molecular_function; GO:0004857,e…	PF00197.21:Trypsin and protease inhibitor	--	--	--
evm.TU.chr03.2989	-1.38189	0	0	down	K01638 malate synthase [EC:2.3.3.9] | (RefSeq) malate synthase, glyoxysomal (A)	ko00620: Pyruvate metabolism; ko00630: Glyoxylate and dicarboxylate metabolism; ko01100: Metabolic pathways; ko01110: Biosynthesis of secondary metabolites; ko01200: Carbon metabolism	PREDICTED: malate synthase, glyoxysomal [Nicotiana tabacum]	MASY_CUCSA RecName: Full=Malate synthase, glyoxysomal; EC=2.3.3.9;	A0A1S3ZJ87_TOBAC RecName: Full=Malate synthase {ECO:0000256|ARBA:ARBA00012636, ECO:0000256|RuleBase:RU000555}; EC=2.3.3.9 {ECO:0000256|ARBA:ARBA00012636, ECO:0000256|RuleBase:RU000555};	Malate synthase	GO:0009514,glyoxysome; GO:0004474,malate synthase activity; GO:0006097,glyoxylate cycle; GO:0006099,tricarboxylic acid cycle; GO:0003674,molecular_function; GO:0003824,catalytic activity; GO:0016740,transferase activity; GO:0016746,transferase activity, transferring acyl groups; GO:0046912,transferase activity, transferring acyl groups, acyl groups converted into alkyl on transfer; GO:0005975,car…	PF01274.25:Malate synthase	--	--	--
evm.TU.chr03.3033	-2.09721	0	0	down	K20884 riboflavin kinase / FMN hydrolase [EC:2.7.1.26 3.1.3.102] | (RefSeq) bifunctional riboflavin kinase/FMN phosphatase-like (A)	ko00740: Riboflavin metabolism; ko01100: Metabolic pathways; ko01110: Biosynthesis of secondary metabolites; ko01240: Biosynthesis of cofactors	CBBY-like protein [Capsicum annuum]	CBBY_ARATH RecName: Full=CBBY-like protein {ECO:0000303|PubMed:27246049}; Short=AtCbby {ECO:0000303|PubMed:27246049}; EC=3.1.3.- {ECO:0000269|PubMed:27246049}; Flags: Precursor;	A0A2G2ZW00_CAPAN SubName: Full=haloacid dehalogenase-like hydrolase domain-containing protein At3g48420 {ECO:0000313|RefSeq:XP_016563758.1};	Predicted haloacid-halidohydrolase and related hydrolases	GO:0009507,chloroplast; GO:0009941,chloroplast envelope; GO:0009570,chloroplast stroma; GO:0005829,cytosol; GO:0016787,hydrolase activity; GO:0046872,metal ion binding; GO:0003674,molecular_function; GO:0003824,catalytic activity; GO:0005488,binding; GO:0043167,ion binding; GO:0043169,cation binding; GO:0005575,cellular_component; GO:0005622,intracellular anatomical structure; GO:0005737,cytoplas…	PF13419.9:Haloacid dehalogenase-like hydrolase	--	--	--
evm.TU.chr03.3065	-2.00014	0	0	down	K13126 polyadenylate-binding protein | (RefSeq) 30S ribosomal protein 2, chloroplastic (A)	ko03015: mRNA surveillance pathway; ko03018: RNA degradation	hypothetical protein [Datura stramonium]	ROC3_NICSY RecName: Full=28 kDa ribonucleoprotein, chloroplastic; Short=28RNP; Flags: Precursor;	A0A0V0HZZ4_SOLCH SubName: Full=Putative 28 kDa ribonucleoprotein, chloroplastic-like {ECO:0000313|EMBL:JAP25465.1};	FOG: RRM domain	GO:0009507,chloroplast; GO:0003723,RNA binding; GO:0006397,mRNA processing; GO:0003674,molecular_function; GO:0003676,nucleic acid binding; GO:0005488,binding; GO:0097159,organic cyclic compound binding; GO:1901363,heterocyclic compound binding; GO:0006139,nucleobase-containing compound metabolic process; GO:0006396,RNA processing; GO:0006725,cellular aromatic compound metabolic process; GO:00068…	PF00076.25:RNA recognition motif. (a.k.a. RRM, RBD, or RNP domain)	--	--	--
evm.TU.chr03.3204	2.7044	0	0	up	K01785 aldose 1-epimerase [EC:5.1.3.3] | (RefSeq) aldose 1-epimerase-like (A)	ko00010: Glycolysis / Gluconeogenesis; ko00052: Galactose metabolism; ko01100: Metabolic pathways; ko01110: Biosynthesis of secondary metabolites	hypothetical protein DVH24_023820 [Malus domestica]	AB7A_ARATH RecName: Full=ABC transporter A family member 7; Short=ABC transporter ABCA.7; Short=AtABCA7; AltName: Full=Probable ABC2 homolog 6;	A0A498I1W1_MALDO RecName: Full=ABC transporter domain-containing protein {ECO:0000259|PROSITE:PS50893};	Lipid exporter ABCA1 and related proteins, ABC superfamily	GO:0016021,integral component of membrane; GO:0043231,intracellular membrane-bounded organelle; GO:0009506,plasmodesma; GO:0140359,ABC-type transporter activity; GO:0005524,ATP binding; GO:0042626,ATPase-coupled transmembrane transporter activity; GO:0005319,lipid transporter activity; GO:0006869,lipid transport; GO:0003674,molecular_function; GO:0003824,catalytic activity; GO:0005215,transporter…	PF01263.23:Aldose 1-epimerase	--	--	--
evm.TU.chr03.3223	5.18383	0	0	up	K17286 erythrocyte band 7 integral membrane protein | (RefSeq) erythrocyte band 7 integral membrane protein-like (A)	--	Hypersensitive-induced response protein 4 [Capsicum annuum]	HIR1_CAPAN RecName: Full=Hypersensitive-induced reaction 1 protein {ECO:0000303|PubMed:20507517}; Short=CaHIR1 {ECO:0000303|PubMed:20507517}; AltName: Full=LRR1-interacting protein 3 {ECO:0000303|PubMed:20507517}; Short=CaLRRIP3 {ECO:0000303|PubMed:20507517};	A0A1U8FWN7_CAPAN SubName: Full=hypersensitive-induced response protein 1 {ECO:0000313|RefSeq:XP_016563585.1, ECO:0000313|RefSeq:XP_016563586.1};	Prohibitins and stomatins of the PID superfamily	--	PF01145.28:SPFH domain / Band 7 family	--	--	--
evm.TU.chr03.3225	-1.74508	0	0	down	--	--	hypothetical protein [Datura stramonium]	--	A0A2G3CYL9_CAPCH SubName: Full=Uncharacterized protein {ECO:0000313|EMBL:PHU23829.1};	--	GO:0016021,integral component of membrane; GO:0005575,cellular_component; GO:0016020,membrane; GO:0031224,intrinsic component of membrane; GO:0110165,cellular anatomical entity	PF06549.15:Protein of unknown function (DUF1118)	--	--	--
evm.TU.chr03.3253	4.23723	0	0	up	K14638 solute carrier family 15 (peptide/histidine transporter), member 3/4 | (RefSeq) protein NRT1/ PTR FAMILY 2.13-like (A)	--	hypothetical protein [Datura stramonium]	PTR53_ARATH RecName: Full=Protein NRT1/ PTR FAMILY 2.11; Short=AtNPF2.11; AltName: Full=Nitrate transporter 1.10; AltName: Full=Protein GLUCOSINOLATE TRANSPORTER-2;	A0A1U7VS15_NICSY SubName: Full=protein NRT1/ PTR FAMILY 2.11-like {ECO:0000313|RefSeq:XP_009764700.1};	H+/oligopeptide symporter	GO:0016021,integral component of membrane; GO:0005886,plasma membrane; GO:0009506,plasmodesma; GO:0090448,glucosinolate:proton symporter activity; GO:1901349,glucosinolate transport; GO:0090449,phloem glucosinolate loading; GO:0003674,molecular_function; GO:0005215,transporter activity; GO:0008324,cation transmembrane transporter activity; GO:0008509,anion transmembrane transporter activity; GO:0…	PF00854.24:POT family	--	--	--
evm.TU.chr03.3259	2.8352	0	0	up	--	--	hypothetical protein H5410_018075 [Solanum commersonii]	HIPL1_ARATH RecName: Full=HIPL1 protein; Flags: Precursor;	A0A3Q7FPW4_SOLLC SubName: Full=Uncharacterized protein {ECO:0000313|EnsemblPlants:Solyc03g113470.2.1};	--	GO:0031225,anchored component of membrane; GO:0046658,anchored component of plasma membrane; GO:0005739,mitochondrion; GO:0005886,plasma membrane; GO:0016491,oxidoreductase activity; GO:0003674,molecular_function; GO:0003824,catalytic activity; GO:0005575,cellular_component; GO:0016020,membrane; GO:0031224,intrinsic component of membrane; GO:0110165,cellular anatomical entity; GO:0031226,intrinsi…	PF07995.14:Glucose / Sorbosone dehydrogenase	--	--	--
evm.TU.chr03.3385	-2.42339	0	0	down	--	--	hypothetical protein KY284_017699 [Solanum tuberosum]	CAS_ARATH RecName: Full=Calcium sensing receptor, chloroplastic; AltName: Full=Sulfurtransferase 3; Short=AtStr3; Flags: Precursor;	M1C9W6_SOLTU SubName: Full=Extracellular Ca2+ sensing receptor {ECO:0000313|EnsemblPlants:PGSC0003DMT400062981};	--	GO:0009507,chloroplast; GO:0009534,chloroplast thylakoid; GO:0009535,chloroplast thylakoid membrane; GO:0016021,integral component of membrane; GO:0005739,mitochondrion; GO:0009536,plastid; GO:0009579,thylakoid; GO:0071277,cellular response to calcium ion; GO:0009704,de-etiolation; GO:0090333,regulation of stomatal closure; GO:0008150,biological_process; GO:0009987,cellular process; GO:0010035,re…	PF00581.23:Rhodanese-like domain	--	--	--
evm.TU.chr03.342	-1.4258	0	0	down	K00856 adenosine kinase [EC:2.7.1.20] | (RefSeq) adenosine kinase 2 (A)	ko00230: Purine metabolism; ko01100: Metabolic pathways; ko01232: Nucleotide metabolism	Adenylate kinase 2 [Datura stramonium]	ADK2_ARATH RecName: Full=Adenosine kinase 2 {ECO:0000303|PubMed:11115893}; Short=AK 2 {ECO:0000305}; EC=2.7.1.20 {ECO:0000269|PubMed:11115893}; AltName: Full=Adenosine 5'-phosphotransferase 2 {ECO:0000303|PubMed:11115893};	A0A3Q7HWL8_SOLLC RecName: Full=Adenosine kinase {ECO:0000256|ARBA:ARBA00012119, ECO:0000256|RuleBase:RU368116}; Short=AK {ECO:0000256|RuleBase:RU368116}; EC=2.7.1.20 {ECO:0000256|ARBA:ARBA00012119, ECO:0000256|RuleBase:RU368116}; AltName: Full=Adenosine 5'-phosphotransferase {ECO:0000256|RuleBase:RU368116};	Possible pfkB family carbohydrate kinase	GO:0005737,cytoplasm; GO:0005829,cytosol; GO:0005634,nucleus; GO:0005886,plasma membrane; GO:0004001,adenosine kinase activity; GO:0005524,ATP binding; GO:0005507,copper ion binding; GO:0019900,kinase binding; GO:0006169,adenosine salvage; GO:0044209,AMP salvage; GO:0016310,phosphorylation; GO:0006144,purine nucleobase metabolic process; GO:0003674,molecular_function; GO:0003824,catalytic activit…	PF00294.27:pfkB family carbohydrate kinase	--	--	--
evm.TU.chr03.3447	-2.87883	0	0	down	K02717 photosystem II oxygen-evolving enhancer protein 2 | (RefSeq) psbP-like protein 1, chloroplastic (A)	ko00195: Photosynthesis; ko01100: Metabolic pathways	psbP-like protein 1, chloroplastic [Capsicum annuum]	PPL1_ARATH RecName: Full=PsbP-like protein 1, chloroplastic; AltName: Full=OEC23-like protein 4; AltName: Full=PsbP-related thylakoid lumenal protein 2; Flags: Precursor;	A0A2G3CYZ5_CAPCH RecName: Full=23 kDa subunit of oxygen evolving system of photosystem II {ECO:0000256|ARBA:ARBA00032148}; AltName: Full=23 kDa thylakoid membrane protein {ECO:0000256|ARBA:ARBA00031606}; AltName: Full=OEC 23 kDa subunit {ECO:0000256|ARBA:ARBA00029584};	--	GO:0009507,chloroplast; GO:0009543,chloroplast thylakoid lumen; GO:0098807,chloroplast thylakoid membrane protein complex; GO:0005829,cytosol; GO:0019898,extrinsic component of membrane; GO:0009654,photosystem II oxygen evolving complex; GO:0009579,thylakoid; GO:0031977,thylakoid lumen; GO:0042651,thylakoid membrane; GO:0005509,calcium ion binding; GO:0015979,photosynthesis; GO:0003674,molecular_…	PF01789.19:PsbP	--	--	--
evm.TU.chr03.3452	-2.3045	0	0	down	K18635 protein SPIRAL1 and related proteins | (RefSeq) protein SPIRAL1-like 1 (A)	--	protein SPIRAL1-like 1 [Solanum lycopersicum]	SP1L1_ARATH RecName: Full=Protein SPIRAL1-like 1;	A0A3Q7FQQ5_SOLLC SubName: Full=Uncharacterized protein {ECO:0000313|EnsemblPlants:Solyc03g114970.3.1};	--	GO:0010005,cortical microtubule, transverse to long axis; GO:0043622,cortical microtubule organization; GO:0000226,microtubule cytoskeleton organization; GO:0006996,organelle organization; GO:0007010,cytoskeleton organization; GO:0007017,microtubule-based process; GO:0008150,biological_process; GO:0009987,cellular process; GO:0016043,cellular component organization; GO:0030865,cortical cytoskelet…	--	--	--	--
evm.TU.chr03.348	2.15074	0	0	up	K03511 DNA polymerase kappa [EC:2.7.7.7] | (RefSeq) DNA polymerase kappa (A)	--	synaptotagmin-3-like isoform X1 [Solanum stenotomum]	SYT3_ARATH RecName: Full=Synaptotagmin-3; AltName: Full=NTMC2T1.3; AltName: Full=Synaptotagmin C;	A0A1S4C5A5_TOBAC SubName: Full=synaptotagmin-3-like isoform X1 {ECO:0000313|RefSeq:XP_016496278.1};	Ca2+-dependent lipid-binding protein CLB1/vesicle protein vp115/Granuphilin A, contains C2 domain	GO:0005783,endoplasmic reticulum; GO:0016021,integral component of membrane; GO:0008289,lipid binding; GO:0046872,metal ion binding; GO:0006869,lipid transport; GO:0003674,molecular_function; GO:0005488,binding; GO:0043167,ion binding; GO:0043169,cation binding; GO:0006810,transport; GO:0006811,ion transport; GO:0006820,anion transport; GO:0008150,biological_process; GO:0010876,lipid localization…	PF00168.33:C2 domain	--	--	--
evm.TU.chr03.349	-1.53505	0	0	down	K05391 cyclic nucleotide gated channel, plant | (RefSeq) protein CNGC15b-like (A)	ko04626: Plant-pathogen interaction	single-stranded DNA binding protein precursor [Solanum tuberosum]	ROC1_NICPL RecName: Full=30 kDa ribonucleoprotein, chloroplastic; AltName: Full=CP-RBP30; Flags: Precursor;	Q8W214_SOLTU SubName: Full=Single-stranded DNA binding protein {ECO:0000313|EMBL:AAL39067.1, ECO:0000313|EnsemblPlants:PGSC0003DMT400055527};	FOG: RRM domain	GO:0009507,chloroplast; GO:0003723,RNA binding; GO:0006397,mRNA processing; GO:0003674,molecular_function; GO:0003676,nucleic acid binding; GO:0005488,binding; GO:0097159,organic cyclic compound binding; GO:1901363,heterocyclic compound binding; GO:0006139,nucleobase-containing compound metabolic process; GO:0006396,RNA processing; GO:0006725,cellular aromatic compound metabolic process; GO:00068…	PF00076.25:RNA recognition motif. (a.k.a. RRM, RBD, or RNP domain)	--	--	--
evm.TU.chr03.3530	-1.73191	0	0	down	K01783 ribulose-phosphate 3-epimerase [EC:5.1.3.1] | (RefSeq) PPE, RPE; ribulose-phosphate 3-epimerase, chloroplastic-like (A)	ko00030: Pentose phosphate pathway; ko00040: Pentose and glucuronate interconversions; ko00710: Carbon fixation in photosynthetic organisms; ko01100: Metabolic pathways; ko01110: Biosynthesis of secondary metabolites; ko01200: Carbon metabolism; ko01230: Biosynthesis of amino acids	hypothetical protein [Datura stramonium]	RPE_SOLTU RecName: Full=Ribulose-phosphate 3-epimerase, chloroplastic; EC=5.1.3.1 {ECO:0000250|UniProtKB:Q43157}; AltName: Full=Pentose-5-phosphate 3-epimerase; Short=PPE; AltName: Full=R5P3E; Short=RPE; Flags: Precursor; Fragment;	A0A0V0I4P3_SOLCH RecName: Full=Ribulose-phosphate 3-epimerase {ECO:0000256|ARBA:ARBA00013188}; EC=5.1.3.1 {ECO:0000256|ARBA:ARBA00013188}; AltName: Full=Pentose-5-phosphate 3-epimerase {ECO:0000256|ARBA:ARBA00030599};	D-ribulose-5-phosphate 3-epimerase	GO:0009535,chloroplast thylakoid membrane; GO:0005829,cytosol; GO:0004750,ribulose-phosphate 3-epimerase activity; GO:0046872,metal ion binding; GO:0044262,cellular carbohydrate metabolic process; GO:0009052,pentose-phosphate shunt, non-oxidative branch; GO:0019253,reductive pentose-phosphate cycle; GO:0003674,molecular_function; GO:0003824,catalytic activity; GO:0016853,isomerase activity; GO:00…	PF00834.22:Ribulose-phosphate 3 epimerase family	--	--	--
evm.TU.chr03.3538	-2.23015	0	0	down	K08910 light-harvesting complex I chlorophyll a/b binding protein 4 | (RefSeq) chlorophyll a-b binding protein P4, chloroplastic (A)	ko00196: Photosynthesis - antenna proteins; ko01100: Metabolic pathways	PREDICTED: chlorophyll a-b binding protein P4, chloroplastic [Nicotiana attenuata]	CB24_PEA RecName: Full=Chlorophyll a-b binding protein P4, chloroplastic; AltName: Full=LHCI type III CAB-P4; Flags: Precursor;	A0A1J6KFK2_NICAT RecName: Full=Chlorophyll a-b binding protein, chloroplastic {ECO:0000256|RuleBase:RU363080};	--	GO:0009535,chloroplast thylakoid membrane; GO:0016021,integral component of membrane; GO:0009522,photosystem I; GO:0009523,photosystem II; GO:0016168,chlorophyll binding; GO:0046872,metal ion binding; GO:0009765,photosynthesis, light harvesting; GO:0003674,molecular_function; GO:0005488,binding; GO:0046906,tetrapyrrole binding; GO:0097159,organic cyclic compound binding; GO:1901363,heterocyclic c…	PF00504.24:Chlorophyll A-B binding protein	--	--	--
evm.TU.chr03.3549	-2.59258	0	0	down	K10960 geranylgeranyl diphosphate/geranylgeranyl-bacteriochlorophyllide a reductase [EC:1.3.1.83 1.3.1.111] | (RefSeq) chlP; geranylgeranyl diphosphate reductase, chloroplastic (A)	ko00860: Porphyrin metabolism; ko00900: Terpenoid backbone biosynthesis; ko01100: Metabolic pathways; ko01110: Biosynthesis of secondary metabolites	geranylgeranyl diphosphate reductase, chloroplastic [Nicotiana tabacum]	CHLP_TOBAC RecName: Full=Geranylgeranyl diphosphate reductase, chloroplastic; EC=1.3.1.83; AltName: Full=Geranylgeranyl reductase; Flags: Precursor;	A0A1S3Z5N4_TOBAC RecName: Full=Geranylgeranyl diphosphate reductase {ECO:0000256|ARBA:ARBA00012380}; EC=1.3.1.83 {ECO:0000256|ARBA:ARBA00012380}; AltName: Full=Geranylgeranyl reductase {ECO:0000256|ARBA:ARBA00033069};	--	GO:0009507,chloroplast; GO:0071949,FAD binding; GO:0102067,geranylgeranyl diphosphate reductase activity; GO:0045550,geranylgeranyl reductase activity; GO:0015995,chlorophyll biosynthetic process; GO:0033385,geranylgeranyl diphosphate metabolic process; GO:0015979,photosynthesis; GO:0033521,phytyl diphosphate biosynthetic process; GO:0010189,vitamin E biosynthetic process; GO:0000166,nucleotide b…	PF01494.22:FAD binding domain	--	--	--
evm.TU.chr03.3556	3.01223	0	0	up	K03860 phosphatidylinositol N-acetylglucosaminyltransferase subunit Q | (RefSeq) N-acetylglucosaminyl-phosphatidylinositol biosynthetic protein gpi1-like (A)	ko00563: Glycosylphosphatidylinositol (GPI)-anchor biosynthesis; ko01100: Metabolic pathways	gibberellin-regulated protein 6 [Nicotiana tomentosiformis]	GASA6_ARATH RecName: Full=Gibberellin-regulated protein 6; AltName: Full=GAST1 protein homolog 6; Flags: Precursor;	A0A1S3YHL7_TOBAC SubName: Full=gibberellin-regulated protein 6-like {ECO:0000313|RefSeq:XP_016451751.1};	--	GO:0005576,extracellular region; GO:0009740,gibberellic acid mediated signaling pathway; GO:0009750,response to fructose; GO:0009749,response to glucose; GO:0009744,response to sucrose; GO:0007154,cell communication; GO:0007165,signal transduction; GO:0008150,biological_process; GO:0009719,response to endogenous stimulus; GO:0009725,response to hormone; GO:0009739,response to gibberellin; GO:0009…	PF02704.17:Gibberellin regulated protein	--	--	--
evm.TU.chr03.3629	7.84332	0	0	up	--	--	hypothetical protein [Datura stramonium]	CPC_CUCSA RecName: Full=Cucumber peeling cupredoxin; Short=CPC; AltName: Full=Stellacyanin;	A0A1U8G2F6_CAPAN SubName: Full=cucumber peeling cupredoxin-like {ECO:0000313|RefSeq:XP_016562863.1};	--	GO:0009055,electron transfer activity; GO:0046872,metal ion binding; GO:0003674,molecular_function; GO:0003824,catalytic activity; GO:0016491,oxidoreductase activity; GO:0005488,binding; GO:0043167,ion binding; GO:0043169,cation binding	PF02298.20:Plastocyanin-like domain	--	--	--
evm.TU.chr03.3632	-2.15287	0	0	down	K20416 palmitoyl-[glycerolipid] 7-desaturase [EC:1.14.19.42] | (RefSeq) palmitoyl-monogalactosyldiacylglycerol delta-7 desaturase, chloroplastic (A)	--	Palmitoyl-monogalactosyldiacylglycerol delta-7 desaturase, chloroplastic [Datura stramonium]	ADS3_ARATH RecName: Full=Palmitoyl-monogalactosyldiacylglycerol delta-7 desaturase, chloroplastic {ECO:0000303|PubMed:15579662}; EC=1.14.19.42 {ECO:0000269|PubMed:15579662}; AltName: Full=Acyl-lipid desaturase 3 {ECO:0000303|PubMed:15240892}; AltName: Full=Fatty acid desaturase 5 {ECO:0000303|PubMed:15579662}; Short=FAD5 {ECO:0000303|PubMed:15579662}; AltName: Full=Fatty acid desaturase B {ECO:00…	A0A6N2AT91_SOLCI RecName: Full=FA_desaturase domain-containing protein {ECO:0000259|Pfam:PF00487};	Fatty acid desaturase	GO:0031969,chloroplast membrane; GO:0005789,endoplasmic reticulum membrane; GO:0016021,integral component of membrane; GO:0009579,thylakoid; GO:0102657,1-18:1-2-16:0-monogalactosyldiacylglycerol palmitoyl-lipid 7-desaturase activity; GO:0102843,1-18:2-2-16:0-monogalactosyldiacylglycerol desaturase activity (SN2-16:1 forming); GO:0009979,16:0 monogalactosyldiacylglycerol desaturase activity; GO:00…	PF00487.27:Fatty acid desaturase	--	--	--
evm.TU.chr03.3649	-1.51531	0	0	down	K23136 fraxetin 5-hydroxylase [EC:1.14.14.164] | (RefSeq) xanthotoxin 5-hydroxylase CYP82C4-like (A)	ko00999: Biosynthesis of various plant secondary metabolites; ko01110: Biosynthesis of secondary metabolites	PREDICTED: photosynthetic NDH subunit of subcomplex B 1, chloroplastic-like [Nicotiana tabacum]	PNSB1_ARATH RecName: Full=Photosynthetic NDH subunit of subcomplex B 1, chloroplastic {ECO:0000303|PubMed:21785130}; Short=Protein PnsB1 {ECO:0000303|PubMed:21785130}; AltName: Full=NAD(P)H DEHYDROGENASE SUBUNIT 48 {ECO:0000303|PubMed:18974055}; AltName: Full=NDH-DEPENDENT CYCLIC ELECTRON FLOW 1 {ECO:0000303|PubMed:18785996}; Flags: Precursor;	A0A1S3YY56_TOBAC SubName: Full=photosynthetic NDH subunit of subcomplex B 1, chloroplastic-like {ECO:0000313|RefSeq:XP_016457010.1};	--	GO:0009507,chloroplast; GO:0009534,chloroplast thylakoid; GO:0009535,chloroplast thylakoid membrane; GO:0010598,NAD(P)H dehydrogenase complex (plastoquinone); GO:0005634,nucleus; GO:0009773,photosynthetic electron transport in photosystem I; GO:0006091,generation of precursor metabolites and energy; GO:0008150,biological_process; GO:0008152,metabolic process; GO:0009767,photosynthetic electron tr…	PF01075.20:Glycosyltransferase family 9 (heptosyltransferase)	--	--	--
evm.TU.chr03.3737	-2.26841	0	0	down	--	--	PREDICTED: uncharacterized protein LOC107781539 [Nicotiana tabacum]	--	A0A1S3YZX8_TOBAC SubName: Full=uncharacterized protein LOC107781539 {ECO:0000313|RefSeq:XP_016457749.1};	--	--	--	--	--	--
evm.TU.chr03.374	2.48292	0	0	up	K09872 aquaporin PIP | (RefSeq) aquaporin PIP2-1-like (A)	--	Aquaporin PIP2-1 [Capsicum baccatum]	PIP21_MAIZE RecName: Full=Aquaporin PIP2-1; AltName: Full=Plasma membrane intrinsic protein 2-1; AltName: Full=ZmPIP2-1; AltName: Full=ZmPIP2;1;	A0A1S4DJH9_TOBAC SubName: Full=Aquaporin PIP2-2t {ECO:0000313|EMBL:DAC84299.1}; SubName: Full=aquaporin PIP2-1-like {ECO:0000313|RefSeq:XP_016513533.1};	Aquaporin (major intrinsic protein family)	GO:0016021,integral component of membrane; GO:0005886,plasma membrane; GO:0032991,protein-containing complex; GO:0015250,water channel activity; GO:0051290,protein heterotetramerization; GO:0051289,protein homotetramerization; GO:0003674,molecular_function; GO:0005215,transporter activity; GO:0005372,water transmembrane transporter activity; GO:0015267,channel activity; GO:0015318,inorganic molec…	PF00230.23:Major intrinsic protein	--	--	--
evm.TU.chr03.3761	-1.78527	0	0	down	K03844 alpha-1,2-mannosyltransferase [EC:2.4.1.131] | (RefSeq) alpha-1,2-mannosyltransferase (A)	ko00510: N-Glycan biosynthesis; ko00513: Various types of N-glycan biosynthesis; ko01100: Metabolic pathways	ACT domain-containing protein ACR11-like [Solanum pennellii]	ACR11_ARATH RecName: Full=ACT domain-containing protein ACR11 {ECO:0000305}; AltName: Full=Protein ACT DOMAIN REPEATS 11 {ECO:0000303|PubMed:21861936}; Flags: Precursor;	A0A6N2BP16_SOLCI SubName: Full=Uncharacterized protein {ECO:0000313|EMBL:TMW96806.1};	--	GO:0009507,chloroplast; GO:0009941,chloroplast envelope; GO:0009570,chloroplast stroma; GO:0009535,chloroplast thylakoid membrane; GO:0005634,nucleus; GO:0010319,stromule; GO:0009409,response to cold; GO:0009416,response to light stimulus; GO:0009744,response to sucrose; GO:0006950,response to stress; GO:0008150,biological_process; GO:0009266,response to temperature stimulus; GO:0009628,response …	PF13291.9:ACT domain	--	--	--
evm.TU.chr03.3769	2.54615	0	0	up	K13447 respiratory burst oxidase [EC:1.6.3.- 1.11.1.-] | (RefSeq) Wfi1; whitefly-induced gp91-phox (A)	ko04016: MAPK signaling pathway - plant; ko04626: Plant-pathogen interaction	hypothetical protein [Datura stramonium]	RBOHC_SOLTU RecName: Full=Respiratory burst oxidase homolog protein C; EC=1.11.1.-; EC=1.6.3.-; AltName: Full=NADPH oxidase RBOHC; AltName: Full=StRBOHC;	A0A6N2B5I5_SOLCI SubName: Full=Uncharacterized protein {ECO:0000313|EMBL:TMW88799.1};	Ferric reductase, NADH/NADPH oxidase and related proteins	GO:0016021,integral component of membrane; GO:0005886,plasma membrane; GO:0005509,calcium ion binding; GO:0000293,ferric-chelate reductase activity; GO:0016174,NAD(P)H oxidase H2O2-forming activity; GO:0004601,peroxidase activity; GO:0003674,molecular_function; GO:0005488,binding; GO:0043167,ion binding; GO:0043169,cation binding; GO:0046872,metal ion binding; GO:0003824,catalytic activity; GO:00…	PF08030.15:Ferric reductase NAD binding domain	--	--	--
evm.TU.chr03.3803	-1.79105	0	0	down	K03428 magnesium-protoporphyrin O-methyltransferase [EC:2.1.1.11] | (RefSeq) magnesium protoporphyrin IX methyltransferase, chloroplastic-like (A)	ko00860: Porphyrin metabolism; ko01100: Metabolic pathways; ko01110: Biosynthesis of secondary metabolites	PREDICTED: magnesium protoporphyrin IX methyltransferase, chloroplastic [Nicotiana sylvestris]	CHLM_ARATH RecName: Full=Magnesium protoporphyrin IX methyltransferase, chloroplastic; EC=2.1.1.11; Flags: Precursor;	A0A1U7WG90_NICSY SubName: Full=magnesium protoporphyrin IX methyltransferase, chloroplastic {ECO:0000313|RefSeq:XP_009773258.1, ECO:0000313|RefSeq:XP_009773259.1};	Methyltransferases	GO:0009507,chloroplast; GO:0009941,chloroplast envelope; GO:0031969,chloroplast membrane; GO:0009534,chloroplast thylakoid; GO:0009535,chloroplast thylakoid membrane; GO:0005829,cytosol; GO:0046406,magnesium protoporphyrin IX methyltransferase activity; GO:0008168,methyltransferase activity; GO:0015995,chlorophyll biosynthetic process; GO:0032259,methylation; GO:0003674,molecular_function; GO:000…	PF07109.14:Magnesium-protoporphyrin IX methyltransferase C-terminus	--	--	--
evm.TU.chr03.3817	-3.85457	0	0	down	K03955 NADH dehydrogenase (ubiquinone) 1 alpha/beta subcomplex 1, acyl-carrier protein | (RefSeq) acyl carrier protein 2, mitochondrial (A)	ko00190: Oxidative phosphorylation; ko01100: Metabolic pathways	hypothetical protein KY284_018000 [Solanum tuberosum]	ACP1_CASGL RecName: Full=Acyl carrier protein 1, chloroplastic; Short=ACP 1; Flags: Precursor;	A0A2G2WXF2_CAPBA RecName: Full=Acyl carrier protein {ECO:0000256|RuleBase:RU000722};	Acyl carrier protein/NADH-ubiquinone oxidoreductase, NDUFAB1/SDAP subunit	GO:0009507,chloroplast; GO:0000036,acyl carrier activity; GO:0031177,phosphopantetheine binding; GO:0003674,molecular_function; GO:0005488,binding; GO:0044620,ACP phosphopantetheine attachment site binding; GO:0051192,prosthetic group binding; GO:0140104,molecular carrier activity; GO:0140414,phosphopantetheine-dependent carrier activity; GO:0019842,vitamin binding; GO:0033218,amide binding; GO:0…	PF00550.28:Phosphopantetheine attachment site	--	--	--
evm.TU.chr03.3895	-4.62919	0	0	down	K05350 beta-glucosidase [EC:3.2.1.21] | (RefSeq) beta-glucosidase 44-like (A)	ko00460: Cyanoamino acid metabolism; ko00500: Starch and sucrose metabolism; ko00999: Biosynthesis of various plant secondary metabolites; ko01100: Metabolic pathways; ko01110: Biosynthesis of secondary metabolites	hypothetical protein IFM89_003009 [Coptis chinensis]	BGL44_ARATH RecName: Full=Beta-glucosidase 44; Short=AtBGLU44; EC=3.2.1.21; Flags: Precursor;	A0A835M8P5_9MAGN SubName: Full=Uncharacterized protein {ECO:0000313|EMBL:KAF9623425.1};	Beta-glucosidase, lactase phlorizinhydrolase, and related proteins	GO:0022626,cytosolic ribosome; GO:0005576,extracellular region; GO:0009505,plant-type cell wall; GO:0080081,4-methylumbelliferyl-beta-D-glucopyranoside beta-glucosidase activity; GO:0047668,amygdalin beta-glucosidase activity; GO:0080083,beta-gentiobiose beta-glucosidase activity; GO:0008422,beta-glucosidase activity; GO:0004567,beta-mannosidase activity; GO:0080079,cellobiose glucosidase activit…	PF00232.21:Glycosyl hydrolase family 1	--	--	--
evm.TU.chr03.3906	-1.51294	0	0	down	K04424 sterile alpha motif and leucine zipper containing kinase AZK [EC:2.7.11.25] | (RefSeq) probable serine/threonine-protein kinase SIS8 (A)	--	hypothetical protein KY289_026041 [Solanum tuberosum]	SIS8_ARATH RecName: Full=Probable serine/threonine-protein kinase SIS8 {ECO:0000305}; EC=2.7.11.1 {ECO:0000305}; AltName: Full=MAPKK kinase SIS8 {ECO:0000305}; AltName: Full=Protein SUGAR INSENSITIVE 8 {ECO:0000303|PubMed:24320620};	A0A2G2WQF8_CAPBA SubName: Full=Serine/threonine-protein kinase CTR1 {ECO:0000313|EMBL:PHT47431.1};	Tyrosine kinase specific for activated (GTP-bound) p21cdc42Hs	GO:0005739,mitochondrion; GO:0005634,nucleus; GO:0005524,ATP binding; GO:0106310,protein serine kinase activity; GO:0004674,protein serine/threonine kinase activity; GO:0004712,protein serine/threonine/tyrosine kinase activity; GO:0006468,protein phosphorylation; GO:0009651,response to salt stress; GO:0010182,sugar mediated signaling pathway; GO:0000166,nucleotide binding; GO:0003674,molecular_fu…	PF14381.9:Ethylene-responsive protein kinase Le-CTR1	--	--	--
evm.TU.chr03.3918	4.01766	0	0	up	--	--	Protein SAR DEFICIENT 1 [Capsicum baccatum]	SARD1_ARATH RecName: Full=Protein SAR DEFICIENT 1 {ECO:0000303|PubMed:20921422};	A0A2G2WQF1_CAPBA SubName: Full=Protein SAR DEFICIENT 1 {ECO:0000313|EMBL:PHT47442.1};	--	GO:0005634,nucleus; GO:0003700,DNA-binding transcription factor activity; GO:0043565,sequence-specific DNA binding; GO:0071219,cellular response to molecule of bacterial origin; GO:0042742,defense response to bacterium; GO:0002229,defense response to oomycetes; GO:0009626,plant-type hypersensitive response; GO:1900426,positive regulation of defense response to bacterium; GO:0080142,regulation of …	PF07887.14:Calmodulin binding protein-like N-terminal domain	--	--	--
evm.TU.chr03.3921	5.17227	0	0	up	--	--	Protein SAR DEFICIENT 1 [Capsicum baccatum]	SARD1_ARATH RecName: Full=Protein SAR DEFICIENT 1 {ECO:0000303|PubMed:20921422};	A0A2G2WQF1_CAPBA SubName: Full=Protein SAR DEFICIENT 1 {ECO:0000313|EMBL:PHT47442.1};	--	GO:0005634,nucleus; GO:0003700,DNA-binding transcription factor activity; GO:0043565,sequence-specific DNA binding; GO:0071219,cellular response to molecule of bacterial origin; GO:0042742,defense response to bacterium; GO:0002229,defense response to oomycetes; GO:0009626,plant-type hypersensitive response; GO:1900426,positive regulation of defense response to bacterium; GO:0080142,regulation of …	PF07887.14:Calmodulin binding protein-like N-terminal domain	--	--	--
evm.TU.chr03.3994	-2.4141	0	0	down	K03768 peptidyl-prolyl cis-trans isomerase B (cyclophilin B) [EC:5.2.1.8] | (RefSeq) peptidyl-prolyl cis-trans isomerase CYP26-2, chloroplastic (A)	--	PREDICTED: peptidyl-prolyl cis-trans isomerase CYP26-2, chloroplastic [Nicotiana attenuata]	CP26B_ARATH RecName: Full=Peptidyl-prolyl cis-trans isomerase CYP26-2, chloroplastic; Short=PPIase CYP26-2; EC=5.2.1.8; AltName: Full=Cyclophilin of 26 kDa 2; AltName: Full=Cyclophilin-26-2; Flags: Precursor;	A0A1J6JE23_NICAT SubName: Full=Peptidyl-prolyl cis-trans isomerase cyp26-2, chloroplastic {ECO:0000313|EMBL:OIT05297.1};	Cyclophilin type peptidyl-prolyl cis-trans isomerase	GO:0009507,chloroplast; GO:0009534,chloroplast thylakoid; GO:0005739,mitochondrion; GO:0003755,peptidyl-prolyl cis-trans isomerase activity; GO:0000413,protein peptidyl-prolyl isomerization; GO:0003674,molecular_function; GO:0003824,catalytic activity; GO:0016853,isomerase activity; GO:0016859,cis-trans isomerase activity; GO:0140096,catalytic activity, acting on a protein; GO:0006464,cellular pr…	PF00160.24:Cyclophilin type peptidyl-prolyl cis-trans isomerase/CLD	--	--	--
evm.TU.chr03.4057	-3.05779	0	0	down	--	--	hypothetical protein [Datura stramonium]	CDI_ARATH RecName: Full=Protein CDI {ECO:0000305}; AltName: Full=Protein CADMIUM INDUCED {ECO:0000303|PubMed:22569258};	A0A1S4CVF4_TOBAC SubName: Full=protein CDI-like {ECO:0000313|RefSeq:XP_016505105.1};	--	GO:0005829,cytosol; GO:0016740,transferase activity; GO:0009846,pollen germination; GO:0009860,pollen tube growth; GO:0003674,molecular_function; GO:0003824,catalytic activity; GO:0000003,reproduction; GO:0008150,biological_process; GO:0009856,pollination; GO:0022414,reproductive process; GO:0032501,multicellular organismal process; GO:0044706,multi-multicellular organism process; GO:0051704,mult…	--	--	--	--
evm.TU.chr03.4062	-2.17065	0	0	down	K15918 D-glycerate 3-kinase [EC:2.7.1.31] | (RefSeq) D-glycerate 3-kinase, chloroplastic (A)	ko00260: Glycine, serine and threonine metabolism; ko00561: Glycerolipid metabolism; ko00630: Glyoxylate and dicarboxylate metabolism; ko01100: Metabolic pathways; ko01110: Biosynthesis of secondary metabolites; ko01200: Carbon metabolism	hypothetical protein KY289_019201 [Solanum tuberosum]	GLYK_ARATH RecName: Full=D-glycerate 3-kinase, chloroplastic {ECO:0000305}; Short=AtGLYK {ECO:0000303|PubMed:15980259}; EC=2.7.1.31 {ECO:0000269|PubMed:15980259}; Flags: Precursor;	A0A3Q7FWS2_SOLLC SubName: Full=Uncharacterized protein {ECO:0000313|EnsemblPlants:Solyc03g120440.2.1};	Predicted kinase	GO:0009507,chloroplast; GO:0009941,chloroplast envelope; GO:0009570,chloroplast stroma; GO:0005737,cytoplasm; GO:0005739,mitochondrion; GO:0005524,ATP binding; GO:0008887,glycerate kinase activity; GO:0009854,oxidative photosynthetic carbon pathway; GO:0016310,phosphorylation; GO:0009853,photorespiration; GO:0000166,nucleotide binding; GO:0003674,molecular_function; GO:0005488,binding; GO:0017076…	PF00134.26:Cyclin, N-terminal domain	--	--	--
evm.TU.chr03.4083	-1.69994	0	0	down	K02695 photosystem I subunit VI | (RefSeq) photosystem I reaction center subunit VI, chloroplastic-like (A)	ko00195: Photosynthesis; ko01100: Metabolic pathways	photosystem I reaction center subunit VI-1, chloroplastic-like [Nicotiana tomentosiformis]	PSAH2_ARATH RecName: Full=Photosystem I reaction center subunit VI-2, chloroplastic; AltName: Full=PSI-H1; Flags: Precursor;	A0A0V0H313_SOLCH SubName: Full=Putative photosystem I reaction center subunit VI, chloroplastic-like {ECO:0000313|EMBL:JAP14538.1};	--	GO:0009507,chloroplast; GO:0009534,chloroplast thylakoid; GO:0009535,chloroplast thylakoid membrane; GO:0016021,integral component of membrane; GO:0005634,nucleus; GO:0009538,photosystem I reaction center; GO:0009579,thylakoid; GO:0015979,photosynthesis; GO:0008150,biological_process; GO:0008152,metabolic process; GO:0009987,cellular process; GO:0044237,cellular metabolic process; GO:0005575,cell…	PF03244.17:Photosystem I reaction centre subunit VI	--	--	--
evm.TU.chr03.4107	-1.22295	0	0	down	K04077 chaperonin GroEL | (RefSeq) ruBisCO large subunit-binding protein subunit beta, chloroplastic (A)	ko03018: RNA degradation	hypothetical protein [Datura stramonium]	CPNB1_ARATH RecName: Full=Chaperonin 60 subunit beta 1, chloroplastic; Short=CPN-60 beta 1; AltName: Full=60 kDa chaperonin subunit beta 1; AltName: Full=RuBisCO large subunit-binding protein subunit beta, chloroplastic; Flags: Precursor;	M0ZRG6_SOLTU SubName: Full=Rubisco subunit binding-protein beta subunit, rubb {ECO:0000313|EnsemblPlants:PGSC0003DMT400006501};	Mitochondrial chaperonin, Cpn60/Hsp60p	GO:0048046,apoplast; GO:0009507,chloroplast; GO:0009941,chloroplast envelope; GO:0009570,chloroplast stroma; GO:0022626,cytosolic ribosome; GO:0005634,nucleus; GO:0010319,stromule; GO:0005524,ATP binding; GO:0140662,NA; GO:0003729,mRNA binding; GO:0019904,protein domain specific binding; GO:0008219,cell death; GO:0051085,chaperone cofactor-dependent protein refolding; GO:0006457,protein folding; …	PF00118.27:TCP-1/cpn60 chaperonin family	--	--	--
evm.TU.chr03.4136	-2.42545	0	0	down	K00679 phospholipid:diacylglycerol acyltransferase [EC:2.3.1.158] | (RefSeq) hypothetical protein (A)	ko00561: Glycerolipid metabolism; ko01100: Metabolic pathways	GDSL esterase/lipase APG isoform X1 [Nicotiana tomentosiformis]	APG2_ARATH RecName: Full=GDSL esterase/lipase APG; EC=3.1.1.-; AltName: Full=Extracellular lipase APG; Flags: Precursor;	A0A1S4DGG8_TOBAC SubName: Full=GDSL esterase/lipase APG-like {ECO:0000313|RefSeq:XP_016512455.1};	--	GO:0048046,apoplast; GO:0016788,hydrolase activity, acting on ester bonds; GO:0016042,lipid catabolic process; GO:0003674,molecular_function; GO:0003824,catalytic activity; GO:0016787,hydrolase activity; GO:0006629,lipid metabolic process; GO:0008150,biological_process; GO:0008152,metabolic process; GO:0009056,catabolic process; GO:0044238,primary metabolic process; GO:0071704,organic substance m…	PF00657.25:GDSL-like Lipase/Acylhydrolase	--	--	--
evm.TU.chr03.416	3.71583	0	0	up	K00430 peroxidase [EC:1.11.1.7] | (RefSeq) peroxidase 21-like (A)	ko00940: Phenylpropanoid biosynthesis; ko01100: Metabolic pathways; ko01110: Biosynthesis of secondary metabolites	Peroxidase 21 [Datura stramonium]	PER21_ARATH RecName: Full=Peroxidase 21; Short=Atperox P21; EC=1.11.1.7; AltName: Full=ATP2a/ATP2b; AltName: Full=PRXR5; Flags: Precursor;	A0A1S4A3U5_TOBAC RecName: Full=Peroxidase {ECO:0000256|ARBA:ARBA00012313, ECO:0000256|RuleBase:RU362060}; EC=1.11.1.7 {ECO:0000256|ARBA:ARBA00012313, ECO:0000256|RuleBase:RU362060};	--	GO:0009505,plant-type cell wall; GO:0020037,heme binding; GO:0046872,metal ion binding; GO:0004601,peroxidase activity; GO:0050832,defense response to fungus; GO:0042744,hydrogen peroxide catabolic process; GO:0006979,response to oxidative stress; GO:0048511,rhythmic process; GO:0003674,molecular_function; GO:0005488,binding; GO:0046906,tetrapyrrole binding; GO:0097159,organic cyclic compound bin…	PF00141.26:Peroxidase	--	--	--
evm.TU.chr03.4211	-2.53993	0	0	down	K18121 glyoxylate/succinic semialdehyde reductase [EC:1.1.1.79 1.1.1.-] | (RefSeq) glyoxylate/succinic semialdehyde reductase 2, chloroplastic (A)	ko00630: Glyoxylate and dicarboxylate metabolism; ko00650: Butanoate metabolism; ko01100: Metabolic pathways; ko01110: Biosynthesis of secondary metabolites; ko01200: Carbon metabolism	Glyoxylate/succinic semialdehyde reductase 2, chloroplastic [Datura stramonium]	GLYR2_ARATH RecName: Full=Glyoxylate/succinic semialdehyde reductase 2, chloroplastic; Short=AtGLYR2; Short=AtGR2; Short=SSA reductase 2; EC=1.1.1.79 {ECO:0000269|PubMed:18495639}; EC=1.1.1.n11 {ECO:0000269|PubMed:18495639}; Flags: Precursor;	M0ZRR1_SOLTU SubName: Full=Succinic semialdehyde reductase isofom2 {ECO:0000313|EnsemblPlants:PGSC0003DMT400006633};	Predicted dehydrogenase	GO:0009507,chloroplast; GO:0009570,chloroplast stroma; GO:0030267,glyoxylate reductase (NADP+) activity; GO:0051287,NAD binding; GO:0050661,NADP binding; GO:0016616,oxidoreductase activity, acting on the CH-OH group of donors, NAD or NADP as acceptor; GO:0003674,molecular_function; GO:0003824,catalytic activity; GO:0016491,oxidoreductase activity; GO:0016614,oxidoreductase activity, acting on CH-…	PF03446.18:NAD binding domain of 6-phosphogluconate dehydrogenase	--	--	--
evm.TU.chr03.4268	1.75161	0	0	up	K14085 aldehyde dehydrogenase family 7 member A1 [EC:1.2.1.31 1.2.1.8 1.2.1.3] | (RefSeq) aldehyde dehydrogenase family 7 member B4 isoform X1 (A)	ko00010: Glycolysis / Gluconeogenesis; ko00053: Ascorbate and aldarate metabolism; ko00071: Fatty acid degradation; ko00260: Glycine, serine and threonine metabolism; ko00280: Valine, leucine and isoleucine degradation; ko00310: Lysine degradation; ko00330: Arginine and proline metabolism; ko00340: Histidine metabolism; ko00380: Tryptophan metabolism; ko00410: beta-Alanine metabolism; ko00561: Gl…	Aldehyde dehydrogenase 7 member B4 [Datura stramonium]	AL7A1_MALDO RecName: Full=Aldehyde dehydrogenase family 7 member A1; EC=1.2.1.3; AltName: Full=Antiquitin-1; AltName: Full=Matured fruit 60 kDa protein; Short=MF-60;	A0A1S4C8K6_TOBAC RecName: Full=Aldehyde dehydrogenase (NAD(+)) {ECO:0000256|ARBA:ARBA00024226}; EC=1.2.1.3 {ECO:0000256|ARBA:ARBA00024226};	Aldehyde dehydrogenase	GO:0004029,aldehyde dehydrogenase (NAD+) activity; GO:0043878,glyceraldehyde-3-phosphate dehydrogenase (NAD+) (non-phosphorylating) activity; GO:0006081,cellular aldehyde metabolic process; GO:0003674,molecular_function; GO:0003824,catalytic activity; GO:0004030,aldehyde dehydrogenase [NAD(P)+] activity; GO:0016491,oxidoreductase activity; GO:0016620,oxidoreductase activity, acting on the aldehyd…	PF00171.25:Aldehyde dehydrogenase family	--	--	--
evm.TU.chr03.4275	4.52028	0	0	up	K20623 typhasterol/6-deoxotyphasterol 2alpha-hydroxylase | (RefSeq) cytochrome P450 71A1-like (A)	ko00905: Brassinosteroid biosynthesis; ko01100: Metabolic pathways; ko01110: Biosynthesis of secondary metabolites	hypothetical protein [Datura stramonium]	C92C6_MAIZE RecName: Full=Trimethyltridecatetraene synthase {ECO:0000303|PubMed:27662898}; EC=1.14.14.58 {ECO:0000269|PubMed:27662898}; AltName: Full=Cytochrome P-450 20 {ECO:0000312|EMBL:ONM27923.1}; AltName: Full=Cytochrome P450 92C6 {ECO:0000303|PubMed:27662898};	M1C3J2_SOLTU SubName: Full=Elicitor-inducible cytochrome P450 {ECO:0000313|EnsemblPlants:PGSC0003DMT400058930};	Cytochrome P450 CYP2 subfamily	GO:0016021,integral component of membrane; GO:0097007,4,8,12-trimethyltrideca-1,3,7,11-tetraene synthase activity; GO:0020037,heme binding; GO:0005506,iron ion binding; GO:0010333,terpene synthase activity; GO:0080027,response to herbivore; GO:0016114,terpenoid biosynthetic process; GO:0003674,molecular_function; GO:0003824,catalytic activity; GO:0004497,monooxygenase activity; GO:0016491,oxidore…	PF00067.25:Cytochrome P450	--	--	--
evm.TU.chr03.4276	5.17405	0	0	up	K20623 typhasterol/6-deoxotyphasterol 2alpha-hydroxylase | (RefSeq) cytochrome P450 71A1-like (A)	ko00905: Brassinosteroid biosynthesis; ko01100: Metabolic pathways; ko01110: Biosynthesis of secondary metabolites	hypothetical protein [Datura stramonium]	C92C6_MAIZE RecName: Full=Trimethyltridecatetraene synthase {ECO:0000303|PubMed:27662898}; EC=1.14.14.58 {ECO:0000269|PubMed:27662898}; AltName: Full=Cytochrome P-450 20 {ECO:0000312|EMBL:ONM27923.1}; AltName: Full=Cytochrome P450 92C6 {ECO:0000303|PubMed:27662898};	A0A2G2WPU3_CAPBA SubName: Full=Uncharacterized protein {ECO:0000313|EMBL:PHT47268.1};	Cytochrome P450 CYP2 subfamily	GO:0016021,integral component of membrane; GO:0097007,4,8,12-trimethyltrideca-1,3,7,11-tetraene synthase activity; GO:0020037,heme binding; GO:0005506,iron ion binding; GO:0010333,terpene synthase activity; GO:0080027,response to herbivore; GO:0016114,terpenoid biosynthetic process; GO:0003674,molecular_function; GO:0003824,catalytic activity; GO:0004497,monooxygenase activity; GO:0016491,oxidore…	PF00067.25:Cytochrome P450	--	--	--
evm.TU.chr03.4285	-4.92772	0	0	down	--	--	hypothetical protein EJD97_013387 [Solanum chilense]	AB19A_PRUPE RecName: Full=Auxin-binding protein ABP19a; Flags: Precursor;	A0A6N2CAR3_SOLCI RecName: Full=Germin-like protein {ECO:0000256|RuleBase:RU366015};	--	GO:0048046,apoplast; GO:0030145,manganese ion binding; GO:0009734,auxin-activated signaling pathway; GO:0003674,molecular_function; GO:0005488,binding; GO:0043167,ion binding; GO:0043169,cation binding; GO:0046872,metal ion binding; GO:0046914,transition metal ion binding; GO:0007154,cell communication; GO:0007165,signal transduction; GO:0008150,biological_process; GO:0009719,response to endogeno…	PF00190.25:Cupin	--	--	--
evm.TU.chr03.689	-3.02948	0	0	down	K08956 AFG3 family protein [EC:3.4.24.-] | (RefSeq) LOW QUALITY PROTEIN: ATP-dependent zinc metalloprotease FTSH 10, mitochondrial (A)	--	hypothetical protein [Datura stramonium]	Y2766_ARATH RecName: Full=Uncharacterized protein At2g37660, chloroplastic; Flags: Precursor;	A0A6N2BJR2_SOLCI RecName: Full=NAD(P)-bd_dom domain-containing protein {ECO:0000259|Pfam:PF13460};	Predicted dehydrogenase	GO:0048046,apoplast; GO:0009507,chloroplast; GO:0009570,chloroplast stroma; GO:0005783,endoplasmic reticulum; GO:0009579,thylakoid; GO:0005507,copper ion binding; GO:0016491,oxidoreductase activity; GO:0003674,molecular_function; GO:0005488,binding; GO:0043167,ion binding; GO:0043169,cation binding; GO:0046872,metal ion binding; GO:0046914,transition metal ion binding; GO:0003824,catalytic activi…	PF13460.9:NAD(P)H-binding	--	--	--
evm.TU.chr03.750	-1.77108	0	0	down	--	--	PREDICTED: ribulose bisphosphate carboxylase/oxygenase activase 1, chloroplastic isoform X2 [Nicotiana tabacum]	RCA1_TOBAC RecName: Full=Ribulose bisphosphate carboxylase/oxygenase activase 1, chloroplastic; Short=RA 1; Short=RuBisCO activase 1; Flags: Precursor;	A0A1S4CKB3_TOBAC SubName: Full=ribulose bisphosphate carboxylase/oxygenase activase 1, chloroplastic isoform X2 {ECO:0000313|RefSeq:XP_016501446.1};	26S proteasome regulatory complex, ATPase RPT4	GO:0009570,chloroplast stroma; GO:0005524,ATP binding; GO:0016887,ATPase activity; GO:0042802,identical protein binding; GO:0046863,ribulose-1,5-bisphosphate carboxylase/oxygenase activator activity; GO:0000166,nucleotide binding; GO:0003674,molecular_function; GO:0005488,binding; GO:0017076,purine nucleotide binding; GO:0030554,adenyl nucleotide binding; GO:0032553,ribonucleotide binding; GO:003…	PF00004.32:ATPase family associated with various cellular activities (AAA)	--	--	--
evm.TU.chr03.881	2.87624	0	0	up	K00799 glutathione S-transferase [EC:2.5.1.18] | (RefSeq) probable glutathione S-transferase (A)	ko00480: Glutathione metabolism; ko01100: Metabolic pathways	PREDICTED: probable glutathione S-transferase [Nicotiana tabacum]	GSTX1_TOBAC RecName: Full=Probable glutathione S-transferase; EC=2.5.1.18; AltName: Full=Auxin-induced protein PGNT1/PCNT110;	A0A1S3YU69_TOBAC RecName: Full=Glutathione transferase {ECO:0000256|ARBA:ARBA00012452}; EC=2.5.1.18 {ECO:0000256|ARBA:ARBA00012452};	Glutathione S-transferase	GO:0005737,cytoplasm; GO:0004364,glutathione transferase activity; GO:0009734,auxin-activated signaling pathway; GO:0006749,glutathione metabolic process; GO:0003674,molecular_function; GO:0003824,catalytic activity; GO:0016740,transferase activity; GO:0016765,transferase activity, transferring alkyl or aryl (other than methyl) groups; GO:0007154,cell communication; GO:0007165,signal transduction…	PF02798.23:Glutathione S-transferase, N-terminal domain	--	--	--
evm.TU.chr03.917	-1.8646	0	0	down	K03841 fructose-1,6-bisphosphatase I [EC:3.1.3.11] | (RefSeq) fructose-1,6-bisphosphatase, chloroplastic-like (A)	ko00010: Glycolysis / Gluconeogenesis; ko00030: Pentose phosphate pathway; ko00051: Fructose and mannose metabolism; ko00710: Carbon fixation in photosynthetic organisms; ko01100: Metabolic pathways; ko01110: Biosynthesis of secondary metabolites; ko01200: Carbon metabolism	hypothetical protein EJD97_011037 [Solanum chilense]	F16P1_ARATH RecName: Full=Fructose-1,6-bisphosphatase 1, chloroplastic {ECO:0000305}; Short=FBPase1 {ECO:0000305}; EC=3.1.3.11 {ECO:0000305}; AltName: Full=D-fructose-1,6-bisphosphate 1-phosphohydrolase {ECO:0000305}; AltName: Full=Protein HIGH CYCLIC ELECTRON FLOW 1 {ECO:0000303|PubMed:20081115}; Flags: Precursor;	A0A6N2BG77_SOLCI RecName: Full=Fructose-bisphosphatase {ECO:0000256|ARBA:ARBA00013093}; EC=3.1.3.11 {ECO:0000256|ARBA:ARBA00013093}; AltName: Full=D-fructose-1,6-bisphosphate 1-phosphohydrolase {ECO:0000256|ARBA:ARBA00032973};	Fructose-1,6-bisphosphatase	GO:0048046,apoplast; GO:0009507,chloroplast; GO:0009570,chloroplast stroma; GO:0005737,cytoplasm; GO:0005829,cytosol; GO:0010319,stromule; GO:0042132,fructose 1,6-bisphosphate 1-phosphatase activity; GO:0046872,metal ion binding; GO:0030388,fructose 1,6-bisphosphate metabolic process; GO:0006002,fructose 6-phosphate metabolic process; GO:0006000,fructose metabolic process; GO:0006094,gluconeogene…	PF00316.23:Fructose-1-6-bisphosphatase, N-terminal domain	--	--	--
evm.TU.chr04.1049	-2.28104	0	0	down	K23872 putative homogalacturonan methyltransferase [EC:2.1.1.-] | (RefSeq) hypothetical protein (A)	--	putative methyltransferase PMT21 [Datura stramonium]	PMTL_ARATH RecName: Full=Probable methyltransferase PMT21; EC=2.1.1.-; AltName: Full=Protein EARLY-RESPONSIVE TO DEHYDRATION 3;	A0A1U7W3T3_NICSY RecName: Full=Methyltransferase {ECO:0000256|RuleBase:RU366043}; EC=2.1.1.- {ECO:0000256|RuleBase:RU366043};	--	GO:0005737,cytoplasm; GO:0005789,endoplasmic reticulum membrane; GO:0005768,endosome; GO:0005794,Golgi apparatus; GO:0000138,Golgi trans cisterna; GO:0016021,integral component of membrane; GO:0005802,trans-Golgi network; GO:0008168,methyltransferase activity; GO:0032259,methylation; GO:0003674,molecular_function; GO:0003824,catalytic activity; GO:0016740,transferase activity; GO:0016741,transfer…	PF03141.19:Putative S-adenosyl-L-methionine-dependent methyltransferase	--	--	--
evm.TU.chr04.1054	1.73765	0	0	up	--	--	hypothetical protein KY289_034878 [Solanum tuberosum]	--	M1D1M0_SOLTU SubName: Full=Uncharacterized protein {ECO:0000313|EnsemblPlants:PGSC0003DMT400079323};	--	GO:0009507,chloroplast; GO:0016021,integral component of membrane; GO:0005575,cellular_component; GO:0005622,intracellular anatomical structure; GO:0005737,cytoplasm; GO:0009536,plastid; GO:0043226,organelle; GO:0043227,membrane-bounded organelle; GO:0043229,intracellular organelle; GO:0043231,intracellular membrane-bounded organelle; GO:0110165,cellular anatomical entity; GO:0016020,membrane; GO…	--	--	--	--
evm.TU.chr04.1099	-1.99615	0	0	down	K08908 light-harvesting complex I chlorophyll a/b binding protein 2 | (RefSeq) chlorophyll a-b binding protein, chloroplastic (A)	ko00196: Photosynthesis - antenna proteins; ko01100: Metabolic pathways	Chlorophyll a-b binding protein 7, chloroplastic [Datura stramonium]	CB12_PETHY RecName: Full=Chlorophyll a-b binding protein, chloroplastic; AltName: Full=LHCI type II CAB; Flags: Precursor;	A0A1S4DP86_TOBAC RecName: Full=Chlorophyll a-b binding protein, chloroplastic {ECO:0000256|RuleBase:RU363080};	--	GO:0009535,chloroplast thylakoid membrane; GO:0016021,integral component of membrane; GO:0009522,photosystem I; GO:0009523,photosystem II; GO:0016168,chlorophyll binding; GO:0046872,metal ion binding; GO:0009765,photosynthesis, light harvesting; GO:0003674,molecular_function; GO:0005488,binding; GO:0046906,tetrapyrrole binding; GO:0097159,organic cyclic compound binding; GO:1901363,heterocyclic c…	PF00504.24:Chlorophyll A-B binding protein	--	--	--
evm.TU.chr04.1143	8.39313	0	0	up	K04120 ent-copalyl diphosphate synthase [EC:5.5.1.13] | (RefSeq) ent-copalyl diphosphate synthase, chloroplastic-like isoform X1 (A)	ko00904: Diterpenoid biosynthesis; ko01100: Metabolic pathways; ko01110: Biosynthesis of secondary metabolites	copal-8-ol diphosphate hydratase, chloroplastic [Capsicum annuum]	CLDS_TOBAC RecName: Full=Copal-8-ol diphosphate hydratase, chloroplastic {ECO:0000303|PubMed:22672125}; EC=4.2.1.133 {ECO:0000269|PubMed:22672125}; AltName: Full=8-hydroxy-copalyl diphosphate synthase {ECO:0000303|PubMed:22672125}; Flags: Precursor;	A0A1U8F3C2_CAPAN SubName: Full=copal-8-ol diphosphate hydratase, chloroplastic-like {ECO:0000313|RefSeq:XP_016553953.1};	--	GO:0009507,chloroplast; GO:0102161,copal-8-ol diphosphate synthase activity; GO:0016836,hydro-lyase activity; GO:0000287,magnesium ion binding; GO:0010333,terpene synthase activity; GO:1902243,copal-8-ol diphosphate(3-) biosynthetic process; GO:0016102,diterpenoid biosynthetic process; GO:1902247,geranylgeranyl diphosphate catabolic process; GO:0009686,gibberellin biosynthetic process; GO:0003674…	PF01397.24:Terpene synthase, N-terminal domain	--	--	--
evm.TU.chr04.1302	-2.22349	0	0	down	K07151 dolichyl-diphosphooligosaccharide---protein glycosyltransferase [EC:2.4.99.18] | (RefSeq) dolichyl-diphosphooligosaccharide--protein glycosyltransferase subunit STT3B-like isoform X1 (A)	ko00510: N-Glycan biosynthesis; ko00513: Various types of N-glycan biosynthesis; ko01100: Metabolic pathways; ko04141: Protein processing in endoplasmic reticulum	14 kDa proline-rich protein DC2.15 [Capsicum annuum]	14KD_DAUCA RecName: Full=14 kDa proline-rich protein DC2.15; Flags: Precursor;	Q2VT58_CAPAN SubName: Full=14 kDa proline-rich protein DC2.15 {ECO:0000313|EMBL:PHT93311.1}; SubName: Full=Proline-rich protein {ECO:0000313|EMBL:AAX20042.1};	--	GO:0016021,integral component of membrane; GO:0005575,cellular_component; GO:0016020,membrane; GO:0031224,intrinsic component of membrane; GO:0110165,cellular anatomical entity	PF14547.9:Hydrophobic seed protein	--	--	--
evm.TU.chr04.1373	-1.87028	0	0	down	K01698 porphobilinogen synthase [EC:4.2.1.24] | (RefSeq) delta-aminolevulinic acid dehydratase, chloroplastic (A)	ko00860: Porphyrin metabolism; ko01100: Metabolic pathways; ko01110: Biosynthesis of secondary metabolites; ko01240: Biosynthesis of cofactors	Delta-aminolevulinic acid dehydratase 1, chloroplastic [Datura stramonium]	HEM21_ARATH RecName: Full=Delta-aminolevulinic acid dehydratase 1, chloroplastic; Short=ALADH1; EC=4.2.1.24; AltName: Full=Porphobilinogen synthase; Flags: Precursor;	A0A1S4AKW2_TOBAC RecName: Full=Delta-aminolevulinic acid dehydratase {ECO:0000256|RuleBase:RU000515}; EC=4.2.1.24 {ECO:0000256|RuleBase:RU000515};	Delta-aminolevulinic acid dehydratase	GO:0009507,chloroplast; GO:0009570,chloroplast stroma; GO:0005829,cytosol; GO:0005739,mitochondrion; GO:0004655,porphobilinogen synthase activity; GO:0008270,zinc ion binding; GO:0015995,chlorophyll biosynthetic process; GO:0006783,heme biosynthetic process; GO:0006779,porphyrin-containing compound biosynthetic process; GO:0006782,protoporphyrinogen IX biosynthetic process; GO:0003674,molecular_f…	PF00490.24:Delta-aminolevulinic acid dehydratase	--	--	--
evm.TU.chr04.144	1.23171	0	0	up	K01897 long-chain acyl-CoA synthetase [EC:6.2.1.3] | (RefSeq) long chain acyl-CoA synthetase 4 (A)	ko00061: Fatty acid biosynthesis; ko00071: Fatty acid degradation; ko01100: Metabolic pathways; ko01212: Fatty acid metabolism; ko04146: Peroxisome	Long chain acyl-CoA synthetase 4 [Datura stramonium]	LACS4_ARATH RecName: Full=Long chain acyl-CoA synthetase 4; EC=6.2.1.3;	A0A3Q7HWQ1_SOLLC RecName: Full=Long-chain-fatty-acid--CoA ligase {ECO:0000256|RuleBase:RU369030}; EC=6.2.1.3 {ECO:0000256|RuleBase:RU369030};	Long-chain acyl-CoA synthetases (AMP-forming)	GO:0005783,endoplasmic reticulum; GO:0005794,Golgi apparatus; GO:0016020,membrane; GO:0005524,ATP binding; GO:0004467,long-chain fatty acid-CoA ligase activity; GO:0006631,fatty acid metabolic process; GO:0080024,indolebutyric acid metabolic process; GO:0000166,nucleotide binding; GO:0003674,molecular_function; GO:0005488,binding; GO:0017076,purine nucleotide binding; GO:0030554,adenyl nucleotide…	PF00501.31:AMP-binding enzyme	--	--	--
evm.TU.chr04.1457	-1.23915	0	0	down	--	--	hypothetical protein [Datura stramonium]	TAUE3_ARATH RecName: Full=Sulfite exporter TauE/SafE family protein 3 {ECO:0000312|EMBL:AEC07746.1};	A0A1S4A8J2_TOBAC SubName: Full=uncharacterized protein LOC107794909 {ECO:0000313|RefSeq:XP_016472955.1};	--	GO:0031464,Cul4A-RING E3 ubiquitin ligase complex; GO:0016021,integral component of membrane; GO:0016567,protein ubiquitination; GO:0006464,cellular protein modification process; GO:0006807,nitrogen compound metabolic process; GO:0008150,biological_process; GO:0008152,metabolic process; GO:0009987,cellular process; GO:0019538,protein metabolic process; GO:0032446,protein modification by small pro…	PF01925.22:Sulfite exporter TauE/SafE	--	--	--
evm.TU.chr04.1476	-2.32861	0	0	down	K12472 epidermal growth factor receptor substrate 15 | (RefSeq) filaggrin-like (A)	ko04144: Endocytosis	BURP domain protein RD22-like isoform X2 [Nicotiana tomentosiformis]	RD22_ARATH RecName: Full=BURP domain protein RD22 {ECO:0000303|PubMed:9790599}; AltName: Full=Dehydration-responsive protein RD22 {ECO:0000303|PubMed:8479424}; Flags: Precursor;	A0A1U7VKF0_NICSY SubName: Full=dehydration-responsive protein RD22 {ECO:0000313|RefSeq:XP_009762320.1};	--	GO:0005768,endosome; GO:0005794,Golgi apparatus; GO:0005802,trans-Golgi network; GO:0003729,mRNA binding; GO:0009651,response to salt stress; GO:0003674,molecular_function; GO:0003676,nucleic acid binding; GO:0003723,RNA binding; GO:0005488,binding; GO:0097159,organic cyclic compound binding; GO:1901363,heterocyclic compound binding; GO:0006950,response to stress; GO:0006970,response to osmotic s…	PF03181.18:BURP domain	--	--	--
evm.TU.chr04.15	-1.523	0	0	down	K13679 granule-bound starch synthase [EC:2.4.1.242] | (RefSeq) waxy; granule-bound starch synthase 1, chloroplastic/amyloplastic (A)	ko00500: Starch and sucrose metabolism; ko01100: Metabolic pathways; ko01110: Biosynthesis of secondary metabolites	hypothetical protein [Datura stramonium]	SSG1_SOLTU RecName: Full=Granule-bound starch synthase 1, chloroplastic/amyloplastic; EC=2.4.1.242; AltName: Full=Granule-bound starch synthase I; Short=GBSS-I; Flags: Precursor;	A0A1U8G1A2_CAPAN RecName: Full=Starch synthase, chloroplastic/amyloplastic {ECO:0000256|RuleBase:RU361232}; EC=2.4.1.- {ECO:0000256|RuleBase:RU361232};	--	GO:0009501,amyloplast; GO:0009569,chloroplast starch grain; GO:0102502,ADP-glucose-starch glucosyltransferase activity; GO:0004373,glycogen (starch) synthase activity; GO:0019252,starch biosynthetic process; GO:0003674,molecular_function; GO:0003824,catalytic activity; GO:0016740,transferase activity; GO:0016757,transferase activity, transferring glycosyl groups; GO:0016758,transferase activity, …	PF08323.14:Starch synthase catalytic domain	--	--	--
evm.TU.chr04.156	-2.17485	0	0	down	--	--	hypothetical protein T459_00151 [Capsicum annuum]	--	A0A1U8F919_CAPAN SubName: Full=glycine-rich cell wall structural protein 2-like {ECO:0000313|RefSeq:XP_016555817.1};	--	--	--	--	--	--
evm.TU.chr04.1588	7.88227	0	0	up	K25731 VPS35 endosomal protein-sorting factor-like | (RefSeq) UPF0505 protein C16orf62 homolog isoform X1 (A)	--	hypothetical protein [Datura stramonium]	WRK40_ARATH RecName: Full=Probable WRKY transcription factor 40 {ECO:0000303|Ref.1}; AltName: Full=WRKY DNA-binding protein 40 {ECO:0000303|Ref.1};	A0A2G3BSG2_CAPCH RecName: Full=WRKY domain-containing protein {ECO:0000259|PROSITE:PS50811};	--	GO:0005634,nucleus; GO:0003700,DNA-binding transcription factor activity; GO:0000976,transcription regulatory region sequence-specific DNA binding; GO:0042742,defense response to bacterium; GO:0050832,defense response to fungus; GO:0045892,negative regulation of transcription, DNA-templated; GO:0031347,regulation of defense response; GO:0002237,response to molecule of bacterial origin; GO:0009751…	PF03106.18:WRKY DNA -binding domain	WRKY	TF	WRKY
evm.TU.chr04.1613	2.98645	0	0	up	K22683 aspartyl protease family protein [EC:3.4.23.-] | (RefSeq) aspartyl protease family protein 2-like (A)	--	hypothetical protein [Datura stramonium]	ASPA_ARATH RecName: Full=Aspartyl protease family protein At5g10770; EC=3.4.23.- {ECO:0000305}; Flags: Precursor;	A0A1U8DS79_CAPAN RecName: Full=Peptidase A1 domain-containing protein {ECO:0000259|PROSITE:PS51767};	Aspartyl protease	GO:0031225,anchored component of membrane; GO:0005886,plasma membrane; GO:0004190,aspartic-type endopeptidase activity; GO:0006508,proteolysis; GO:0003674,molecular_function; GO:0003824,catalytic activity; GO:0004175,endopeptidase activity; GO:0008233,peptidase activity; GO:0016787,hydrolase activity; GO:0070001,aspartic-type peptidase activity; GO:0140096,catalytic activity, acting on a protein;…	PF14543.9:Xylanase inhibitor N-terminal	--	--	--
evm.TU.chr04.1643	-1.81873	0	0	down	K03097 casein kinase II subunit alpha [EC:2.7.11.1] | (RefSeq) casein kinase II subunit alpha isoform X1 (A)	ko03008: Ribosome biogenesis in eukaryotes; ko04712: Circadian rhythm - plant	hypothetical protein [Datura stramonium]	--	A0A2G2W5Y5_CAPBA SubName: Full=Uncharacterized protein {ECO:0000313|EMBL:PHT40636.1};	--	--	PF04862.15:Protein of unknown function (DUF642)	--	--	--
evm.TU.chr04.1656	-1.60241	0	0	down	K07870 mitochondrial Rho GTPase 1 [EC:3.6.5.-] | (RefSeq) uncharacterized protein LOC103958384 (A)	--	hypothetical protein [Datura stramonium]	BSPA_POPDE RecName: Full=Bark storage protein A; Flags: Precursor;	M1CU70_SOLTU SubName: Full=Mta/sah nucleosidase {ECO:0000313|EnsemblPlants:PGSC0003DMT400074800};	--	GO:0003824,catalytic activity; GO:0045735,nutrient reservoir activity; GO:0009116,nucleoside metabolic process; GO:0003674,molecular_function; GO:0006139,nucleobase-containing compound metabolic process; GO:0006725,cellular aromatic compound metabolic process; GO:0006807,nitrogen compound metabolic process; GO:0008150,biological_process; GO:0008152,metabolic process; GO:0009987,cellular process; …	PF01048.23:Phosphorylase superfamily	--	--	--
evm.TU.chr04.1800	3.54245	0	0	up	K01369 legumain [EC:3.4.22.34] | (RefSeq) vacuolar-processing enzyme-like (A)	--	PREDICTED: vacuolar-processing enzyme-like [Nicotiana attenuata]	VPE_CITSI RecName: Full=Vacuolar-processing enzyme; Short=VPE; EC=3.4.22.-; Flags: Precursor;	A0A1J6ITJ6_NICAT SubName: Full=Vacuolar-processing enzyme {ECO:0000313|EMBL:OIS98472.1};	Asparaginyl peptidases	GO:0110165,cellular anatomical entity; GO:0004197,cysteine-type endopeptidase activity; GO:0051603,proteolysis involved in cellular protein catabolic process; GO:0003674,molecular_function; GO:0003824,catalytic activity; GO:0004175,endopeptidase activity; GO:0008233,peptidase activity; GO:0008234,cysteine-type peptidase activity; GO:0016787,hydrolase activity; GO:0140096,catalytic activity, actin…	PF01650.21:Peptidase C13 family	--	--	--
evm.TU.chr04.2004	-2.31193	0	0	down	K02221 YggT family protein | (RefSeq) ylmG homolog protein 2, chloroplastic (A)	--	PREDICTED: ylmG homolog protein 2, chloroplastic [Solanum tuberosum]	YLMG2_ARATH RecName: Full=YlmG homolog protein 2, chloroplastic {ECO:0000305}; Short=AtYLMG2 {ECO:0000303|PubMed:20359373}; AltName: Full=YGGT family protein YLMG2 {ECO:0000305}; Flags: Precursor;	A0A6N2C2B6_SOLCI SubName: Full=Uncharacterized protein {ECO:0000313|EMBL:TMX01747.1};	--	GO:0009535,chloroplast thylakoid membrane; GO:0016021,integral component of membrane; GO:0010020,chloroplast fission; GO:0090143,nucleoid organization; GO:0006996,organelle organization; GO:0008150,biological_process; GO:0009657,plastid organization; GO:0009658,chloroplast organization; GO:0009987,cellular process; GO:0016043,cellular component organization; GO:0043572,plastid fission; GO:0048285…	PF02325.20:YGGT family	--	--	--
evm.TU.chr04.2140	-2.36821	0	0	down	--	--	Photosynthetic NDH subunit of subcomplex B 2, chloroplastic [Capsicum chinense]	PNSB2_ARATH RecName: Full=Photosynthetic NDH subunit of subcomplex B 2, chloroplastic {ECO:0000303|PubMed:21785130}; Short=Protein PnsB2 {ECO:0000303|PubMed:21785130}; AltName: Full=NAD(P)H DEHYDROGENASE SUBUNIT 45 {ECO:0000303|PubMed:18974055}; AltName: Full=NDH-DEPENDENT CYCLIC ELECTRON FLOW 2 {ECO:0000303|PubMed:18785996}; Flags: Precursor;	A0A2G3CVL2_CAPCH SubName: Full=Photosynthetic NDH subunit of subcomplex B 2, chloroplastic {ECO:0000313|EMBL:PHU22739.1};	--	GO:0009534,chloroplast thylakoid; GO:0009535,chloroplast thylakoid membrane; GO:0005737,cytoplasm; GO:0010598,NAD(P)H dehydrogenase complex (plastoquinone); GO:0030246,carbohydrate binding; GO:0047938,glucose-6-phosphate 1-epimerase activity; GO:0005975,carbohydrate metabolic process; GO:0009773,photosynthetic electron transport in photosystem I; GO:0003674,molecular_function; GO:0005488,binding;…	--	--	--	--
evm.TU.chr04.2141	-3.46815	0	0	down	K01792 glucose-6-phosphate 1-epimerase [EC:5.1.3.15] | (RefSeq) putative glucose-6-phosphate 1-epimerase (A)	ko00010: Glycolysis / Gluconeogenesis; ko01100: Metabolic pathways; ko01110: Biosynthesis of secondary metabolites	hypothetical protein [Datura stramonium]	NDF5_ARATH RecName: Full=Protein NDH-DEPENDENT CYCLIC ELECTRON FLOW 5 {ECO:0000305}; Flags: Precursor;	M1AGG6_SOLTU SubName: Full=Aldose 1-epimerase family protein {ECO:0000313|EnsemblPlants:PGSC0003DMT400022268};	--	GO:0009507,chloroplast; GO:0009535,chloroplast thylakoid membrane; GO:0005737,cytoplasm; GO:0016020,membrane; GO:0030246,carbohydrate binding; GO:0047938,glucose-6-phosphate 1-epimerase activity; GO:0005975,carbohydrate metabolic process; GO:0009773,photosynthetic electron transport in photosystem I; GO:0010628,positive regulation of gene expression; GO:0003674,molecular_function; GO:0005488,bind…	--	--	--	--
evm.TU.chr04.2283	-1.87353	0	0	down	--	--	hypothetical protein [Datura stramonium]	--	A0A6N2B381_SOLCI SubName: Full=Uncharacterized protein {ECO:0000313|EMBL:TMW88364.1};	--	--	PF05757.14:Oxygen evolving enhancer protein 3 (PsbQ)	--	--	--
evm.TU.chr04.2883	2.54559	0	0	up	K04733 interleukin-1 receptor-associated kinase 4 [EC:2.7.11.1] | (RefSeq) G-type lectin S-receptor-like serine/threonine-protein kinase RKS1 (A)	--	putative LRR receptor-like serine/threonine-protein kinase [Capsicum baccatum]	Y5344_ARATH RecName: Full=Probable LRR receptor-like serine/threonine-protein kinase At1g53440; EC=2.7.11.1; Flags: Precursor;	A0A2G2X2M2_CAPBA SubName: Full=Putative LRR receptor-like serine/threonine-protein kinase {ECO:0000313|EMBL:PHT51679.1};	--	GO:0016021,integral component of membrane; GO:0005886,plasma membrane; GO:0005524,ATP binding; GO:0106310,protein serine kinase activity; GO:0004674,protein serine/threonine kinase activity; GO:0006468,protein phosphorylation; GO:0000166,nucleotide binding; GO:0003674,molecular_function; GO:0005488,binding; GO:0017076,purine nucleotide binding; GO:0030554,adenyl nucleotide binding; GO:0032553,rib…	PF07714.20:Protein tyrosine and serine/threonine kinase	--	--	--
evm.TU.chr04.3031	-2.01905	0	0	down	--	--	cytochrome P450 monooxygenase 37 [Datura stramonium]	CYP37_ARATH RecName: Full=Peptidyl-prolyl cis-trans isomerase CYP37, chloroplastic; Short=PPIase CYP37; EC=5.2.1.8; AltName: Full=Rotamase CYP37; AltName: Full=Thylakoid lumen PPIase of 38 kDa; Short=TLP38; Short=p38; Flags: Precursor;	A0A2G2VA83_CAPBA SubName: Full=Peptidyl-prolyl cis-trans isomerase CYP37, chloroplastic {ECO:0000313|EMBL:PHT29849.1};	--	GO:0009507,chloroplast; GO:0009534,chloroplast thylakoid; GO:0009543,chloroplast thylakoid lumen; GO:0009535,chloroplast thylakoid membrane; GO:0005829,cytosol; GO:0009579,thylakoid; GO:0031977,thylakoid lumen; GO:0003755,peptidyl-prolyl cis-trans isomerase activity; GO:0000413,protein peptidyl-prolyl isomerization; GO:0003674,molecular_function; GO:0003824,catalytic activity; GO:0016853,isomeras…	PF00160.24:Cyclophilin type peptidyl-prolyl cis-trans isomerase/CLD	--	--	--
evm.TU.chr04.3051	-1.79943	0	0	down	K08914 light-harvesting complex II chlorophyll a/b binding protein 3 | (RefSeq) chlorophyll a-b binding protein 13, chloroplastic (A)	ko00196: Photosynthesis - antenna proteins; ko01100: Metabolic pathways	chlorophyll a-b binding protein 13, chloroplastic [Nicotiana tabacum]	CB23_SOLLC RecName: Full=Chlorophyll a-b binding protein 13, chloroplastic; AltName: Full=LHCII type III CAB-13; Flags: Precursor;	A0A076L1Y1_TOBAC RecName: Full=Chlorophyll a-b binding protein, chloroplastic {ECO:0000256|RuleBase:RU363080};	--	GO:0009535,chloroplast thylakoid membrane; GO:0016021,integral component of membrane; GO:0009522,photosystem I; GO:0009523,photosystem II; GO:0016168,chlorophyll binding; GO:0046872,metal ion binding; GO:0009768,photosynthesis, light harvesting in photosystem I; GO:0009416,response to light stimulus; GO:0003674,molecular_function; GO:0005488,binding; GO:0046906,tetrapyrrole binding; GO:0097159,or…	PF00504.24:Chlorophyll A-B binding protein	--	--	--
evm.TU.chr04.3082	-3.51511	0	0	down	K08909 light-harvesting complex I chlorophyll a/b binding protein 3 | (RefSeq) chlorophyll a-b binding protein 8, chloroplastic-like (A)	ko00196: Photosynthesis - antenna proteins; ko01100: Metabolic pathways	chlorophyll a-b binding protein 8, chloroplastic [Nicotiana tomentosiformis]	CB13_SOLLC RecName: Full=Chlorophyll a-b binding protein 8, chloroplastic; AltName: Full=LHCI type III CAB-8; Flags: Precursor;	A0A1S4CBW5_TOBAC RecName: Full=Chlorophyll a-b binding protein, chloroplastic {ECO:0000256|RuleBase:RU363080};	--	GO:0009535,chloroplast thylakoid membrane; GO:0016021,integral component of membrane; GO:0009522,photosystem I; GO:0009523,photosystem II; GO:0016168,chlorophyll binding; GO:0046872,metal ion binding; GO:0009768,photosynthesis, light harvesting in photosystem I; GO:0009416,response to light stimulus; GO:0003674,molecular_function; GO:0005488,binding; GO:0046906,tetrapyrrole binding; GO:0097159,or…	PF00504.24:Chlorophyll A-B binding protein	--	--	--
evm.TU.chr04.3124	1.53905	0	0	up	K01647 citrate synthase [EC:2.3.3.1] | (RefSeq) citrate synthase, glyoxysomal-like (A)	ko00020: Citrate cycle (TCA cycle); ko00630: Glyoxylate and dicarboxylate metabolism; ko01100: Metabolic pathways; ko01110: Biosynthesis of secondary metabolites; ko01200: Carbon metabolism; ko01210: 2-Oxocarboxylic acid metabolism; ko01230: Biosynthesis of amino acids	hypothetical protein [Datura stramonium]	CYSZ_CUCMA RecName: Full=Citrate synthase, glyoxysomal; EC=2.3.3.16; AltName: Full=GCS; Flags: Precursor;	A0A0V0IH23_SOLCH RecName: Full=Citrate synthase {ECO:0000256|RuleBase:RU000441}; Flags: Fragment;	Citrate synthase	GO:0009514,glyoxysome; GO:0036440,citrate synthase activity; GO:0006097,glyoxylate cycle; GO:0006099,tricarboxylic acid cycle; GO:0003674,molecular_function; GO:0003824,catalytic activity; GO:0016740,transferase activity; GO:0016746,transferase activity, transferring acyl groups; GO:0046912,transferase activity, transferring acyl groups, acyl groups converted into alkyl on transfer; GO:0005975,ca…	PF00285.24:Citrate synthase, C-terminal domain	--	--	--
evm.TU.chr04.3157	-2.98482	0	0	down	K02868 large subunit ribosomal protein L11e | (RefSeq) 60S ribosomal protein L11-1 (A)	ko03010: Ribosome	unnamed protein product [Arabidopsis thaliana]	RL111_ARATH RecName: Full=60S ribosomal protein L11-1 {ECO:0000303|PubMed:11598216}; AltName: Full=L16A {ECO:0000303|PubMed:7655508};	A0A654FJ05_ARATH SubName: Full=Uncharacterized protein {ECO:0000313|EMBL:VYS60815.1};	60S ribosomal protein L11	GO:0005829,cytosol; GO:0022625,cytosolic large ribosomal subunit; GO:0005730,nucleolus; GO:0009506,plasmodesma; GO:0005773,vacuole; GO:0003729,mRNA binding; GO:0003723,RNA binding; GO:0019843,rRNA binding; GO:0003735,structural constituent of ribosome; GO:0006412,translation; GO:0003674,molecular_function; GO:0003676,nucleic acid binding; GO:0005488,binding; GO:0097159,organic cyclic compound bin…	PF00673.24:ribosomal L5P family C-terminus	--	--	--
evm.TU.chr04.3165	-1.74839	0	0	down	K00053 ketol-acid reductoisomerase [EC:1.1.1.86] | (RefSeq) ketol-acid reductoisomerase, chloroplastic-like (A)	ko00290: Valine, leucine and isoleucine biosynthesis; ko00770: Pantothenate and CoA biosynthesis; ko01100: Metabolic pathways; ko01110: Biosynthesis of secondary metabolites; ko01210: 2-Oxocarboxylic acid metabolism; ko01230: Biosynthesis of amino acids	hypothetical protein H5410_059106 [Solanum commersonii]	ILV5_ARATH RecName: Full=Ketol-acid reductoisomerase, chloroplastic; EC=1.1.1.86; AltName: Full=Acetohydroxy-acid reductoisomerase; AltName: Full=Alpha-keto-beta-hydroxylacyl reductoisomerase; Flags: Precursor;	M1ADA6_SOLTU RecName: Full=Ketol-acid reductoisomerase {ECO:0000256|PIRNR:PIRNR000118}; EC=1.1.1.86 {ECO:0000256|PIRNR:PIRNR000118}; AltName: Full=Acetohydroxy-acid reductoisomerase {ECO:0000256|PIRNR:PIRNR000118}; AltName: Full=Alpha-keto-beta-hydroxylacyl reductoisomerase {ECO:0000256|PIRNR:PIRNR000118};	--	GO:0048046,apoplast; GO:0009507,chloroplast; GO:0009941,chloroplast envelope; GO:0009570,chloroplast stroma; GO:0005829,cytosol; GO:0005739,mitochondrion; GO:0009505,plant-type cell wall; GO:0009536,plastid; GO:0005507,copper ion binding; GO:0004455,ketol-acid reductoisomerase activity; GO:0009097,isoleucine biosynthetic process; GO:0009099,valine biosynthetic process; GO:0003674,molecular_functi…	PF01450.22:Acetohydroxy acid isomeroreductase, catalytic domain	--	--	--
evm.TU.chr04.321	-1.80792	0	0	down	K20544 long-chain acyl-CoA omega-monooxygenase [EC:1.14.14.129] | (RefSeq) cytochrome P450 86A22 (A)	--	cytochrome P450 86A22 [Solanum verrucosum]	86A22_PETHY RecName: Full=Cytochrome P450 86A22 {ECO:0000303|PubMed:19940120}; EC=1.14.14.129 {ECO:0000269|PubMed:19940120}; AltName: Full=Long-chain acyl-CoA omega-monooxygenase {ECO:0000305};	M1AWA0_SOLTU SubName: Full=Cytochrome P450 fatty acid omega-hydroxylase {ECO:0000313|EnsemblPlants:PGSC0003DMT400031804};	Cytochrome P450 CYP4/CYP19/CYP26 subfamilies	GO:0016021,integral component of membrane; GO:0020037,heme binding; GO:0005506,iron ion binding; GO:0016709,oxidoreductase activity, acting on paired donors, with incorporation or reduction of molecular oxygen, NAD(P)H as one donor, and incorporation of one atom of oxygen; GO:0035336,long-chain fatty-acyl-CoA metabolic process; GO:0003674,molecular_function; GO:0005488,binding; GO:0046906,tetrapy…	PF00067.25:Cytochrome P450	--	--	--
evm.TU.chr04.3265	-1.65158	0	0	down	K02636 cytochrome b6-f complex iron-sulfur subunit [EC:7.1.1.6] | (RefSeq) cytochrome b6-f complex iron-sulfur subunit, chloroplastic (A)	ko00195: Photosynthesis; ko01100: Metabolic pathways	cytochrome b6-f complex iron-sulfur subunit, chloroplastic [Solanum pennellii]	UCRIA_SOLTU RecName: Full=Cytochrome b6-f complex iron-sulfur subunit, chloroplastic; EC=7.1.1.6; AltName: Full=Plastohydroquinone:plastocyanin oxidoreductase iron-sulfur protein; AltName: Full=Rieske iron-sulfur protein; Short=ISP; Short=RISP; Flags: Precursor;	A0A2G2YTR4_CAPAN RecName: Full=Plastoquinol--plastocyanin reductase {ECO:0000256|ARBA:ARBA00012952}; EC=7.1.1.6 {ECO:0000256|ARBA:ARBA00012952};	Ubiquinol cytochrome c reductase, subunit RIP1	GO:0009535,chloroplast thylakoid membrane; GO:0016021,integral component of membrane; GO:0005886,plasma membrane; GO:0051537,2 iron, 2 sulfur cluster binding; GO:0045158,electron transporter, transferring electrons within cytochrome b6/f complex of photosystem II activity; GO:0046872,metal ion binding; GO:0003729,mRNA binding; GO:0016491,oxidoreductase activity; GO:0009496,plastoquinol--plastocya…	PF00355.29:Rieske [2Fe-2S] domain	--	--	--
evm.TU.chr04.3373	4.72824	0	0	up	K05933 aminocyclopropanecarboxylate oxidase [EC:1.14.17.4] | (RefSeq) 1-aminocyclopropane-1-carboxylate oxidase 2 (A)	ko00270: Cysteine and methionine metabolism; ko01100: Metabolic pathways; ko01110: Biosynthesis of secondary metabolites	aconitate hydratase [Datura stramonium]	ACCO2_SOLLC RecName: Full=1-aminocyclopropane-1-carboxylate oxidase 2; Short=ACC oxidase 2; EC=1.14.17.4; AltName: Full=Ethylene-forming enzyme; Short=EFE; AltName: Full=Protein GTOMA;	A0A2G2X336_CAPBA RecName: Full=Fe2OG dioxygenase domain-containing protein {ECO:0000259|PROSITE:PS51471};	Iron/ascorbate family oxidoreductases	GO:0009815,1-aminocyclopropane-1-carboxylate oxidase activity; GO:0016706,2-oxoglutarate-dependent dioxygenase activity; GO:0051213,dioxygenase activity; GO:0031418,L-ascorbic acid binding; GO:0046872,metal ion binding; GO:0009805,coumarin biosynthetic process; GO:0009693,ethylene biosynthetic process; GO:0009835,fruit ripening; GO:0002238,response to molecule of fungal origin; GO:0003674,molecul…	PF03171.23:2OG-Fe(II) oxygenase superfamily	--	--	--
evm.TU.chr04.3414	-2.83882	0	0	down	K08913 light-harvesting complex II chlorophyll a/b binding protein 2 | (RefSeq) chlorophyll a-b binding protein 36, chloroplastic (A)	ko00196: Photosynthesis - antenna proteins; ko01100: Metabolic pathways	RecName: Full=Chlorophyll a-b binding protein 37, chloroplastic; AltName: Full=LHCII type I CAB-37; Short=LHCP; Flags: Precursor [Petunia sp.]	CB26_PETSP RecName: Full=Chlorophyll a-b binding protein 37, chloroplastic; AltName: Full=LHCII type I CAB-37; Short=LHCP; Flags: Precursor;	A0A4S4EZG3_CAMSI RecName: Full=Chlorophyll a-b binding protein, chloroplastic {ECO:0000256|RuleBase:RU363080};	--	GO:0009535,chloroplast thylakoid membrane; GO:0016021,integral component of membrane; GO:0009522,photosystem I; GO:0009523,photosystem II; GO:0016168,chlorophyll binding; GO:0046872,metal ion binding; GO:0009765,photosynthesis, light harvesting; GO:0003674,molecular_function; GO:0005488,binding; GO:0046906,tetrapyrrole binding; GO:0097159,organic cyclic compound binding; GO:1901363,heterocyclic c…	PF00504.24:Chlorophyll A-B binding protein	--	--	--
evm.TU.chr04.3631	-1.33689	0	0	down	K01759 lactoylglutathione lyase [EC:4.4.1.5] | (RefSeq) probable lactoylglutathione lyase, chloroplastic (A)	ko00620: Pyruvate metabolism; ko01100: Metabolic pathways	probable lactoylglutathione lyase, chloroplastic [Solanum stenotomum]	LGUC_ARATH RecName: Full=Probable lactoylglutathione lyase, chloroplastic; EC=4.4.1.5; AltName: Full=Glyoxalase I; Flags: Precursor;	A0A0V0IA51_SOLCH RecName: Full=Lactoylglutathione lyase {ECO:0000256|ARBA:ARBA00012081}; EC=4.4.1.5 {ECO:0000256|ARBA:ARBA00012081};	Predicted glyoxalase	GO:0009507,chloroplast; GO:0009570,chloroplast stroma; GO:0005737,cytoplasm; GO:0005739,mitochondrion; GO:0010319,stromule; GO:0009579,thylakoid; GO:0031977,thylakoid lumen; GO:0004462,lactoylglutathione lyase activity; GO:0046872,metal ion binding; GO:0019243,methylglyoxal catabolic process to D-lactate via S-lactoyl-glutathione; GO:0009409,response to cold; GO:0003674,molecular_function; GO:000…	PF00903.28:Glyoxalase/Bleomycin resistance protein/Dioxygenase superfamily	--	--	--
evm.TU.chr04.3666	3.45655	0	0	up	K00924 kinase [EC:2.7.1.-] | (RefSeq) receptor-like protein kinase 5 (A)	--	hypothetical protein [Datura stramonium]	RLK5_ARATH RecName: Full=Receptor-like protein kinase 5; EC=2.7.10.1; EC=2.7.11.1; AltName: Full=Protein HAESA; Flags: Precursor;	A0A6N2B2C9_SOLCI RecName: Full=Protein kinase domain-containing protein {ECO:0000259|PROSITE:PS50011};	--	GO:0016021,integral component of membrane; GO:0005886,plasma membrane; GO:0005524,ATP binding; GO:0004672,protein kinase activity; GO:0106310,protein serine kinase activity; GO:0004674,protein serine/threonine kinase activity; GO:0004714,transmembrane receptor protein tyrosine kinase activity; GO:0050829,defense response to Gram-negative bacterium; GO:0010227,floral organ abscission; GO:0010102,l…	PF00069.28:Protein kinase domain	--	--	--
evm.TU.chr04.369	7.59461	0	0	up	K01183 chitinase [EC:3.2.1.14] | (RefSeq) acidic endochitinase (A)	ko00520: Amino sugar and nucleotide sugar metabolism; ko01100: Metabolic pathways	hypothetical protein [Datura stramonium]	OS13_SOLCO RecName: Full=Osmotin-like protein OSML13; AltName: Full=PA13; Flags: Precursor;	M0ZTN1_SOLTU SubName: Full=Osmotin {ECO:0000313|EnsemblPlants:PGSC0003DMT400007870};	--	--	PF00314.20:Thaumatin family	--	--	--
evm.TU.chr04.3709	2.40515	0	0	up	K12309 beta-galactosidase [EC:3.2.1.23] | (RefSeq) beta-galactosidase 2 (A)	ko00052: Galactose metabolism; ko00511: Other glycan degradation; ko00531: Glycosaminoglycan degradation; ko00600: Sphingolipid metabolism; ko00604: Glycosphingolipid biosynthesis - ganglio series; ko01100: Metabolic pathways	PREDICTED: beta-galactosidase-like [Nicotiana sylvestris]	BGAL_MALDO RecName: Full=Beta-galactosidase; EC=3.2.1.23; AltName: Full=Acid beta-galactosidase; Short=Lactase; AltName: Full=Exo-(1-->4)-beta-D-galactanase; Flags: Precursor;	A0A1S4BWG9_TOBAC RecName: Full=Beta-galactosidase {ECO:0000256|ARBA:ARBA00012756, ECO:0000256|RuleBase:RU000675}; EC=3.2.1.23 {ECO:0000256|ARBA:ARBA00012756, ECO:0000256|RuleBase:RU000675};	Beta-galactosidase	GO:0048046,apoplast; GO:0004565,beta-galactosidase activity; GO:0005975,carbohydrate metabolic process; GO:0003674,molecular_function; GO:0003824,catalytic activity; GO:0004553,hydrolase activity, hydrolyzing O-glycosyl compounds; GO:0015925,galactosidase activity; GO:0016787,hydrolase activity; GO:0016798,hydrolase activity, acting on glycosyl bonds; GO:0008150,biological_process; GO:0008152,met…	PF01301.22:Glycosyl hydrolases family 35	--	--	--
evm.TU.chr04.3717	-1.66405	0	0	down	K01956 carbamoyl-phosphate synthase small subunit [EC:6.3.5.5] | (RefSeq) carbamoyl-phosphate synthase small chain, chloroplastic-like (A)	ko00240: Pyrimidine metabolism; ko00250: Alanine, aspartate and glutamate metabolism; ko01100: Metabolic pathways; ko01240: Biosynthesis of cofactors	hypothetical protein [Datura stramonium]	CARA_ARATH RecName: Full=Carbamoyl-phosphate synthase small chain, chloroplastic; EC=6.3.5.5 {ECO:0000305|PubMed:21265888}; AltName: Full=Carbamoyl-phosphate synthetase glutamine chain {ECO:0000303|PubMed:21265888}; AltName: Full=Protein VENOSA 6 {ECO:0000303|PubMed:21265888}; Flags: Precursor;	M1CA43_SOLTU SubName: Full=Carbamoyl phosphate synthase small subunit {ECO:0000313|EnsemblPlants:PGSC0003DMT400063129};	Multifunctional pyrimidine synthesis protein CAD (includes carbamoyl-phophate synthetase, aspartate transcarbamylase, and glutamine amidotransferase)	GO:0005951,carbamoyl-phosphate synthase complex; GO:0009507,chloroplast; GO:0009570,chloroplast stroma; GO:0005737,cytoplasm; GO:0005524,ATP binding; GO:0004088,carbamoyl-phosphate synthase (glutamine-hydrolyzing) activity; GO:0006207,'de novo' pyrimidine nucleobase biosynthetic process; GO:0044205,'de novo' UMP biosynthetic process; GO:0006526,arginine biosynthetic process; GO:0016036,cellular r…	PF00117.31:Glutamine amidotransferase class-I	--	--	--
evm.TU.chr04.3750	-2.2707	0	0	down	K22048 mechanosensitive ion channel protein 4/5/6/7/8/9/10 | (RefSeq) mechanosensitive ion channel protein 10-like (A)	--	PREDICTED: uncharacterized protein LOC109228524 [Nicotiana attenuata]	--	A0A1J6I4I8_NICAT SubName: Full=Uncharacterized protein {ECO:0000313|EMBL:OIS99932.1};	--	GO:0016021,integral component of membrane; GO:0009523,photosystem II; GO:0015979,photosynthesis; GO:0008150,biological_process; GO:0008152,metabolic process; GO:0009987,cellular process; GO:0044237,cellular metabolic process; GO:0005575,cellular_component; GO:0016020,membrane; GO:0031224,intrinsic component of membrane; GO:0110165,cellular anatomical entity; GO:0005622,intracellular anatomical st…	PF06596.14:Photosystem II reaction centre X protein (PsbX)	--	--	--
evm.TU.chr04.3776	-2.64029	0	0	down	K08908 light-harvesting complex I chlorophyll a/b binding protein 2 | (RefSeq) photosystem I chlorophyll a/b-binding protein 6, chloroplastic (A)	ko00196: Photosynthesis - antenna proteins; ko01100: Metabolic pathways	PREDICTED: photosystem I chlorophyll a/b-binding protein 6, chloroplastic [Nicotiana attenuata]	LHCA6_ARATH RecName: Full=Photosystem I chlorophyll a/b-binding protein 6, chloroplastic {ECO:0000303|PubMed:10366881}; AltName: Full=LHCI type III LHCA6 {ECO:0000305}; Flags: Precursor;	A0A1J6J322_NICAT RecName: Full=Chlorophyll a-b binding protein, chloroplastic {ECO:0000256|RuleBase:RU363080};	--	GO:0009507,chloroplast; GO:0009535,chloroplast thylakoid membrane; GO:0016021,integral component of membrane; GO:0009522,photosystem I; GO:0016168,chlorophyll binding; GO:0046872,metal ion binding; GO:0009768,photosynthesis, light harvesting in photosystem I; GO:0009416,response to light stimulus; GO:0003674,molecular_function; GO:0005488,binding; GO:0046906,tetrapyrrole binding; GO:0097159,organ…	PF00504.24:Chlorophyll A-B binding protein	--	--	--
evm.TU.chr04.3782	-1.47605	0	0	down	K04078 chaperonin GroES | (RefSeq) 20 kDa chaperonin, chloroplastic-like (A)	--	20 kDa chaperonin, chloroplastic-like [Solanum verrucosum]	CH20_ARATH RecName: Full=20 kDa chaperonin, chloroplastic; AltName: Full=Chaperonin 10; Short=Ch-CPN10; Short=Cpn10; AltName: Full=Chaperonin 20; AltName: Full=Protein Cpn21; Flags: Precursor;	A0A0V0HL81_SOLCH SubName: Full=Putative 20 kDa chaperonin, chloroplastic-like {ECO:0000313|EMBL:JAP21053.1};	Mitochondrial chaperonin	GO:0048046,apoplast; GO:0009507,chloroplast; GO:0009941,chloroplast envelope; GO:0009570,chloroplast stroma; GO:0009535,chloroplast thylakoid membrane; GO:0005759,mitochondrial matrix; GO:0005739,mitochondrion; GO:0009536,plastid; GO:0009579,thylakoid; GO:0005524,ATP binding; GO:0140662,NA; GO:0051087,chaperone binding; GO:0005507,copper ion binding; GO:0046872,metal ion binding; GO:0051082,unfol…	PF00166.24:Chaperonin 10 Kd subunit	--	--	--
evm.TU.chr04.3805	-3.11202	0	0	down	--	--	protein BUNDLE SHEATH DEFECTIVE 2, chloroplastic-like [Nicotiana tomentosiformis]	BSD2_ARATH RecName: Full=Protein BUNDLE SHEATH DEFECTIVE 2, chloroplastic {ECO:0000303|PubMed:29217567}; Short=AtBSD2 {ECO:0000303|PubMed:29217567}; Flags: Precursor;	A0A1S3Z8A1_TOBAC SubName: Full=uncharacterized protein LOC107784071 {ECO:0000313|RefSeq:XP_016460621.1};	--	GO:0101031,chaperone complex; GO:0009507,chloroplast; GO:0009570,chloroplast stroma; GO:0005829,cytosol; GO:0046872,metal ion binding; GO:1905538,polysome binding; GO:0044183,protein folding chaperone; GO:0061077,chaperone-mediated protein folding; GO:0110102,ribulose bisphosphate carboxylase complex assembly; GO:0003674,molecular_function; GO:0005488,binding; GO:0043167,ion binding; GO:0043169,c…	PF00684.22:DnaJ central domain	--	--	--
evm.TU.chr04.3836	-5.10102	0	0	down	K11855 ubiquitin carboxyl-terminal hydrolase 36/42 [EC:3.4.19.12] | (RefSeq) ubiquitin carboxyl-terminal hydrolase 36 (A)	--	putative proline-rich protein, partial [Nicotiana tabacum]	PRF1_SOLLC RecName: Full=36.4 kDa proline-rich protein;	Q5DNZ7_TOBAC SubName: Full=Putative proline-rich protein {ECO:0000313|EMBL:AAT42190.1}; Flags: Fragment;	--	--	PF14547.9:Hydrophobic seed protein	--	--	--
evm.TU.chr04.3841	-2.52861	0	0	down	--	--	thylakoid lumenal 16.5 kDa protein, chloroplastic [Solanum verrucosum]	TL16_ARATH RecName: Full=Thylakoid lumenal 16.5 kDa protein, chloroplastic; Flags: Precursor;	A0A0V0HC35_SOLCH SubName: Full=Putative thylakoid lumenal 16.5 kDa protein, chloroplastic-like {ECO:0000313|EMBL:JAP17449.1};	--	GO:0009507,chloroplast; GO:0009941,chloroplast envelope; GO:0009570,chloroplast stroma; GO:0009534,chloroplast thylakoid; GO:0009543,chloroplast thylakoid lumen; GO:0009535,chloroplast thylakoid membrane; GO:0005829,cytosol; GO:0009579,thylakoid; GO:0031977,thylakoid lumen; GO:0010206,photosystem II repair; GO:0006091,generation of precursor metabolites and energy; GO:0006807,nitrogen compound me…	--	--	--	--
evm.TU.chr04.3917	5.35921	0	0	up	K20623 typhasterol/6-deoxotyphasterol 2alpha-hydroxylase | (RefSeq) cytochrome P450 71A1-like (A)	ko00905: Brassinosteroid biosynthesis; ko01100: Metabolic pathways; ko01110: Biosynthesis of secondary metabolites	hypothetical protein [Datura stramonium]	C92C6_MAIZE RecName: Full=Trimethyltridecatetraene synthase {ECO:0000303|PubMed:27662898}; EC=1.14.14.58 {ECO:0000269|PubMed:27662898}; AltName: Full=Cytochrome P-450 20 {ECO:0000312|EMBL:ONM27923.1}; AltName: Full=Cytochrome P450 92C6 {ECO:0000303|PubMed:27662898};	M1C3J2_SOLTU SubName: Full=Elicitor-inducible cytochrome P450 {ECO:0000313|EnsemblPlants:PGSC0003DMT400058930};	Cytochrome P450 CYP2 subfamily	GO:0016021,integral component of membrane; GO:0097007,4,8,12-trimethyltrideca-1,3,7,11-tetraene synthase activity; GO:0020037,heme binding; GO:0005506,iron ion binding; GO:0010333,terpene synthase activity; GO:0080027,response to herbivore; GO:0016114,terpenoid biosynthetic process; GO:0003674,molecular_function; GO:0003824,catalytic activity; GO:0004497,monooxygenase activity; GO:0016491,oxidore…	PF00067.25:Cytochrome P450	--	--	--
evm.TU.chr04.3953	4.05533	0	0	up	K16297 serine carboxypeptidase-like clade II [EC:3.4.16.-] | (RefSeq) LOW QUALITY PROTEIN: serine carboxypeptidase-like 27 (A)	--	Tetraspanin-8 [Datura stramonium]	TET8_ARATH RecName: Full=Tetraspanin-8;	A0A314KVD0_NICAT SubName: Full=Tetraspanin-8 {ECO:0000313|EMBL:OIT33451.1};	--	GO:0005794,Golgi apparatus; GO:0016021,integral component of membrane; GO:0005886,plasma membrane; GO:0009506,plasmodesma; GO:0005773,vacuole; GO:0009734,auxin-activated signaling pathway; GO:0050829,defense response to Gram-negative bacterium; GO:0007154,cell communication; GO:0007165,signal transduction; GO:0008150,biological_process; GO:0009719,response to endogenous stimulus; GO:0009725,respo…	PF00335.23:Tetraspanin family	--	--	--
evm.TU.chr04.428	-1.9268	0	0	down	K12451 3,5-epimerase/4-reductase [EC:5.1.3.- 1.1.1.-] | (RefSeq) bifunctional dTDP-4-dehydrorhamnose 3,5-epimerase/dTDP-4-dehydrorhamnose reductase (A)	ko00520: Amino sugar and nucleotide sugar metabolism; ko00523: Polyketide sugar unit biosynthesis; ko01100: Metabolic pathways; ko01110: Biosynthesis of secondary metabolites; ko01250: Biosynthesis of nucleotide sugars	hypothetical protein [Datura stramonium]	RMLCD_ARATH RecName: Full=Bifunctional dTDP-4-dehydrorhamnose 3,5-epimerase/dTDP-4-dehydrorhamnose reductase {ECO:0000305}; EC=1.1.1.133 {ECO:0000269|PubMed:15020741}; EC=5.1.3.13 {ECO:0000269|PubMed:15020741}; AltName: Full=dTDP-L-rhamnose synthase;	A0A0V0HSE1_SOLCH SubName: Full=Putative rhamnose biosynthetic enzyme 1-like {ECO:0000313|EMBL:JAP22825.1};	Putative NAD+-dependent epimerases	GO:0005886,plasma membrane; GO:0009506,plasmodesma; GO:0008830,dTDP-4-dehydrorhamnose 3,5-epimerase activity; GO:0008831,dTDP-4-dehydrorhamnose reductase activity; GO:0016616,oxidoreductase activity, acting on the CH-OH group of donors, NAD or NADP as acceptor; GO:0010489,UDP-4-keto-6-deoxy-glucose-3,5-epimerase activity; GO:0010490,UDP-4-keto-rhamnose-4-keto-reductase activity; GO:0071555,cell w…	PF04321.20:RmlD substrate binding domain	--	--	--
evm.TU.chr04.429	2.2239	0	0	up	K01115 phospholipase D1/2 [EC:3.1.4.4] | (RefSeq) phospholipase D beta 1-like (A)	ko00564: Glycerophospholipid metabolism; ko00565: Ether lipid metabolism; ko01100: Metabolic pathways; ko01110: Biosynthesis of secondary metabolites; ko04144: Endocytosis	Phospholipase D beta 1 [Datura stramonium]	PLDB1_ARATH RecName: Full=Phospholipase D beta 1 {ECO:0000303|PubMed:11891260}; Short=AtPLDbeta1 {ECO:0000303|PubMed:11891260}; Short=PLD beta 1 {ECO:0000303|PubMed:11891260}; Short=PLDbeta {ECO:0000303|PubMed:9054397}; EC=3.1.4.4 {ECO:0000269|PubMed:10441386, ECO:0000269|PubMed:9054397, ECO:0000269|PubMed:9353280};	A0A1U8GIG8_CAPAN RecName: Full=Phospholipase D {ECO:0000256|ARBA:ARBA00012027, ECO:0000256|PIRNR:PIRNR036470}; EC=3.1.4.4 {ECO:0000256|ARBA:ARBA00012027, ECO:0000256|PIRNR:PIRNR036470};	Phospholipase D1	GO:0005737,cytoplasm; GO:0005886,plasma membrane; GO:0009506,plasmodesma; GO:0046872,metal ion binding; GO:0070290,N-acylphosphatidylethanolamine-specific phospholipase D activity; GO:0005546,phosphatidylinositol-4,5-bisphosphate binding; GO:0004630,phospholipase D activity; GO:0042742,defense response to bacterium; GO:0009395,phospholipid catabolic process; GO:0003674,molecular_function; GO:0005…	PF12357.11:Phospholipase D C terminal	--	--	--
evm.TU.chr04.439	-1.45327	0	0	down	K20628 expansin | (RefSeq) expansin-A10 (A)	--	hypothetical protein H5410_039397 [Solanum commersonii]	EXPA7_ARATH RecName: Full=Expansin-A7; Short=AtEXPA7; AltName: Full=Alpha-expansin-7; Short=At-EXP7; Short=AtEx7; AltName: Full=Ath-ExpAlpha-1.26; Flags: Precursor;	A0A3Q7IEY2_SOLLC SubName: Full=Uncharacterized protein {ECO:0000313|EnsemblPlants:Solyc08g007770.3.1};	--	GO:0005576,extracellular region; GO:0016020,membrane; GO:0009664,plant-type cell wall organization; GO:0048767,root hair elongation; GO:0008150,biological_process; GO:0009987,cellular process; GO:0016043,cellular component organization; GO:0045229,external encapsulating structure organization; GO:0071554,cell wall organization or biogenesis; GO:0071555,cell wall organization; GO:0071669,plant-typ…	PF01357.24:Expansin C-terminal domain	--	--	--
evm.TU.chr04.452	5.8726	0	0	up	K15333 tRNA guanosine-2'-O-methyltransferase [EC:2.1.1.34] | (RefSeq) uncharacterized protein LOC104224633 (A)	--	hypothetical protein H5410_043575 [Solanum commersonii]	SBT_PETHY RecName: Full=Subtilisin-like protease {ECO:0000303|PubMed:25971550}; Short=Subtilase {ECO:0000303|PubMed:25971550}; EC=3.4.21.- {ECO:0000255|PROSITE-ProRule:PRU10080}; Flags: Precursor;	M0ZXE4_SOLTU SubName: Full=Serine protease {ECO:0000313|EnsemblPlants:PGSC0003DMT400010056};	--	GO:0048046,apoplast; GO:0005615,extracellular space; GO:0004252,serine-type endopeptidase activity; GO:0036377,arbuscular mycorrhizal association; GO:0006508,proteolysis; GO:0009610,response to symbiotic fungus; GO:0003674,molecular_function; GO:0003824,catalytic activity; GO:0004175,endopeptidase activity; GO:0008233,peptidase activity; GO:0008236,serine-type peptidase activity; GO:0016787,hydro…	PF00082.25:Subtilase family	--	--	--
evm.TU.chr04.524	5.41114	0	0	up	--	--	--	--	--	--	--	--	--	--	--
evm.TU.chr04.525	5.01663	0	0	up	K11855 ubiquitin carboxyl-terminal hydrolase 36/42 [EC:3.4.19.12] | (RefSeq) ubiquitin carboxyl-terminal hydrolase 36 (A)	--	14 kDa proline-rich protein DC2.15 [Capsicum annuum]	14KD_DAUCA RecName: Full=14 kDa proline-rich protein DC2.15; Flags: Precursor;	A0A1U8F127_CAPAN SubName: Full=14 kDa proline-rich protein DC2.15-like {ECO:0000313|RefSeq:XP_016553077.1};	--	GO:0016021,integral component of membrane; GO:0005575,cellular_component; GO:0016020,membrane; GO:0031224,intrinsic component of membrane; GO:0110165,cellular anatomical entity	PF14547.9:Hydrophobic seed protein	--	--	--
evm.TU.chr04.526	6.48962	0	0	up	K11855 ubiquitin carboxyl-terminal hydrolase 36/42 [EC:3.4.19.12] | (RefSeq) ubiquitin carboxyl-terminal hydrolase 36 (A)	--	14 kDa proline-rich protein DC2.15 [Capsicum annuum]	14KD_DAUCA RecName: Full=14 kDa proline-rich protein DC2.15; Flags: Precursor;	A0A1U8F127_CAPAN SubName: Full=14 kDa proline-rich protein DC2.15-like {ECO:0000313|RefSeq:XP_016553077.1};	--	GO:0016021,integral component of membrane; GO:0005575,cellular_component; GO:0016020,membrane; GO:0031224,intrinsic component of membrane; GO:0110165,cellular anatomical entity	PF14547.9:Hydrophobic seed protein	--	--	--
evm.TU.chr04.531	7.09522	0	0	up	K11855 ubiquitin carboxyl-terminal hydrolase 36/42 [EC:3.4.19.12] | (RefSeq) ubiquitin carboxyl-terminal hydrolase 36 (A)	--	14 kDa proline-rich protein DC2.15 [Capsicum annuum]	14KD_DAUCA RecName: Full=14 kDa proline-rich protein DC2.15; Flags: Precursor;	A0A1U8F127_CAPAN SubName: Full=14 kDa proline-rich protein DC2.15-like {ECO:0000313|RefSeq:XP_016553077.1};	--	GO:0016021,integral component of membrane; GO:0005575,cellular_component; GO:0016020,membrane; GO:0031224,intrinsic component of membrane; GO:0110165,cellular anatomical entity	PF14547.9:Hydrophobic seed protein	--	--	--
evm.TU.chr04.534	-1.65388	0	0	down	K02355 elongation factor G | (RefSeq) elongation factor G, chloroplastic (A)	--	hypothetical protein [Datura stramonium]	EFGC2_SOYBN RecName: Full=Elongation factor G-2, chloroplastic; Short=cEF-G 2 {ECO:0000255|HAMAP-Rule:MF_03063}; Flags: Precursor;	A0A3Q7IP94_SOLLC RecName: Full=Elongation factor G, chloroplastic {ECO:0000256|HAMAP-Rule:MF_03063}; Short=cEF-G {ECO:0000256|HAMAP-Rule:MF_03063};	Mitochondrial elongation factor	GO:0009507,chloroplast; GO:0005739,mitochondrion; GO:0005525,GTP binding; GO:0003924,GTPase activity; GO:0003746,translation elongation factor activity; GO:0032543,mitochondrial translation; GO:0032790,ribosome disassembly; GO:0000166,nucleotide binding; GO:0001882,nucleoside binding; GO:0001883,purine nucleoside binding; GO:0003674,molecular_function; GO:0005488,binding; GO:0017076,purine nucleo…	PF00009.30:Elongation factor Tu GTP binding domain	--	--	--
evm.TU.chr04.543	-2.42427	0	0	down	K19791 iron transport multicopper oxidase | (RefSeq) hypothetical protein (A)	--	monocopper oxidase-like protein SKU5 [Nicotiana tomentosiformis]	SKU5_ARATH RecName: Full=Monocopper oxidase-like protein SKU5; AltName: Full=Skewed roots; Flags: Precursor;	A0A1S4BGH4_TOBAC SubName: Full=monocopper oxidase-like protein SKU5 {ECO:0000313|RefSeq:XP_016487957.1};	Multicopper oxidases	GO:0031225,anchored component of membrane; GO:0046658,anchored component of plasma membrane; GO:0048046,apoplast; GO:0005829,cytosol; GO:0009505,plant-type cell wall; GO:0000325,plant-type vacuole; GO:0005886,plasma membrane; GO:0009506,plasmodesma; GO:0005507,copper ion binding; GO:0016491,oxidoreductase activity; GO:0009932,cell tip growth; GO:0003674,molecular_function; GO:0005488,binding; GO:…	PF00394.25:Multicopper oxidase	--	--	--
evm.TU.chr04.603	-4.04962	0	0	down	K22683 aspartyl protease family protein [EC:3.4.23.-] | (RefSeq) aspartyl protease family protein 2 (A)	--	hypothetical protein [Datura stramonium]	ASP63_ARATH RecName: Full=Probable aspartyl protease At4g16563 {ECO:0000305}; EC=3.4.23.- {ECO:0000305}; Flags: Precursor;	A0A6N2BGT0_SOLCI RecName: Full=Peptidase A1 domain-containing protein {ECO:0000259|PROSITE:PS51767};	Aspartyl protease	GO:0009505,plant-type cell wall; GO:0004190,aspartic-type endopeptidase activity; GO:0006508,proteolysis; GO:0003674,molecular_function; GO:0003824,catalytic activity; GO:0004175,endopeptidase activity; GO:0008233,peptidase activity; GO:0016787,hydrolase activity; GO:0070001,aspartic-type peptidase activity; GO:0140096,catalytic activity, acting on a protein; GO:0006807,nitrogen compound metaboli…	PF14541.9:Xylanase inhibitor C-terminal	--	--	--
evm.TU.chr04.698	-2.02043	0	0	down	K02884 large subunit ribosomal protein L19 | (RefSeq) 50S ribosomal protein L19-2, chloroplastic-like (A)	ko03010: Ribosome	hypothetical protein KY285_033839 [Solanum tuberosum]	RK192_ARATH RecName: Full=50S ribosomal protein L19-2, chloroplastic; Flags: Precursor;	M1CHF5_SOLTU SubName: Full=50S ribosomal protein L19-2, chloroplastic {ECO:0000313|EnsemblPlants:PGSC0003DMT400067516};	Mitochondrial/chloroplast ribosomal protein L19	GO:0009507,chloroplast; GO:0009941,chloroplast envelope; GO:0009570,chloroplast stroma; GO:0009536,plastid; GO:0005840,ribosome; GO:0003729,mRNA binding; GO:0019843,rRNA binding; GO:0003735,structural constituent of ribosome; GO:0006412,translation; GO:0003674,molecular_function; GO:0003676,nucleic acid binding; GO:0003723,RNA binding; GO:0005488,binding; GO:0097159,organic cyclic compound bindin…	PF01245.23:Ribosomal protein L19	--	--	--
evm.TU.chr04.701	2.05383	0	0	up	K21889 Bax inhibitor 1 | (RefSeq) bax inhibitor 1-like (A)	--	Bax inhibitor 1 [Capsicum annuum]	BI1_ARATH RecName: Full=Bax inhibitor 1; Short=AtBI-1; Short=BI-1;	A0A2G3DC86_CAPCH SubName: Full=Bax inhibitor 1 {ECO:0000313|EMBL:PHU28561.1};	Bax-mediated apoptosis inhibitor TEGT/BI-1	GO:0005737,cytoplasm; GO:0005783,endoplasmic reticulum; GO:0005789,endoplasmic reticulum membrane; GO:0016021,integral component of membrane; GO:0016020,membrane; GO:0005635,nuclear envelope; GO:0006983,ER overload response; GO:0043066,negative regulation of apoptotic process; GO:0043069,negative regulation of programmed cell death; GO:0009414,response to water deprivation; GO:0042761,very long-c…	PF01027.23:Inhibitor of apoptosis-promoting Bax1	--	--	--
evm.TU.chr04.717	-2.22607	0	0	down	--	--	light-harvesting complex-like protein 3 isotype 2, chloroplastic [Solanum verrucosum]	LIL31_ARATH RecName: Full=Light-harvesting complex-like protein 3 isotype 1, chloroplastic {ECO:0000305}; AltName: Full=LHC-like protein 3 isoform 1 {ECO:0000305}; Flags: Precursor;	M1CHE2_SOLTU SubName: Full=Transcription factor {ECO:0000313|EnsemblPlants:PGSC0003DMT400067502};	--	GO:0009507,chloroplast; GO:0009535,chloroplast thylakoid membrane; GO:0005829,cytosol; GO:0016021,integral component of membrane; GO:0009523,photosystem II; GO:0009503,thylakoid light-harvesting complex; GO:0042651,thylakoid membrane; GO:0016168,chlorophyll binding; GO:0003700,DNA-binding transcription factor activity; GO:0019899,enzyme binding; GO:0042802,identical protein binding; GO:0043495,pr…	PF00504.24:Chlorophyll A-B binding protein	--	--	--
evm.TU.chr04.772	1.77303	0	0	up	K01338 ATP-dependent Lon protease [EC:3.4.21.53] | (RefSeq) lon protease homolog 2, peroxisomal isoform X1 (A)	--	Lon protease -like protein 2, peroxisomal [Capsicum baccatum]	LONP2_SPIOL RecName: Full=Lon protease homolog 2, peroxisomal {ECO:0000255|HAMAP-Rule:MF_03121}; EC=3.4.21.53 {ECO:0000255|HAMAP-Rule:MF_03121};	A0A2G2XLI6_CAPBA RecName: Full=Lon protease homolog 2, peroxisomal {ECO:0000256|HAMAP-Rule:MF_03121}; EC=3.4.21.- {ECO:0000256|HAMAP-Rule:MF_03121};	Mitochondrial ATP-dependent protease PIM1/LON	GO:0005782,peroxisomal matrix; GO:0005524,ATP binding; GO:0016887,ATPase activity; GO:0004176,ATP-dependent peptidase activity; GO:0004252,serine-type endopeptidase activity; GO:0016558,protein import into peroxisome matrix; GO:0016485,protein processing; GO:0006515,protein quality control for misfolded or incompletely synthesized proteins; GO:0000166,nucleotide binding; GO:0003674,molecular_func…	PF05362.16:Lon protease (S16) C-terminal proteolytic domain	--	--	--
evm.TU.chr04.8	-2.5087	0	0	down	K02867 large subunit ribosomal protein L11 | (RefSeq) 50S ribosomal protein L11, chloroplastic-like (A)	ko03010: Ribosome	PREDICTED: 50S ribosomal protein L11, chloroplastic-like [Nicotiana tabacum]	RK11_ARATH RecName: Full=50S ribosomal protein L11, chloroplastic; AltName: Full=CL11; Flags: Precursor;	A0A1S4CC61_TOBAC SubName: Full=50S ribosomal protein L11, chloroplastic-like {ECO:0000313|RefSeq:XP_016498725.1};	Mitochondrial/chloroplast ribosomal protein L11	GO:0009507,chloroplast; GO:0009941,chloroplast envelope; GO:0009570,chloroplast stroma; GO:0022625,cytosolic large ribosomal subunit; GO:0022626,cytosolic ribosome; GO:0015934,large ribosomal subunit; GO:0005634,nucleus; GO:0070180,large ribosomal subunit rRNA binding; GO:0003735,structural constituent of ribosome; GO:0006412,translation; GO:0003674,molecular_function; GO:0003676,nucleic acid bin…	PF03946.17:Ribosomal protein L11, N-terminal domain	--	--	--
evm.TU.chr04.82	1.84504	0	0	up	K10638 E3 ubiquitin-protein ligase UHRF1 [EC:2.3.2.27] | (RefSeq) uncharacterized protein LOC113308475 (A)	--	hypothetical protein [Datura stramonium]	NRPB_SOYBN RecName: Full=DCD domain-containing protein NRP-B {ECO:0000305}; AltName: Full=N-rich protein B {ECO:0000303|PubMed:18490446};	M1AW01_SOLTU SubName: Full=N-rich protein {ECO:0000313|EnsemblPlants:PGSC0003DMT400031653};	--	GO:0005737,cytoplasm; GO:0034976,response to endoplasmic reticulum stress; GO:0009414,response to water deprivation; GO:0006950,response to stress; GO:0008150,biological_process; GO:0009987,cellular process; GO:0033554,cellular response to stress; GO:0050896,response to stimulus; GO:0051716,cellular response to stimulus; GO:0001101,response to acid chemical; GO:0009415,response to water; GO:00096…	PF10539.12:Development and cell death domain	--	--	--
evm.TU.chr04.983	-1.39004	0	0	down	K00855 phosphoribulokinase [EC:2.7.1.19] | (RefSeq) phosphoribulokinase, chloroplastic (A)	ko00710: Carbon fixation in photosynthetic organisms; ko01100: Metabolic pathways; ko01200: Carbon metabolism	phosphoribulokinase, chloroplastic [Capsicum annuum]	KPPR_WHEAT RecName: Full=Phosphoribulokinase, chloroplastic; Short=PRK; Short=PRKase; EC=2.7.1.19; AltName: Full=Phosphopentokinase; Flags: Precursor;	A0A2G2XMA2_CAPBA RecName: Full=Phosphoribulokinase {ECO:0000256|RuleBase:RU004082}; EC=2.7.1.19 {ECO:0000256|RuleBase:RU004082};	Armadillo/beta-Catenin/plakoglobin	GO:0009507,chloroplast; GO:0005737,cytoplasm; GO:0005524,ATP binding; GO:0008974,phosphoribulokinase activity; GO:0016310,phosphorylation; GO:0019253,reductive pentose-phosphate cycle; GO:0000166,nucleotide binding; GO:0003674,molecular_function; GO:0005488,binding; GO:0017076,purine nucleotide binding; GO:0030554,adenyl nucleotide binding; GO:0032553,ribonucleotide binding; GO:0032555,purine rib…	PF00485.21:Phosphoribulokinase / Uridine kinase family	--	--	--
evm.TU.chr04.989	-2.54884	0	0	down	--	--	Plastidal glycolate/glycerate translocator 1, chloroplastic [Datura stramonium]	PLGG1_ARATH RecName: Full=Plastidal glycolate/glycerate translocator 1, chloroplastic; AltName: Full=Bacterial membrane protein LrgB-like protein; Short=AtLrgB; Flags: Precursor;	A0A6N2AW53_SOLCI SubName: Full=Uncharacterized protein {ECO:0000313|EMBL:TMW86717.1};	--	GO:0009507,chloroplast; GO:0009941,chloroplast envelope; GO:0009706,chloroplast inner membrane; GO:0016021,integral component of membrane; GO:1901974,glycerate transmembrane transporter activity; GO:0043879,glycolate transmembrane transporter activity; GO:0042631,cellular response to water deprivation; GO:0009658,chloroplast organization; GO:1901975,glycerate transmembrane transport; GO:0097339,g…	PF04172.19:LrgB-like family	--	--	--
evm.TU.chr04.99	-2.39985	0	0	down	K02990 small subunit ribosomal protein S6 | (RefSeq) 30S ribosomal protein S6 alpha, chloroplastic (A)	ko03010: Ribosome	40S ribosomal protein S6 [Datura stramonium]	RR6_ARATH RecName: Full=30S ribosomal protein S6 alpha, chloroplastic; Flags: Precursor;	A0A0V0HDC6_SOLCH SubName: Full=Putative 30S ribosomal protein S6 alpha, chloroplastic-like {ECO:0000313|EMBL:JAP17904.1};	--	GO:0009507,chloroplast; GO:0009535,chloroplast thylakoid membrane; GO:0005634,nucleus; GO:0005840,ribosome; GO:0009579,thylakoid; GO:0003729,mRNA binding; GO:0070181,small ribosomal subunit rRNA binding; GO:0003735,structural constituent of ribosome; GO:0006412,translation; GO:0003674,molecular_function; GO:0003676,nucleic acid binding; GO:0003723,RNA binding; GO:0005488,binding; GO:0097159,organ…	PF01250.20:Ribosomal protein S6	--	--	--
evm.TU.chr05.10	-2.23942	0	0	down	K08907 light-harvesting complex I chlorophyll a/b binding protein 1 | (RefSeq) chlorophyll a-b binding protein 6A, chloroplastic-like (A)	ko00196: Photosynthesis - antenna proteins; ko01100: Metabolic pathways	PREDICTED: chlorophyll a-b binding protein 6A, chloroplastic-like [Nicotiana tabacum]	CB11_SOLLC RecName: Full=Chlorophyll a-b binding protein 6A, chloroplastic; AltName: Full=LHCI type I CAB-6A; AltName: Full=Light-harvesting complex I 26 kDa protein; Flags: Precursor;	A0A1S4DDG4_TOBAC RecName: Full=Chlorophyll a-b binding protein, chloroplastic {ECO:0000256|RuleBase:RU363080};	--	GO:0009535,chloroplast thylakoid membrane; GO:0016021,integral component of membrane; GO:0009522,photosystem I; GO:0009523,photosystem II; GO:0016168,chlorophyll binding; GO:0046872,metal ion binding; GO:0009768,photosynthesis, light harvesting in photosystem I; GO:0009416,response to light stimulus; GO:0003674,molecular_function; GO:0005488,binding; GO:0046906,tetrapyrrole binding; GO:0097159,or…	PF00504.24:Chlorophyll A-B binding protein	--	--	--
evm.TU.chr05.1123	4.46487	0	0	up	--	--	hypothetical protein H5410_028647 [Solanum commersonii]	--	M1A9W5_SOLTU SubName: Full=PRIB5 protein {ECO:0000313|EnsemblPlants:PGSC0003DMT400018012};	Predicted phosphoglycerate mutase	--	PF00300.25:Histidine phosphatase superfamily (branch 1)	--	--	--
evm.TU.chr05.1147	-1.0933	0	0	down	K00615 transketolase [EC:2.2.1.1] | (RefSeq) transketolase, chloroplastic (A)	ko00030: Pentose phosphate pathway; ko00710: Carbon fixation in photosynthetic organisms; ko01100: Metabolic pathways; ko01110: Biosynthesis of secondary metabolites; ko01200: Carbon metabolism; ko01230: Biosynthesis of amino acids	hypothetical protein [Datura stramonium]	TKTC_SOLTU RecName: Full=Transketolase, chloroplastic; Short=TK; EC=2.2.1.1; Flags: Precursor;	A0A2G3CGJ4_CAPCH RecName: Full=Transketolase {ECO:0000256|ARBA:ARBA00013152}; EC=2.2.1.1 {ECO:0000256|ARBA:ARBA00013152};	Transketolase	GO:0009535,chloroplast thylakoid membrane; GO:0005829,cytosol; GO:0046872,metal ion binding; GO:0004802,transketolase activity; GO:0006098,pentose-phosphate shunt; GO:0019253,reductive pentose-phosphate cycle; GO:0003674,molecular_function; GO:0005488,binding; GO:0043167,ion binding; GO:0043169,cation binding; GO:0003824,catalytic activity; GO:0016740,transferase activity; GO:0016744,transferase …	PF00456.24:Transketolase, thiamine diphosphate binding domain	--	--	--
evm.TU.chr05.1171	2.60546	0	0	up	K16280 E3 ubiquitin-protein ligase RGLG [EC:2.3.2.27] | (RefSeq) E3 ubiquitin-protein ligase RGLG2-like (A)	--	E3 ubiquitin-protein ligase rglg4 [Datura stramonium]	RGLG4_ARATH RecName: Full=E3 ubiquitin-protein ligase RGLG4 {ECO:0000305}; EC=2.3.2.27 {ECO:0000305}; AltName: Full=RING domain ligase 4 {ECO:0000303|PubMed:22898498};	A0A1S4AII9_TOBAC RecName: Full=RING-type E3 ubiquitin transferase {ECO:0000256|ARBA:ARBA00012483}; EC=2.3.2.27 {ECO:0000256|ARBA:ARBA00012483};	Copine	GO:0005737,cytoplasm; GO:0005739,mitochondrion; GO:0005634,nucleus; GO:0046872,metal ion binding; GO:0061630,ubiquitin protein ligase activity; GO:0004842,ubiquitin-protein transferase activity; GO:0042742,defense response to bacterium; GO:0009867,jasmonic acid mediated signaling pathway; GO:0070534,protein K63-linked ubiquitination; GO:0009611,response to wounding; GO:0003674,molecular_function;…	PF07002.19:Copine	--	--	--
evm.TU.chr05.12	-2.73397	0	0	down	K08907 light-harvesting complex I chlorophyll a/b binding protein 1 | (RefSeq) chlorophyll a-b binding protein 6A, chloroplastic-like (A)	ko00196: Photosynthesis - antenna proteins; ko01100: Metabolic pathways	PREDICTED: chlorophyll a-b binding protein 6A, chloroplastic-like [Nicotiana tabacum]	CB11_SOLLC RecName: Full=Chlorophyll a-b binding protein 6A, chloroplastic; AltName: Full=LHCI type I CAB-6A; AltName: Full=Light-harvesting complex I 26 kDa protein; Flags: Precursor;	A0A1S4DDG4_TOBAC RecName: Full=Chlorophyll a-b binding protein, chloroplastic {ECO:0000256|RuleBase:RU363080};	--	GO:0009535,chloroplast thylakoid membrane; GO:0016021,integral component of membrane; GO:0009522,photosystem I; GO:0009523,photosystem II; GO:0016168,chlorophyll binding; GO:0046872,metal ion binding; GO:0009768,photosynthesis, light harvesting in photosystem I; GO:0009416,response to light stimulus; GO:0003674,molecular_function; GO:0005488,binding; GO:0046906,tetrapyrrole binding; GO:0097159,or…	PF00504.24:Chlorophyll A-B binding protein	--	--	--
evm.TU.chr05.1421	-1.81051	0	0	down	K22048 mechanosensitive ion channel protein 4/5/6/7/8/9/10 | (RefSeq) mechanosensitive ion channel protein 10-like (A)	--	PREDICTED: uncharacterized protein LOC102601302 [Solanum tuberosum]	--	M1DPZ2_SOLTU SubName: Full=Chloroplast photosystem II subunit X {ECO:0000313|EnsemblPlants:PGSC0003DMT400092522};	--	GO:0016021,integral component of membrane; GO:0009523,photosystem II; GO:0015979,photosynthesis; GO:0008150,biological_process; GO:0008152,metabolic process; GO:0009987,cellular process; GO:0044237,cellular metabolic process; GO:0005575,cellular_component; GO:0016020,membrane; GO:0031224,intrinsic component of membrane; GO:0110165,cellular anatomical entity; GO:0005622,intracellular anatomical st…	PF06596.14:Photosystem II reaction centre X protein (PsbX)	--	--	--
evm.TU.chr05.145	1.22965	0	0	up	K09503 DnaJ homolog subfamily A member 2 | (RefSeq) dnaJ protein homolog (A)	ko04141: Protein processing in endoplasmic reticulum	PREDICTED: dnaJ-like protein isoform X1 [Solanum tuberosum]	DNJH2_ALLPO RecName: Full=DnaJ protein homolog 2; Flags: Precursor;	Q38HT9_SOLTU SubName: Full=DnaJ {ECO:0000313|EnsemblPlants:PGSC0003DMT400060145}; SubName: Full=DnaJ-like protein {ECO:0000313|EMBL:ABB16989.1};	Molecular chaperone (DnaJ superfamily)	GO:0005783,endoplasmic reticulum; GO:0016020,membrane; GO:0005524,ATP binding; GO:0030544,Hsp70 protein binding; GO:0046872,metal ion binding; GO:0051082,unfolded protein binding; GO:0006457,protein folding; GO:0009408,response to heat; GO:0000166,nucleotide binding; GO:0003674,molecular_function; GO:0005488,binding; GO:0017076,purine nucleotide binding; GO:0030554,adenyl nucleotide binding; GO:0…	PF01556.21:DnaJ C terminal domain	--	--	--
evm.TU.chr05.1624	2.18507	0	0	up	K08287 dual-specificity kinase [EC:2.7.12.1] | (RefSeq) serine/threonine-protein kinase AFC2-like (A)	--	hypothetical protein [Datura stramonium]	B651B_ARATH RecName: Full=Cytochrome b561 and DOMON domain-containing protein At4g17280; AltName: Full=Protein b561A.tha2; Flags: Precursor;	A0A314LDL3_NICAT RecName: Full=Cytochrome b561 and DOMON domain-containing protein {ECO:0000256|PIRNR:PIRNR037471};	Predicted membrane protein, contains DoH and Cytochrome b-561/ferric reductase transmembrane domains	GO:0016021,integral component of membrane; GO:0046872,metal ion binding; GO:0003674,molecular_function; GO:0005488,binding; GO:0043167,ion binding; GO:0043169,cation binding; GO:0005575,cellular_component; GO:0016020,membrane; GO:0031224,intrinsic component of membrane; GO:0110165,cellular anatomical entity	PF04526.16:Protein of unknown function (DUF568)	--	--	--
evm.TU.chr05.1856	3.82903	0	0	up	K24193 MFS transporter, SP family, sugar:H+ symporter | (RefSeq) STP12; sugar transport protein 14 (A)	--	hypothetical protein EJD97_024628 [Solanum chilense]	STP14_ARATH RecName: Full=Sugar transport protein 14; AltName: Full=Hexose transporter 14;	A0A6N2C3R4_SOLCI RecName: Full=MFS domain-containing protein {ECO:0000259|PROSITE:PS50850};	Predicted transporter (major facilitator superfamily)	GO:0016021,integral component of membrane; GO:0005886,plasma membrane; GO:0015145,monosaccharide transmembrane transporter activity; GO:0015293,symporter activity; GO:0003674,molecular_function; GO:0005215,transporter activity; GO:0008509,anion transmembrane transporter activity; GO:0015075,ion transmembrane transporter activity; GO:0015144,carbohydrate transmembrane transporter activity; GO:0022…	PF00083.27:Sugar (and other) transporter	--	--	--
evm.TU.chr05.188	-3.66508	0	0	down	K21888 glutathione dehydrogenase/transferase [EC:1.8.5.1 2.5.1.18] | (RefSeq) DHAR1; dehydroascorbate reductase 1 (A)	ko00053: Ascorbate and aldarate metabolism; ko00480: Glutathione metabolism; ko01100: Metabolic pathways	glutathione S-transferase DHAR2-like [Solanum verrucosum]	DHAR2_ARATH RecName: Full=Glutathione S-transferase DHAR2; EC=2.5.1.18 {ECO:0000269|PubMed:12077129}; AltName: Full=Chloride intracellular channel homolog 2; Short=CLIC homolog 2; AltName: Full=Glutathione-dependent dehydroascorbate reductase 2 {ECO:0000303|PubMed:12077129}; Short=AtDHAR2 {ECO:0000303|PubMed:12077129}; Short=CytDHAR; Short=GSH-dependent dehydroascorbate reductase 2; EC=1.8.5.1 {E…	Q3HS01_SOLTU SubName: Full=Dehydroascorbate reductase-like protein {ECO:0000313|EMBL:ABA46750.1};	Intracellular Cl- channel CLIC, contains GST domain	GO:0005829,cytosol; GO:0005739,mitochondrion; GO:0005886,plasma membrane; GO:0043295,glutathione binding; GO:0045174,glutathione dehydrogenase (ascorbate) activity; GO:0004364,glutathione transferase activity; GO:0140547,acquisition of seed longevity; GO:0033355,ascorbate glutathione cycle; GO:0019852,L-ascorbic acid metabolic process; GO:0080151,positive regulation of salicylic acid mediated sig…	PF13417.9:Glutathione S-transferase, N-terminal domain	--	--	--
evm.TU.chr05.2050	-2.53956	0	0	down	K17609 nucleoredoxin [EC:1.8.1.8] | (RefSeq) probable nucleoredoxin 2 isoform X1 (A)	--	protein SIEVE ELEMENT OCCLUSION B isoform X1 [Capsicum annuum]	SEOB_ARATH RecName: Full=Protein SIEVE ELEMENT OCCLUSION B {ECO:0000303|PubMed:20932300}; Short=AtSEOb {ECO:0000303|PubMed:20932300}; AltName: Full=Protein SIEVE ELEMENT OCCLUSION-RELATED 1 {ECO:0000303|PubMed:22470058}; Short=AtSEOR1 {ECO:0000303|PubMed:22470058};	A0A2G2YER4_CAPAN SubName: Full=protein SIEVE ELEMENT OCCLUSION B-like isoform X1 {ECO:0000313|RefSeq:XP_016548163.1};	--	GO:0042803,protein homodimerization activity; GO:0043621,protein self-association; GO:0010088,phloem development; GO:0003674,molecular_function; GO:0005488,binding; GO:0005515,protein binding; GO:0042802,identical protein binding; GO:0046983,protein dimerization activity; GO:0008150,biological_process; GO:0009888,tissue development; GO:0010087,phloem or xylem histogenesis; GO:0032502,developmenta…	PF14576.9:Sieve element occlusion N-terminus	--	--	--
evm.TU.chr05.2308	-1.74003	0	0	down	K18980 2-methylene-furan-3-one reductase [EC:1.3.1.105] | (RefSeq) EO; 2-methylene-furan-3-one reductase (A)	--	hypothetical protein [Datura stramonium]	ENOX_SOLLC RecName: Full=2-methylene-furan-3-one reductase; EC=1.3.1.105 {ECO:0000269|PubMed:16517758}; AltName: Full=Enone oxidoreductase; Short=SlEO; Flags: Precursor;	A0A2G3BSE5_CAPCH SubName: Full=2-methylene-furan-3-one reductase {ECO:0000313|EMBL:PHU09389.1};	Zinc-binding oxidoreductase	GO:0009507,chloroplast; GO:0102978,furaneol oxidoreductase activity; GO:0008270,zinc ion binding; GO:0003674,molecular_function; GO:0003824,catalytic activity; GO:0016491,oxidoreductase activity; GO:0016627,oxidoreductase activity, acting on the CH-CH group of donors; GO:0016628,oxidoreductase activity, acting on the CH-CH group of donors, NAD or NADP as acceptor; GO:0005488,binding; GO:0043167,i…	PF13602.9:Zinc-binding dehydrogenase	--	--	--
evm.TU.chr05.2310	5.83229	0	0	up	K17609 nucleoredoxin [EC:1.8.1.8] | (RefSeq) uncharacterized protein LOC109206334 (A)	--	Neurexin 1, isoform A [Datura stramonium]	NRX1_ARATH RecName: Full=Probable nucleoredoxin 1; Short=AtNrx1; EC=1.8.1.8;	A0A314KV81_NICAT SubName: Full=Putative nucleoredoxin 1 {ECO:0000313|EMBL:OIT33172.1};	Thioredoxin, nucleoredoxin and related proteins	GO:0005829,cytosol; GO:0005634,nucleus; GO:0004791,thioredoxin-disulfide reductase activity; GO:0009860,pollen tube growth; GO:0010183,pollen tube guidance; GO:0080092,regulation of pollen tube growth; GO:0003674,molecular_function; GO:0003824,catalytic activity; GO:0015036,disulfide oxidoreductase activity; GO:0016209,antioxidant activity; GO:0016491,oxidoreductase activity; GO:0016651,oxidoredu…	PF13905.9:Thioredoxin-like	--	--	--
evm.TU.chr05.2327	-2.48541	0	0	down	K08867 WNK lysine deficient protein kinase [EC:2.7.11.1] | (RefSeq) serine/threonine-protein kinase WNK1-like (A)	--	hypothetical protein KY284_023243 [Solanum tuberosum]	GP1_SOLLC RecName: Full=Polygalacturonase-1 non-catalytic subunit beta; AltName: Full=AroGP1; AltName: Full=Polygalacturonase converter; Short=PG converter; Flags: Precursor;	M1D245_SOLTU SubName: Full=Polygalacturonase-1 non-catalytic subunit beta {ECO:0000313|EnsemblPlants:PGSC0003DMT400079602};	--	GO:0048046,apoplast; GO:0071555,cell wall organization; GO:0009835,fruit ripening; GO:0008150,biological_process; GO:0009987,cellular process; GO:0016043,cellular component organization; GO:0045229,external encapsulating structure organization; GO:0071554,cell wall organization or biogenesis; GO:0071840,cellular component organization or biogenesis; GO:0000003,reproduction; GO:0003006,development…	PF03181.18:BURP domain	--	--	--
evm.TU.chr05.2375	2.33335	0	0	up	K00128 aldehyde dehydrogenase (NAD+) [EC:1.2.1.3] | (RefSeq) aldehyde dehydrogenase family 2 member B7, mitochondrial-like (A)	ko00010: Glycolysis / Gluconeogenesis; ko00053: Ascorbate and aldarate metabolism; ko00071: Fatty acid degradation; ko00280: Valine, leucine and isoleucine degradation; ko00310: Lysine degradation; ko00330: Arginine and proline metabolism; ko00340: Histidine metabolism; ko00380: Tryptophan metabolism; ko00410: beta-Alanine metabolism; ko00561: Glycerolipid metabolism; ko00620: Pyruvate metabolism…	Aldehyde dehydrogenase 2 member B7, mitochondrial [Datura stramonium]	BALDH_ANTMA RecName: Full=Benzaldehyde dehydrogenase, mitochondrial {ECO:0000303|PubMed:19292760}; EC=1.2.1.28 {ECO:0000269|PubMed:19292760}; AltName: Full=2-phenylacetaldehyde dehydrogenase {ECO:0000305}; EC=1.2.1.39 {ECO:0000269|PubMed:19292760}; AltName: Full=Acetaldehyde dehydrogenase {ECO:0000305}; EC=1.2.1.3 {ECO:0000269|PubMed:19292760}; Flags: Precursor;	A0A1J6IE01_NICAT SubName: Full=Aldehyde dehydrogenase family 2 member b7, mitochondrial {ECO:0000313|EMBL:OIS96006.1};	Aldehyde dehydrogenase	GO:0005739,mitochondrion; GO:0008774,acetaldehyde dehydrogenase (acetylating) activity; GO:0004029,aldehyde dehydrogenase (NAD+) activity; GO:0018479,benzaldehyde dehydrogenase (NAD+) activity; GO:0043878,glyceraldehyde-3-phosphate dehydrogenase (NAD+) (non-phosphorylating) activity; GO:0008957,phenylacetaldehyde dehydrogenase activity; GO:0007623,circadian rhythm; GO:0010597,green leaf volatile …	PF00171.25:Aldehyde dehydrogenase family	--	--	--
evm.TU.chr05.2403	-2.05087	0	0	down	K02952 small subunit ribosomal protein S13 | (RefSeq) 30S ribosomal protein S13, chloroplastic (A)	ko03010: Ribosome	hypothetical protein KY285_023104 [Solanum tuberosum]	RR13_ARATH RecName: Full=30S ribosomal protein S13, chloroplastic; AltName: Full=CS13; Flags: Precursor;	A0A1U7Y164_NICSY SubName: Full=30S ribosomal protein S13, chloroplastic {ECO:0000313|RefSeq:XP_009795656.1};	Ribosomal protein S18	GO:0009507,chloroplast; GO:0009941,chloroplast envelope; GO:0009570,chloroplast stroma; GO:0005739,mitochondrion; GO:0015935,small ribosomal subunit; GO:0003729,mRNA binding; GO:0019843,rRNA binding; GO:0003735,structural constituent of ribosome; GO:0006412,translation; GO:0003674,molecular_function; GO:0003676,nucleic acid binding; GO:0003723,RNA binding; GO:0005488,binding; GO:0097159,organic c…	PF00416.25:Ribosomal protein S13/S18	--	--	--
evm.TU.chr05.2424	5.4247	0	0	up	K11820 N-hydroxythioamide S-beta-glucosyltransferase [EC:2.4.1.195] | (RefSeq) UDP-glycosyltransferase 74B1 (A)	ko00380: Tryptophan metabolism; ko00966: Glucosinolate biosynthesis; ko01100: Metabolic pathways; ko01110: Biosynthesis of secondary metabolites; ko01210: 2-Oxocarboxylic acid metabolism	UDP-glucose:glucosyltransferase [Lycium barbarum]	U74B1_ARATH RecName: Full=UDP-glycosyltransferase 74B1; AltName: Full=N-hydroxythioamide S-beta-glucosyltransferase; EC=2.4.1.195 {ECO:0000269|PubMed:15584955}; AltName: Full=Thiohydroximate S-glucosyltransferase;	B6EWY3_LYCBA SubName: Full=UDP-glucose:glucosyltransferase {ECO:0000313|EMBL:BAG80546.1};	UDP-glucuronosyl and UDP-glucosyl transferase	GO:0005829,cytosol; GO:0005634,nucleus; GO:0080043,quercetin 3-O-glucosyltransferase activity; GO:0080044,quercetin 7-O-glucosyltransferase activity; GO:0047251,thiohydroximate beta-D-glucosyltransferase activity; GO:0102659,UDP-glucose: 4-methylthiobutylhydroximate S-glucosyltransferase activity; GO:0103100,UDP-glucose: 6-methylthiohexylhydroximate S-glucosyltransferase activity; GO:0103103,UDP-…	PF00201.21:UDP-glucoronosyl and UDP-glucosyl transferase	--	--	--
evm.TU.chr05.2442	4.41373	0	0	up	K15443 tRNA (guanine-N(7)-)-methyltransferase subunit TRM82 | (RefSeq) tRNA (guanine-N(7)-)-methyltransferase non-catalytic subunit wdr4-like (A)	--	protein JINGUBANG-like [Solanum stenotomum]	JGB_ARATH RecName: Full=Protein JINGUBANG {ECO:0000303|PubMed:27468890};	A0A1S3YFU6_TOBAC SubName: Full=uncharacterized WD repeat-containing protein alr2800-like {ECO:0000313|RefSeq:XP_016450918.1};	FOG: WD40 repeat	GO:0005737,cytoplasm; GO:0005634,nucleus; GO:0009846,pollen germination; GO:0000003,reproduction; GO:0008150,biological_process; GO:0009856,pollination; GO:0022414,reproductive process; GO:0032501,multicellular organismal process; GO:0044706,multi-multicellular organism process; GO:0051704,multi-organism process; GO:0005575,cellular_component; GO:0005622,intracellular anatomical structure; GO:011…	PF00400.35:WD domain, G-beta repeat	--	--	--
evm.TU.chr05.2514	2.43852	0	0	up	--	--	PREDICTED: HIPL1 protein-like [Nicotiana attenuata]	HIPL1_ARATH RecName: Full=HIPL1 protein; Flags: Precursor;	A0A314KIM5_NICAT SubName: Full=Hipl1 protein {ECO:0000313|EMBL:OIT29205.1};	--	GO:0031225,anchored component of membrane; GO:0046658,anchored component of plasma membrane; GO:0005739,mitochondrion; GO:0005886,plasma membrane; GO:0016491,oxidoreductase activity; GO:0003674,molecular_function; GO:0003824,catalytic activity; GO:0005575,cellular_component; GO:0016020,membrane; GO:0031224,intrinsic component of membrane; GO:0110165,cellular anatomical entity; GO:0031226,intrinsi…	PF07995.14:Glucose / Sorbosone dehydrogenase	--	--	--
evm.TU.chr05.2628	3.51159	0	0	up	K04713 sphinganine C4-monooxygenase [EC:1.14.18.5] | (RefSeq) sphinganine C4-monooxygenase 1-like (A)	ko00600: Sphingolipid metabolism; ko01100: Metabolic pathways	PREDICTED: sphinganine C4-monooxygenase 1-like [Nicotiana tabacum]	SBH1_ARATH RecName: Full=Sphinganine C4-monooxygenase 1; EC=1.14.18.5 {ECO:0000269|PubMed:11297741}; AltName: Full=Sphingoid C4-hydroxylase 1; AltName: Full=Sphingoid base hydroxylase 1;	A0A1S4ABM6_TOBAC SubName: Full=sphinganine C4-monooxygenase 1-like {ECO:0000313|RefSeq:XP_016474011.1};	Sphingolipid hydroxylase	GO:0005783,endoplasmic reticulum; GO:0005789,endoplasmic reticulum membrane; GO:0005794,Golgi apparatus; GO:0016021,integral component of membrane; GO:0016020,membrane; GO:0005506,iron ion binding; GO:0016491,oxidoreductase activity; GO:0009640,photomorphogenesis; GO:0046520,sphingoid biosynthetic process; GO:0003674,molecular_function; GO:0005488,binding; GO:0043167,ion binding; GO:0043169,catio…	PF04116.16:Fatty acid hydroxylase	--	--	--
evm.TU.chr05.2666	4.76321	0	0	up	K08900 mitochondrial chaperone BCS1 | (RefSeq) AAA-ATPase ASD, mitochondrial-like (A)	--	PREDICTED: AAA-ATPase At3g28580-like [Nicotiana tabacum]	AATP9_ARATH RecName: Full=AAA-ATPase At3g28580; EC=3.6.1.- {ECO:0000250|UniProtKB:Q9FLD5};	A0A1S4ABQ9_TOBAC SubName: Full=AAA-ATPase At3g28580-like {ECO:0000313|RefSeq:XP_016474092.1};	AAA+-type ATPase	GO:0005783,endoplasmic reticulum; GO:0016021,integral component of membrane; GO:0005524,ATP binding; GO:0016887,ATPase activity; GO:0009737,response to abscisic acid; GO:0000304,response to singlet oxygen; GO:0000166,nucleotide binding; GO:0003674,molecular_function; GO:0005488,binding; GO:0017076,purine nucleotide binding; GO:0030554,adenyl nucleotide binding; GO:0032553,ribonucleotide binding; …	PF14363.9:Domain associated at C-terminal with AAA	--	--	--
evm.TU.chr05.2704	2.45567	0	0	up	--	--	hypothetical protein [Datura stramonium]	--	M1D058_SOLTU SubName: Full=Nutrient reservoir {ECO:0000313|EnsemblPlants:PGSC0003DMT400078460};	--	GO:0016021,integral component of membrane; GO:0005575,cellular_component; GO:0016020,membrane; GO:0031224,intrinsic component of membrane; GO:0110165,cellular anatomical entity	--	--	--	--
evm.TU.chr05.2789	-1.59665	0	0	down	K20784 arabinosyltransferase [EC:2.4.2.-] | (RefSeq) hypothetical protein (A)	ko00514: Other types of O-glycan biosynthesis	fruit protein pKIWI502 [Solanum verrucosum]	K502_ACTDE RecName: Full=Fruit protein pKIWI502;	M1D095_SOLTU SubName: Full=Fruit protein PKIWI502 {ECO:0000313|EnsemblPlants:PGSC0003DMT400078506};	--	GO:0016491,oxidoreductase activity; GO:0003674,molecular_function; GO:0003824,catalytic activity	PF00175.24:Oxidoreductase NAD-binding domain	--	--	--
evm.TU.chr05.2938	-2.25074	0	0	down	K02876 large subunit ribosomal protein L15 | (RefSeq) 50S ribosomal protein L15, chloroplastic (A)	ko03010: Ribosome	60S ribosomal protein L15 [Datura stramonium]	RK15_SPIOL RecName: Full=50S ribosomal protein L15, chloroplastic {ECO:0000303|PubMed:10874046}; AltName: Full=CL15; AltName: Full=Chloroplastic large ribosomal subunit protein uL15c {ECO:0000303|PubMed:28007896}; Flags: Precursor;	A0A2G2VK89_CAPBA SubName: Full=50S ribosomal protein L15 {ECO:0000313|EMBL:PHT33377.1};	Mitochondrial/chloroplast ribosomal protein L15/L10	GO:0009507,chloroplast; GO:0022625,cytosolic large ribosomal subunit; GO:0003729,mRNA binding; GO:0003735,structural constituent of ribosome; GO:0006412,translation; GO:0003674,molecular_function; GO:0003676,nucleic acid binding; GO:0003723,RNA binding; GO:0005488,binding; GO:0097159,organic cyclic compound binding; GO:1901363,heterocyclic compound binding; GO:0005198,structural molecule activity…	PF00828.22:Ribosomal proteins 50S-L15, 50S-L18e, 60S-L27A	--	--	--
evm.TU.chr05.2947	6.61099	0	0	up	K01183 chitinase [EC:3.2.1.14] | (RefSeq) endochitinase EP3-like (A)	ko00520: Amino sugar and nucleotide sugar metabolism; ko01100: Metabolic pathways	endochitinase EP3 [Capsicum annuum]	CHI5_ARATH RecName: Full=Endochitinase EP3 {ECO:0000303|PubMed:11525512}; EC=3.2.1.14; AltName: Full=Chitinase class IV {ECO:0000303|PubMed:11525512}; Short=AtchitIV {ECO:0000303|PubMed:11525512}; AltName: Full=Protein HOMOLOG OF CARROT EP3-3 CHITINASE {ECO:0000303|PubMed:11525512}; Short=AtEP3 {ECO:0000303|PubMed:11525512}; Flags: Precursor;	A0A2G2ZPW9_CAPAN SubName: Full=endochitinase EP3-like {ECO:0000313|RefSeq:XP_016555530.1, ECO:0000313|RefSeq:XP_016556505.1};	Predicted chitinase	GO:0008061,chitin binding; GO:0004568,chitinase activity; GO:0016998,cell wall macromolecule catabolic process; GO:0006032,chitin catabolic process; GO:0006952,defense response; GO:0000272,polysaccharide catabolic process; GO:0009617,response to bacterium; GO:0009611,response to wounding; GO:0010262,somatic embryogenesis; GO:0003674,molecular_function; GO:0005488,binding; GO:0097367,carbohydrate …	PF00182.22:Chitinase class I	--	--	--
evm.TU.chr05.2980	-1.97952	0	0	down	K19032 30S ribosomal protein 3 | (RefSeq) 30S ribosomal protein 3, chloroplastic-like (A)	--	hypothetical protein KY289_025560 [Solanum tuberosum]	RRP3_SPIOL RecName: Full=30S ribosomal protein 3, chloroplastic {ECO:0000303|PubMed:10874039}; AltName: Full=Chloroplastic small ribosomal subunit protein cS23 {ECO:0000303|PubMed:28007896}; AltName: Full=Plastid-specific 30S ribosomal protein 3; Short=PSRP-3; Flags: Precursor;	A0A6N2AI18_SOLCI SubName: Full=Uncharacterized protein {ECO:0000313|EMBL:TMW81935.1};	--	GO:0009507,chloroplast; GO:0005840,ribosome; GO:0019843,rRNA binding; GO:0003735,structural constituent of ribosome; GO:0006412,translation; GO:0003674,molecular_function; GO:0003676,nucleic acid binding; GO:0003723,RNA binding; GO:0005488,binding; GO:0097159,organic cyclic compound binding; GO:1901363,heterocyclic compound binding; GO:0005198,structural molecule activity; GO:0006518,peptide meta…	PF04839.16:Plastid and cyanobacterial ribosomal protein (PSRP-3 / Ycf65)	--	--	--
evm.TU.chr05.2996	4.4021	0	0	up	K13453 disease resistance protein | (RefSeq) late blight resistance protein R1-A-like isoform X1 (A)	ko04626: Plant-pathogen interaction	hypothetical protein [Datura stramonium]	R1B23_SOLDE RecName: Full=Putative late blight resistance protein homolog R1B-23;	A0A2G2V9U4_CAPBA SubName: Full=Uncharacterized protein {ECO:0000313|EMBL:PHT29760.1};	Apoptotic ATPase	GO:0005737,cytoplasm; GO:0016020,membrane; GO:0043531,ADP binding; GO:0005524,ATP binding; GO:0009626,plant-type hypersensitive response; GO:0000166,nucleotide binding; GO:0003674,molecular_function; GO:0005488,binding; GO:0017076,purine nucleotide binding; GO:0030554,adenyl nucleotide binding; GO:0032553,ribonucleotide binding; GO:0032555,purine ribonucleotide binding; GO:0032559,adenyl ribonucl…	PF00931.25:NB-ARC domain	--	--	--
evm.TU.chr05.3059	2.11435	0	0	up	K01530 phospholipid-translocating ATPase [EC:7.6.2.1] | (RefSeq) putative phospholipid-transporting ATPase 9 (A)	--	putative phospholipid-transporting ATPase 9 [Datura stramonium]	ALA9_ARATH RecName: Full=Putative phospholipid-transporting ATPase 9 {ECO:0000303|PubMed:11402198}; Short=AtALA9 {ECO:0000303|PubMed:11402198}; EC=7.6.2.1 {ECO:0000305|PubMed:11402198}; AltName: Full=Aminophospholipid flippase 9 {ECO:0000303|PubMed:11402198};	A0A0V0IZF0_SOLCH RecName: Full=Phospholipid-transporting ATPase {ECO:0000256|RuleBase:RU362033}; EC=7.6.2.1 {ECO:0000256|RuleBase:RU362033};	P-type ATPase	GO:0016021,integral component of membrane; GO:0005886,plasma membrane; GO:0005524,ATP binding; GO:0016887,ATPase activity; GO:0140326,ATPase-coupled intramembrane lipid transporter activity; GO:0000287,magnesium ion binding; GO:0045332,phospholipid translocation; GO:1901703,protein localization involved in auxin polar transport; GO:0000166,nucleotide binding; GO:0003674,molecular_function; GO:000…	PF16212.8:Phospholipid-translocating P-type ATPase C-terminal	--	--	--
evm.TU.chr05.3082	2.97532	0	0	up	K00993 ethanolaminephosphotransferase [EC:2.7.8.1] | (RefSeq) uncharacterized protein LOC106453259 (A)	ko00440: Phosphonate and phosphinate metabolism; ko00564: Glycerophospholipid metabolism; ko00565: Ether lipid metabolism; ko01100: Metabolic pathways; ko01110: Biosynthesis of secondary metabolites	hypothetical protein KY290_023910 [Solanum tuberosum]	--	M1AC50_SOLTU SubName: Full=Uncharacterized protein {ECO:0000313|EnsemblPlants:PGSC0003DMT400019462};	--	--	PF06880.14:Protein of unknown function (DUF1262)	--	--	--
evm.TU.chr05.3146	-1.47477	0	0	down	K09487 heat shock protein 90kDa beta | (RefSeq) heat shock protein 90-5, chloroplastic (A)	ko04141: Protein processing in endoplasmic reticulum; ko04626: Plant-pathogen interaction	hypothetical protein KY289_022977 [Solanum tuberosum]	HS905_ARATH RecName: Full=Heat shock protein 90-5, chloroplastic {ECO:0000305}; Short=AtHSP90.5 {ECO:0000305}; Short=AtHsp90-5 {ECO:0000303|PubMed:11599565}; AltName: Full=Heat shock protein 88-1 {ECO:0000305}; Short=Hsp88-1 {ECO:0000303|PubMed:11599565}; AltName: Full=Hsp90C {ECO:0000303|PubMed:23382192}; AltName: Full=Protein EMBRYO DEFECTIVE 1956 {ECO:0000303|PubMed:23382192}; AltName: Full=Pr…	M1BQI2_SOLTU SubName: Full=Heat shock protein 90 {ECO:0000313|EnsemblPlants:PGSC0003DMT400050556};	Molecular chaperone (HSP90 family)	GO:0009507,chloroplast; GO:0009941,chloroplast envelope; GO:0009570,chloroplast stroma; GO:0005783,endoplasmic reticulum; GO:0005739,mitochondrion; GO:0048471,perinuclear region of cytoplasm; GO:0000325,plant-type vacuole; GO:0009536,plastid; GO:0005524,ATP binding; GO:0016887,ATPase activity; GO:0042803,protein homodimerization activity; GO:0051082,unfolded protein binding; GO:0009704,de-etiolat…	PF00183.21:Hsp90 protein	--	--	--
evm.TU.chr05.367	2.24048	0	0	up	K08711 ATP-binding cassette, subfamily G (WHITE), member 2, PDR | (RefSeq) ZEB2-regulated ABC transporter 1-like (A)	ko02010: ABC transporters	pleiotropic drug resistance protein 1-like [Solanum stenotomum]	PDR1_TOBAC RecName: Full=Pleiotropic drug resistance protein 1; AltName: Full=NtPDR1;	M1B064_SOLTU SubName: Full=Pleiotropic drug resistance protein 1 {ECO:0000313|EnsemblPlants:PGSC0003DMT400034124};	Pleiotropic drug resistance proteins (PDR1-15), ABC superfamily	GO:0016021,integral component of membrane; GO:0140359,ABC-type transporter activity; GO:0005524,ATP binding; GO:0003674,molecular_function; GO:0003824,catalytic activity; GO:0005215,transporter activity; GO:0015399,primary active transmembrane transporter activity; GO:0016462,pyrophosphatase activity; GO:0016787,hydrolase activity; GO:0016817,hydrolase activity, acting on acid anhydrides; GO:0016…	PF01061.27:ABC-2 type transporter	--	--	--
evm.TU.chr05.433	-1.36054	0	0	down	K00382 dihydrolipoamide dehydrogenase [EC:1.8.1.4] | (RefSeq) dihydrolipoyl dehydrogenase, mitochondrial-like (A)	ko00010: Glycolysis / Gluconeogenesis; ko00020: Citrate cycle (TCA cycle); ko00260: Glycine, serine and threonine metabolism; ko00280: Valine, leucine and isoleucine degradation; ko00310: Lysine degradation; ko00380: Tryptophan metabolism; ko00620: Pyruvate metabolism; ko00630: Glyoxylate and dicarboxylate metabolism; ko00640: Propanoate metabolism; ko01100: Metabolic pathways; ko01110: Biosynthe…	PREDICTED: dihydrolipoyl dehydrogenase, mitochondrial [Nicotiana sylvestris]	DLDH1_ARATH RecName: Full=Dihydrolipoyl dehydrogenase 1, mitochondrial; Short=AtmLPD1; Short=mtLPD1; EC=1.8.1.4; AltName: Full=Dihydrolipoamide dehydrogenase 1; AltName: Full=Glycine cleavage system L protein 1; AltName: Full=Pyruvate dehydrogenase complex E3 subunit 1; Short=E3-1; Short=PDC-E3 1; Flags: Precursor;	A0A1S4CPN2_TOBAC RecName: Full=Dihydrolipoyl dehydrogenase {ECO:0000256|RuleBase:RU003692}; EC=1.8.1.4 {ECO:0000256|RuleBase:RU003692};	Dihydrolipoamide dehydrogenase	GO:0048046,apoplast; GO:0005759,mitochondrial matrix; GO:0005747,mitochondrial respiratory chain complex I; GO:0005739,mitochondrion; GO:0005634,nucleus; GO:0045252,oxoglutarate dehydrogenase complex; GO:0005524,ATP binding; GO:0050897,cobalt ion binding; GO:0005507,copper ion binding; GO:0004148,dihydrolipoyl dehydrogenase activity; GO:0050660,flavin adenine dinucleotide binding; GO:0008270,zinc…	PF07992.17:Pyridine nucleotide-disulphide oxidoreductase	--	--	--
evm.TU.chr05.525	-2.41832	0	0	down	K19033 30S ribosomal protein S31 | (RefSeq) 30S ribosomal protein S31, chloroplastic (A)	--	PREDICTED: 30S ribosomal protein S31, chloroplastic [Solanum tuberosum]	RR31_ARATH RecName: Full=30S ribosomal protein S31, chloroplastic; AltName: Full=Plastid-specific 30S ribosomal protein 4; Short=PSRP-4; Flags: Precursor;	M1CL35_SOLTU SubName: Full=Plastid-specific ribosomal protein 4 {ECO:0000313|EnsemblPlants:PGSC0003DMT400069759};	--	GO:0009507,chloroplast; GO:0009941,chloroplast envelope; GO:0009570,chloroplast stroma; GO:0005783,endoplasmic reticulum; GO:0009536,plastid; GO:0005840,ribosome; GO:0003729,mRNA binding; GO:0032544,plastid translation; GO:0003674,molecular_function; GO:0003676,nucleic acid binding; GO:0003723,RNA binding; GO:0005488,binding; GO:0097159,organic cyclic compound binding; GO:1901363,heterocyclic com…	PF17067.8:Ribosomal protein S31e	--	--	--
evm.TU.chr05.548	-1.72979	0	0	down	K01100 sedoheptulose-bisphosphatase [EC:3.1.3.37] | (RefSeq) sedoheptulose-1,7-bisphosphatase, chloroplastic (A)	ko00710: Carbon fixation in photosynthetic organisms; ko01100: Metabolic pathways; ko01200: Carbon metabolism	hypothetical protein KY289_026090 [Solanum tuberosum]	S17P_SPIOL RecName: Full=Sedoheptulose-1,7-bisphosphatase, chloroplastic; EC=3.1.3.37; AltName: Full=SED(1,7)P2ase; AltName: Full=Sedoheptulose bisphosphatase; Short=SBPase; Flags: Precursor;	A0A0V0I4P8_SOLCH SubName: Full=Putative sedoheptulose-1,7-bisphosphatase, chloroplastic-like {ECO:0000313|EMBL:JAP27400.1};	Fructose-1,6-bisphosphatase	GO:0009507,chloroplast; GO:0046872,metal ion binding; GO:0050278,sedoheptulose-bisphosphatase activity; GO:0019253,reductive pentose-phosphate cycle; GO:0003674,molecular_function; GO:0005488,binding; GO:0043167,ion binding; GO:0043169,cation binding; GO:0003824,catalytic activity; GO:0016787,hydrolase activity; GO:0016788,hydrolase activity, acting on ester bonds; GO:0016791,phosphatase activity…	PF00316.23:Fructose-1-6-bisphosphatase, N-terminal domain	--	--	--
evm.TU.chr05.561	1.85235	0	0	up	K23047 E3 ubiquitin-protein ligase UNKL [EC:2.3.2.27] | (RefSeq) zinc finger CCCH domain-containing protein 2-like (A)	--	hypothetical protein EJD97_013550 [Solanum chilense]	C3H29_ARATH RecName: Full=Zinc finger CCCH domain-containing protein 29; Short=AtC3H29; AltName: Full=AtSZF2;	A0A6N2BJ43_SOLCI RecName: Full=C3H1-type domain-containing protein {ECO:0000259|PROSITE:PS50103};	CCCH-type Zn-finger protein	GO:0005634,nucleus; GO:0003677,DNA binding; GO:0003700,DNA-binding transcription factor activity; GO:0046872,metal ion binding; GO:0071456,cellular response to hypoxia; GO:0050832,defense response to fungus; GO:0006355,regulation of transcription, DNA-templated; GO:0009409,response to cold; GO:0003674,molecular_function; GO:0003676,nucleic acid binding; GO:0005488,binding; GO:0097159,organic cycl…	PF12796.10:Ankyrin repeats (3 copies)	C3H	TF	C3H
evm.TU.chr05.613	6.50017	0	0	up	K00430 peroxidase [EC:1.11.1.7] | (RefSeq) peroxidase P7-like (A)	ko00940: Phenylpropanoid biosynthesis; ko01100: Metabolic pathways; ko01110: Biosynthesis of secondary metabolites	peroxidase P7-like [Solanum pennellii]	PER4_VITVI RecName: Full=Peroxidase 4 {ECO:0000250|UniProtKB:Q42578}; EC=1.11.1.7; Flags: Precursor;	Q9XIV9_TOBAC RecName: Full=Peroxidase {ECO:0000256|ARBA:ARBA00012313, ECO:0000256|RuleBase:RU362060}; EC=1.11.1.7 {ECO:0000256|ARBA:ARBA00012313, ECO:0000256|RuleBase:RU362060};	--	GO:0005576,extracellular region; GO:0020037,heme binding; GO:0046872,metal ion binding; GO:0004601,peroxidase activity; GO:0042744,hydrogen peroxide catabolic process; GO:0006979,response to oxidative stress; GO:0003674,molecular_function; GO:0005488,binding; GO:0046906,tetrapyrrole binding; GO:0097159,organic cyclic compound binding; GO:1901363,heterocyclic compound binding; GO:0043167,ion bindi…	PF00141.26:Peroxidase	--	--	--
evm.TU.chr05.626	-5.3044	0	0	down	--	--	PREDICTED: uncharacterized protein LOC104220443 [Nicotiana sylvestris]	--	A0A1U7VTD9_NICSY SubName: Full=uncharacterized protein LOC104220443 {ECO:0000313|RefSeq:XP_009769618.1};	--	--	--	--	--	--
evm.TU.chr05.652	3.21727	0	0	up	K09286 EREBP-like factor | (RefSeq) ethylene-responsive transcription factor 5-like (A)	--	hypothetical protein [Datura stramonium]	ERF5_TOBAC RecName: Full=Ethylene-responsive transcription factor 5; AltName: Full=Ethylene-responsive element-binding factor 4; Short=EREBP-4; AltName: Full=Ethylene-responsive element-binding factor 5 homolog; AltName: Full=NtERF4;	A0A2G2WTK4_CAPBA SubName: Full=Ethylene-responsive transcription factor 5 {ECO:0000313|EMBL:PHT48510.1};	--	GO:0005634,nucleus; GO:0003677,DNA binding; GO:0003700,DNA-binding transcription factor activity; GO:0006952,defense response; GO:0009873,ethylene-activated signaling pathway; GO:0003674,molecular_function; GO:0003676,nucleic acid binding; GO:0005488,binding; GO:0097159,organic cyclic compound binding; GO:1901363,heterocyclic compound binding; GO:0140110,transcription regulator activity; GO:00069…	PF00847.23:AP2 domain	AP2/ERF-ERF	TF	AP2/ERF->AP2/ERF-ERF
evm.TU.chr05.786	3.0526	0	0	up	K09338 homeobox-leucine zipper protein | (RefSeq) homeobox-leucine zipper protein ATHB-6-like (A)	--	hypothetical protein [Datura stramonium]	ATB16_ARATH RecName: Full=Homeobox-leucine zipper protein ATHB-16; AltName: Full=HD-ZIP protein ATHB-16; AltName: Full=Homeodomain transcription factor ATHB-16;	A0A1J6L7A7_NICAT SubName: Full=Homeobox-leucine zipper protein athb-6 {ECO:0000313|EMBL:OIT27001.1};	Transcription factor HEX, contains HOX and HALZ domains	GO:0005634,nucleus; GO:0003700,DNA-binding transcription factor activity; GO:0000981,DNA-binding transcription factor activity, RNA polymerase II-specific; GO:0043565,sequence-specific DNA binding; GO:0000976,transcription regulatory region sequence-specific DNA binding; GO:0030308,negative regulation of cell growth; GO:0048573,photoperiodism, flowering; GO:0045893,positive regulation of transcri…	PF02183.21:Homeobox associated leucine zipper	HB-HD-ZIP	TF	HB->HB-HD-ZIP
evm.TU.chr05.850	-2.79905	0	0	down	K10691 E3 ubiquitin-protein ligase UBR4 [EC:2.3.2.27] | (RefSeq) auxin transport protein BIG (A)	--	hypothetical protein [Datura stramonium]	GDL34_ARATH RecName: Full=GDSL esterase/lipase At2g04570; EC=3.1.1.-; AltName: Full=Extracellular lipase At2g04570; Flags: Precursor;	A0A1S3ZH14_TOBAC SubName: Full=GDSL esterase/lipase At2g04570-like {ECO:0000313|RefSeq:XP_016463669.1};	--	GO:0005576,extracellular region; GO:0016297,acyl-[acyl-carrier-protein] hydrolase activity; GO:0016042,lipid catabolic process; GO:0003674,molecular_function; GO:0003824,catalytic activity; GO:0004312,fatty acid synthase activity; GO:0016740,transferase activity; GO:0016746,transferase activity, transferring acyl groups; GO:0016747,transferase activity, transferring acyl groups other than amino-a…	PF00657.25:GDSL-like Lipase/Acylhydrolase	--	--	--
evm.TU.chr05.876	-5.89354	0	0	down	K15283 solute carrier family 35, member E1 | (RefSeq) glucose-6-phosphate/phosphate translocator 2, chloroplastic (A)	--	glucose-6-phosphate/phosphate translocator 2, chloroplastic [Solanum lycopersicum]	GPT2_ARATH RecName: Full=Glucose-6-phosphate/phosphate translocator 2, chloroplastic {ECO:0000303|PubMed:15722468}; Short=AtGPT2 {ECO:0000303|PubMed:15722468}; Flags: Precursor;	A0A3Q7GJN7_SOLLC RecName: Full=TPT domain-containing protein {ECO:0000259|Pfam:PF03151};	Glucose-6-phosphate/phosphate and phosphoenolpyruvate/phosphate antiporter	GO:0009507,chloroplast; GO:0031969,chloroplast membrane; GO:0005794,Golgi apparatus; GO:0016021,integral component of membrane; GO:0000325,plant-type vacuole; GO:0015297,antiporter activity; GO:0015152,glucose-6-phosphate transmembrane transporter activity; GO:0005315,inorganic phosphate transmembrane transporter activity; GO:0015120,phosphoglycerate transmembrane transporter activity; GO:0071917…	PF03151.19:Triose-phosphate Transporter family	--	--	--
evm.TU.chr05.996	6.30074	0	0	up	K01183 chitinase [EC:3.2.1.14] | (RefSeq) basic endochitinase (A)	ko00520: Amino sugar and nucleotide sugar metabolism; ko01100: Metabolic pathways	basic endochitinase precursor [Nicotiana tabacum]	CHIB_TOBAC RecName: Full=Basic endochitinase; EC=3.2.1.14; Flags: Precursor;	A0A1S4BF70_TOBAC RecName: Full=Chitinase {ECO:0000256|ARBA:ARBA00012729}; EC=3.2.1.14 {ECO:0000256|ARBA:ARBA00012729};	Chitinase	GO:0005576,extracellular region; GO:0004568,chitinase activity; GO:0006032,chitin catabolic process; GO:0000272,polysaccharide catabolic process; GO:0003674,molecular_function; GO:0003824,catalytic activity; GO:0004553,hydrolase activity, hydrolyzing O-glycosyl compounds; GO:0016787,hydrolase activity; GO:0016798,hydrolase activity, acting on glycosyl bonds; GO:0006022,aminoglycan metabolic proce…	PF00704.31:Glycosyl hydrolases family 18	--	--	--
evm.TU.chr05.998	1.87755	0	0	up	K00029 malate dehydrogenase (oxaloacetate-decarboxylating)(NADP+) [EC:1.1.1.40] | (RefSeq) NADP-dependent malic enzyme-like (A)	ko00620: Pyruvate metabolism; ko00710: Carbon fixation in photosynthetic organisms; ko01100: Metabolic pathways; ko01200: Carbon metabolism	Malic enzyme [Datura stramonium]	MAOX_VITVI RecName: Full=NADP-dependent malic enzyme; Short=NADP-ME; EC=1.1.1.40;	A0A2G2ZIC3_CAPAN RecName: Full=Malic enzyme {ECO:0000256|RuleBase:RU003426};	NADP+-dependent malic enzyme	GO:0005737,cytoplasm; GO:0004471,malate dehydrogenase (decarboxylating) (NAD+) activity; GO:0004473,malate dehydrogenase (decarboxylating) (NADP+) activity; GO:0046872,metal ion binding; GO:0051287,NAD binding; GO:0008948,oxaloacetate decarboxylase activity; GO:0006108,malate metabolic process; GO:0003674,molecular_function; GO:0003824,catalytic activity; GO:0004470,malic enzyme activity; GO:0016…	PF03949.18:Malic enzyme, NAD binding domain	--	--	--
evm.TU.chr06.1172	6.30982	0	0	up	K15920 xylan 1,4-beta-xylosidase [EC:3.2.1.37] | (RefSeq) beta-xylosidase/alpha-L-arabinofuranosidase 2 (A)	ko00520: Amino sugar and nucleotide sugar metabolism; ko01100: Metabolic pathways	beta-D-xylosidase 1 isoform X1 [Capsicum annuum]	BXL1_ARATH RecName: Full=Beta-D-xylosidase 1; Short=AtBXL1; EC=3.2.1.-; AltName: Full=Alpha-L-arabinofuranosidase; EC=3.2.1.55; Flags: Precursor;	A0A1U8ELF8_CAPAN SubName: Full=beta-D-xylosidase 1-like isoform X1 {ECO:0000313|RefSeq:XP_016548038.1};	--	GO:0048046,apoplast; GO:0009536,plastid; GO:0046556,alpha-L-arabinofuranosidase activity; GO:0009044,xylan 1,4-beta-xylosidase activity; GO:0031222,arabinan catabolic process; GO:0010214,seed coat development; GO:0045493,xylan catabolic process; GO:0003674,molecular_function; GO:0003824,catalytic activity; GO:0004553,hydrolase activity, hydrolyzing O-glycosyl compounds; GO:0016787,hydrolase activ…	PF01915.25:Glycosyl hydrolase family 3 C-terminal domain	--	--	--
evm.TU.chr06.1668	1.95895	0	0	up	K03097 casein kinase II subunit alpha [EC:2.7.11.1] | (RefSeq) casein kinase II subunit alpha isoform X1 (A)	ko03008: Ribosome biogenesis in eukaryotes; ko04712: Circadian rhythm - plant	hypothetical protein CQW23_02895 [Capsicum baccatum]	--	A0A2G2XSR6_CAPBA SubName: Full=Uncharacterized protein {ECO:0000313|EMBL:PHT60532.1};	--	--	PF04862.15:Protein of unknown function (DUF642)	--	--	--
evm.TU.chr06.1682	-1.84265	0	0	down	--	--	hypothetical protein [Datura stramonium]	--	A0A1S3ZZ09_TOBAC SubName: Full=uncharacterized protein LOC107792026 {ECO:0000313|RefSeq:XP_016469687.1};	--	GO:0016021,integral component of membrane; GO:0005575,cellular_component; GO:0016020,membrane; GO:0031224,intrinsic component of membrane; GO:0110165,cellular anatomical entity	PF03350.19:Uncharacterized protein family, UPF0114	--	--	--
evm.TU.chr06.1688	-1.91561	0	0	down	K02863 large subunit ribosomal protein L1 | (RefSeq) 50S ribosomal protein L1, chloroplastic (A)	ko03010: Ribosome	hypothetical protein [Datura stramonium]	RK1_ARATH RecName: Full=50S ribosomal protein L1, chloroplastic; AltName: Full=CL1; Flags: Precursor;	A0A3Q7EJ55_SOLLC RecName: Full=Ribosomal protein {ECO:0000256|RuleBase:RU000659};	50S ribosomal protein L1	GO:0009507,chloroplast; GO:0009941,chloroplast envelope; GO:0009570,chloroplast stroma; GO:0009535,chloroplast thylakoid membrane; GO:0005829,cytosol; GO:0022625,cytosolic large ribosomal subunit; GO:0005634,nucleus; GO:0003729,mRNA binding; GO:0003723,RNA binding; GO:0019843,rRNA binding; GO:0003735,structural constituent of ribosome; GO:0000470,maturation of LSU-rRNA; GO:0006412,translation; GO…	PF00687.24:Ribosomal protein L1p/L10e family	--	--	--
evm.TU.chr06.1694	-1.63609	0	0	down	K00858 NAD+ kinase [EC:2.7.1.23] | (RefSeq) putative NAD kinase 3 isoform X1 (A)	ko00760: Nicotinate and nicotinamide metabolism; ko01100: Metabolic pathways; ko01240: Biosynthesis of cofactors	PREDICTED: protein RETICULATA-RELATED 4, chloroplastic [Solanum tuberosum]	RER4_ARATH RecName: Full=Protein RETICULATA-RELATED 4, chloroplastic {ECO:0000303|PubMed:23596191}; Flags: Precursor;	A0A3Q7EJP2_SOLLC SubName: Full=Uncharacterized protein {ECO:0000313|EnsemblPlants:Solyc01g087750.3.1};	--	GO:0009507,chloroplast; GO:0009941,chloroplast envelope; GO:0009706,chloroplast inner membrane; GO:0016021,integral component of membrane; GO:0009536,plastid; GO:0005575,cellular_component; GO:0005622,intracellular anatomical structure; GO:0005737,cytoplasm; GO:0043226,organelle; GO:0043227,membrane-bounded organelle; GO:0043229,intracellular organelle; GO:0043231,intracellular membrane-bounded o…	PF11891.11:Protein RETICULATA-related	--	--	--
evm.TU.chr06.1828	-2.03626	0	0	down	K00231 protoporphyrinogen/coproporphyrinogen III oxidase [EC:1.3.3.4 1.3.3.15] | (RefSeq) protoporphyrinogen oxidase, chloroplastic (A)	ko00860: Porphyrin metabolism; ko01100: Metabolic pathways; ko01110: Biosynthesis of secondary metabolites; ko01240: Biosynthesis of cofactors	protoporphyrinogen oxidase, chloroplastic [Solanum verrucosum]	PPOC_TOBAC RecName: Full=Protoporphyrinogen oxidase, chloroplastic; Short=PPO; EC=1.3.3.4; AltName: Full=Protoporphyrinogen IX oxidase isozyme I; Short=PPO I; Short=PPX I; Flags: Precursor;	A0A1U8E640_CAPAN RecName: Full=Protoporphyrinogen oxidase {ECO:0000256|ARBA:ARBA00012867}; EC=1.3.3.4 {ECO:0000256|ARBA:ARBA00012867};	Protoporphyrinogen oxidase	GO:0009507,chloroplast; GO:0016491,oxidoreductase activity; GO:0004729,oxygen-dependent protoporphyrinogen oxidase activity; GO:0015995,chlorophyll biosynthetic process; GO:0006783,heme biosynthetic process; GO:0006782,protoporphyrinogen IX biosynthetic process; GO:0003674,molecular_function; GO:0003824,catalytic activity; GO:0016627,oxidoreductase activity, acting on the CH-CH group of donors; G…	PF01593.27:Flavin containing amine oxidoreductase	--	--	--
evm.TU.chr06.1913	-1.03311	0	0	down	--	--	calvin cycle protein CP12-1, chloroplastic [Solanum pennellii]	CP121_ARATH RecName: Full=Calvin cycle protein CP12-1, chloroplastic; AltName: Full=CP12 domain-containing protein 1; AltName: Full=Chloroplast protein 12-1; Flags: Precursor;	A0A3Q7EHQ1_SOLLC RecName: Full=CP12 domain-containing protein {ECO:0000259|SMART:SM01093};	--	GO:0009507,chloroplast; GO:0009941,chloroplast envelope; GO:0009570,chloroplast stroma; GO:0005829,cytosol; GO:0032991,protein-containing complex; GO:0005507,copper ion binding; GO:0003729,mRNA binding; GO:0016151,nickel cation binding; GO:0080153,negative regulation of reductive pentose-phosphate cycle; GO:0019253,reductive pentose-phosphate cycle; GO:0009744,response to sucrose; GO:0003674,mole…	PF02672.18:CP12 domain	--	--	--
evm.TU.chr06.196	5.89914	0	0	up	K08235 xyloglucan:xyloglucosyl transferase [EC:2.4.1.207] | (RefSeq) xyloglucan endotransglucosylase/hydrolase protein 31-like (A)	--	Xyloglucan endotransglucosylase/hydrolase protein 31 [Datura stramonium]	XTH31_ARATH RecName: Full=Xyloglucan endotransglucosylase/hydrolase protein 31 {ECO:0000303|PubMed:12514239}; Short=At-XTH31 {ECO:0000303|PubMed:12514239}; Short=AtXTR8; Short=XTH-31; EC=2.4.1.207 {ECO:0000269|PubMed:23104861}; EC=3.2.1.151 {ECO:0000269|PubMed:23104861}; Flags: Precursor;	M0ZHV2_SOLTU RecName: Full=Xyloglucan endotransglucosylase/hydrolase {ECO:0000256|RuleBase:RU361120}; EC=2.4.1.207 {ECO:0000256|RuleBase:RU361120};	--	GO:0048046,apoplast; GO:0005886,plasma membrane; GO:0030247,polysaccharide binding; GO:0033946,xyloglucan-specific endo-beta-1,4-glucanase activity; GO:0016762,xyloglucan:xyloglucosyl transferase activity; GO:0042546,cell wall biogenesis; GO:0016998,cell wall macromolecule catabolic process; GO:0071555,cell wall organization; GO:0010411,xyloglucan metabolic process; GO:0003674,molecular_function;…	PF00722.24:Glycosyl hydrolases family 16	--	--	--
evm.TU.chr06.1962	-1.22741	0	0	down	K00975 glucose-1-phosphate adenylyltransferase [EC:2.7.7.27] | (RefSeq) glucose-1-phosphate adenylyltransferase large subunit 3, chloroplastic/amyloplastic (A)	ko00500: Starch and sucrose metabolism; ko00520: Amino sugar and nucleotide sugar metabolism; ko01100: Metabolic pathways; ko01110: Biosynthesis of secondary metabolites; ko01250: Biosynthesis of nucleotide sugars	glucose-1-phosphate adenylyltransferase large subunit 3, chloroplastic/amyloplastic [Nicotiana tomentosiformis]	GLGL3_SOLTU RecName: Full=Glucose-1-phosphate adenylyltransferase large subunit 3, chloroplastic/amyloplastic; EC=2.7.7.27; AltName: Full=ADP-glucose pyrophosphorylase; AltName: Full=ADP-glucose synthase; AltName: Full=AGPase S; AltName: Full=Alpha-D-glucose-1-phosphate adenyl transferase; Flags: Precursor;	A0A1S4C9G4_TOBAC RecName: Full=Glucose-1-phosphate adenylyltransferase {ECO:0000256|RuleBase:RU362093}; EC=2.7.7.27 {ECO:0000256|RuleBase:RU362093}; AltName: Full=ADP-glucose pyrophosphorylase {ECO:0000256|RuleBase:RU362093};	GDP-mannose pyrophosphorylase/mannose-1-phosphate guanylyltransferase	GO:0009501,amyloplast; GO:0009507,chloroplast; GO:0005524,ATP binding; GO:0008878,glucose-1-phosphate adenylyltransferase activity; GO:0005978,glycogen biosynthetic process; GO:0019252,starch biosynthetic process; GO:0000166,nucleotide binding; GO:0003674,molecular_function; GO:0005488,binding; GO:0017076,purine nucleotide binding; GO:0030554,adenyl nucleotide binding; GO:0032553,ribonucleotide b…	PF00483.26:Nucleotidyl transferase	--	--	--
evm.TU.chr06.1997	2.93419	0	0	up	K22683 aspartyl protease family protein [EC:3.4.23.-] | (RefSeq) aspartic proteinase nepenthesin-1 (A)	--	hypothetical protein CQW23_02338 [Capsicum baccatum]	GIP2_NICBE RecName: Full=Probable aspartic proteinase GIP2 {ECO:0000305}; EC=3.4.23.- {ECO:0000305}; AltName: Full=Glucanase inhibitor protein 2 {ECO:0000303|PubMed:28082413}; Short=NbGIP2 {ECO:0000303|PubMed:28082413}; Flags: Precursor;	A0A2G2XR44_CAPBA RecName: Full=Peptidase A1 domain-containing protein {ECO:0000259|PROSITE:PS51767};	Aspartyl protease	GO:0048046,apoplast; GO:0004190,aspartic-type endopeptidase activity; GO:0006952,defense response; GO:0006508,proteolysis; GO:0003674,molecular_function; GO:0003824,catalytic activity; GO:0004175,endopeptidase activity; GO:0008233,peptidase activity; GO:0016787,hydrolase activity; GO:0070001,aspartic-type peptidase activity; GO:0140096,catalytic activity, acting on a protein; GO:0006950,response …	PF14541.9:Xylanase inhibitor C-terminal	--	--	--
evm.TU.chr06.2035	-1.97194	0	0	down	K01915 glutamine synthetase [EC:6.3.1.2] | (RefSeq) glutamine synthetase, chloroplastic (A)	ko00220: Arginine biosynthesis; ko00250: Alanine, aspartate and glutamate metabolism; ko00630: Glyoxylate and dicarboxylate metabolism; ko00910: Nitrogen metabolism; ko01100: Metabolic pathways; ko01230: Biosynthesis of amino acids	glutamine synthetase, chloroplastic [Solanum pennellii]	GLNA2_DAUCA RecName: Full=Glutamine synthetase, chloroplastic; EC=6.3.1.2; AltName: Full=GS2; AltName: Full=Glutamate--ammonia ligase; Flags: Precursor;	B5LAU9_CAPAN RecName: Full=Glutamine synthetase {ECO:0000256|ARBA:ARBA00012937, ECO:0000256|RuleBase:RU004356}; EC=6.3.1.2 {ECO:0000256|ARBA:ARBA00012937, ECO:0000256|RuleBase:RU004356};	Glutamine synthetase	GO:0009507,chloroplast; GO:0005524,ATP binding; GO:0004356,glutamate-ammonia ligase activity; GO:0006542,glutamine biosynthetic process; GO:0000166,nucleotide binding; GO:0003674,molecular_function; GO:0005488,binding; GO:0017076,purine nucleotide binding; GO:0030554,adenyl nucleotide binding; GO:0032553,ribonucleotide binding; GO:0032555,purine ribonucleotide binding; GO:0032559,adenyl ribonucle…	PF00120.27:Glutamine synthetase, catalytic domain	--	--	--
evm.TU.chr06.2103	1.74724	0	0	up	K11000 callose synthase [EC:2.4.1.-] | (RefSeq) callose synthase 2 (A)	--	callose synthase 2 [Solanum pennellii]	CALS2_ARATH RecName: Full=Callose synthase 2; EC=2.4.1.34; AltName: Full=1,3-beta-glucan synthase; AltName: Full=Protein GLUCAN SYNTHASE-LIKE 3;	A0A2G2XRP7_CAPBA RecName: Full=1,3-beta-glucan synthase {ECO:0000256|ARBA:ARBA00012589}; EC=2.4.1.34 {ECO:0000256|ARBA:ARBA00012589}; AltName: Full=1,3-beta-glucan synthase {ECO:0000256|ARBA:ARBA00032165};	1,3-beta-glucan synthase/callose synthase catalytic subunit	GO:0000148,1,3-beta-D-glucan synthase complex; GO:0016021,integral component of membrane; GO:0005886,plasma membrane; GO:0003843,1,3-beta-D-glucan synthase activity; GO:0046527,glucosyltransferase activity; GO:0006075,(1->3)-beta-D-glucan biosynthetic process; GO:0071555,cell wall organization; GO:0008360,regulation of cell shape; GO:0003674,molecular_function; GO:0003824,catalytic activity; GO:0…	PF02364.18:1,3-beta-glucan synthase component	--	--	--
evm.TU.chr06.2150	1.94979	0	0	up	K15333 tRNA guanosine-2'-O-methyltransferase [EC:2.1.1.34] | (RefSeq) uncharacterized protein LOC104224633 (A)	--	PREDICTED: subtilisin-like protease SBT1.7 [Solanum tuberosum]	SBT3_SOLLC RecName: Full=Subtilisin-like protease SBT3 {ECO:0000303|PubMed:27259555}; EC=3.4.21.- {ECO:0000269|PubMed:19332543, ECO:0000269|PubMed:19407393, ECO:0000269|PubMed:19805099, ECO:0000269|PubMed:27259555, ECO:0000269|PubMed:27451395}; AltName: Full=LeSBT3 {ECO:0000303|PubMed:10350089}; AltName: Full=SlSBT3 {ECO:0000303|PubMed:19332543}; AltName: Full=Subtilase 3 {ECO:0000303|PubMed:1933…	M1A979_SOLTU SubName: Full=SBT4E protein {ECO:0000313|EnsemblPlants:PGSC0003DMT400017631};	--	GO:0005615,extracellular space; GO:0042802,identical protein binding; GO:0042803,protein homodimerization activity; GO:0004252,serine-type endopeptidase activity; GO:0008236,serine-type peptidase activity; GO:0006952,defense response; GO:0043171,peptide catabolic process; GO:0009827,plant-type cell wall modification; GO:1900367,positive regulation of defense response to insect; GO:0010628,positiv…	PF00082.25:Subtilase family	--	--	--
evm.TU.chr06.2162	-2.51983	0	0	down	--	--	hypothetical protein [Datura stramonium]	--	A0A6N2BT69_SOLCI RecName: Full=GPI inositol-deacylase {ECO:0000256|RuleBase:RU365011}; EC=3.1.-.- {ECO:0000256|RuleBase:RU365011};	--	GO:0005789,endoplasmic reticulum membrane; GO:0016788,hydrolase activity, acting on ester bonds; GO:0015031,protein transport; GO:0003674,molecular_function; GO:0003824,catalytic activity; GO:0016787,hydrolase activity; GO:0006810,transport; GO:0006811,ion transport; GO:0006820,anion transport; GO:0008104,protein localization; GO:0008150,biological_process; GO:0015833,peptide transport; GO:003303…	PF07819.16:PGAP1-like protein	--	--	--
evm.TU.chr06.217	-2.22538	0	0	down	K02939 large subunit ribosomal protein L9 | (RefSeq) 50S ribosomal protein L9, chloroplastic-like (A)	ko03010: Ribosome	Plastid ribosomal protein L9 [Datura stramonium]	RK9_IPOTF RecName: Full=50S ribosomal protein L9, chloroplastic; AltName: Full=CL9; Flags: Precursor;	A0A1S4CBR5_TOBAC RecName: Full=50S ribosomal protein L9, chloroplastic {ECO:0000256|ARBA:ARBA00017532}; AltName: Full=CL9 {ECO:0000256|ARBA:ARBA00031047};	Mitochondrial ribosomal protein L9	GO:0009507,chloroplast; GO:0005840,ribosome; GO:0019843,rRNA binding; GO:0003735,structural constituent of ribosome; GO:0006412,translation; GO:0003674,molecular_function; GO:0003676,nucleic acid binding; GO:0003723,RNA binding; GO:0005488,binding; GO:0097159,organic cyclic compound binding; GO:1901363,heterocyclic compound binding; GO:0005198,structural molecule activity; GO:0006518,peptide meta…	PF03948.17:Ribosomal protein L9, C-terminal domain	--	--	--
evm.TU.chr06.2170	-1.78778	0	0	down	K15283 solute carrier family 35, member E1 | (RefSeq) xylulose 5-phosphate/phosphate translocator, chloroplastic (A)	--	xylulose 5-phosphate/phosphate translocator, chloroplastic [Solanum verrucosum]	XPT_ARATH RecName: Full=Xylulose 5-phosphate/phosphate translocator, chloroplastic; Short=Xul-5-P/phosphate translocator; Flags: Precursor;	M1DUT4_SOLTU SubName: Full=Glucose-6-phosphate/phosphate translocator 1, chloroplast {ECO:0000313|EnsemblPlants:PGSC0003DMT400094749};	Glucose-6-phosphate/phosphate and phosphoenolpyruvate/phosphate antiporter	GO:0009941,chloroplast envelope; GO:0031969,chloroplast membrane; GO:0005794,Golgi apparatus; GO:0016021,integral component of membrane; GO:0009536,plastid; GO:0015297,antiporter activity; GO:0015120,phosphoglycerate transmembrane transporter activity; GO:0071917,triose-phosphate transmembrane transporter activity; GO:0008643,carbohydrate transport; GO:0015713,phosphoglycerate transmembrane trans…	PF03151.19:Triose-phosphate Transporter family	B3	TF	B3->B3
evm.TU.chr06.2205	3.52754	0	0	up	K08235 xyloglucan:xyloglucosyl transferase [EC:2.4.1.207] | (RefSeq) probable xyloglucan endotransglucosylase/hydrolase protein 30 (A)	--	putative xyloglucan endotransglucosylase/hydrolase protein 30 [Datura stramonium]	XTH30_ARATH RecName: Full=Probable xyloglucan endotransglucosylase/hydrolase protein 30; Short=At-XTH30; Short=XTH-30; EC=2.4.1.207; Flags: Precursor;	A0A1S3XBU3_TOBAC RecName: Full=Xyloglucan endotransglucosylase/hydrolase {ECO:0000256|RuleBase:RU361120}; EC=2.4.1.207 {ECO:0000256|RuleBase:RU361120};	--	GO:0048046,apoplast; GO:0004553,hydrolase activity, hydrolyzing O-glycosyl compounds; GO:0030247,polysaccharide binding; GO:0016762,xyloglucan:xyloglucosyl transferase activity; GO:0042546,cell wall biogenesis; GO:0071555,cell wall organization; GO:0010411,xyloglucan metabolic process; GO:0003674,molecular_function; GO:0003824,catalytic activity; GO:0016787,hydrolase activity; GO:0016798,hydrolas…	PF00722.24:Glycosyl hydrolases family 16	--	--	--
evm.TU.chr06.2255	-1.93302	0	0	down	--	--	hypothetical protein [Datura stramonium]	U603_ARATH RecName: Full=UPF0603 protein At1g54780, chloroplastic; AltName: Full=Thylakoid lumen 18.3 kDa protein; Flags: Precursor;	A0A2G2YZA7_CAPAN SubName: Full=UPF0603 protein At1g54780, chloroplastic {ECO:0000313|RefSeq:XP_016538515.1};	--	GO:0009507,chloroplast; GO:0009534,chloroplast thylakoid; GO:0009535,chloroplast thylakoid membrane; GO:0016021,integral component of membrane; GO:0005634,nucleus; GO:0009579,thylakoid; GO:0031977,thylakoid lumen; GO:0003993,acid phosphatase activity; GO:0003729,mRNA binding; GO:0010206,photosystem II repair; GO:0003674,molecular_function; GO:0003824,catalytic activity; GO:0016787,hydrolase activ…	PF04536.17:TPM domain	--	--	--
evm.TU.chr06.2261	6.54194	0	0	up	--	--	Phosphoglycerate mutase-like protein AT74 [Capsicum annuum]	AT74_ARATH RecName: Full=Phosphoglycerate mutase-like protein AT74 {ECO:0000305}; Short=At-74 {ECO:0000303|PubMed:15737980};	A0A2G2YZ97_CAPAN SubName: Full=phosphoglycerate mutase-like protein AT74H {ECO:0000313|RefSeq:XP_016538544.1};	--	GO:0016791,phosphatase activity; GO:0005975,carbohydrate metabolic process; GO:0003674,molecular_function; GO:0003824,catalytic activity; GO:0016787,hydrolase activity; GO:0016788,hydrolase activity, acting on ester bonds; GO:0042578,phosphoric ester hydrolase activity; GO:0008150,biological_process; GO:0008152,metabolic process; GO:0044238,primary metabolic process; GO:0071704,organic substance …	PF00300.25:Histidine phosphatase superfamily (branch 1)	--	--	--
evm.TU.chr06.2407	-2.61024	0	0	down	K01807 ribose 5-phosphate isomerase A [EC:5.3.1.6] | (RefSeq) probable ribose-5-phosphate isomerase 3, chloroplastic (A)	ko00030: Pentose phosphate pathway; ko00710: Carbon fixation in photosynthetic organisms; ko01100: Metabolic pathways; ko01110: Biosynthesis of secondary metabolites; ko01200: Carbon metabolism; ko01230: Biosynthesis of amino acids	hypothetical protein H5410_011571 [Solanum commersonii]	RPI3_ARATH RecName: Full=Probable ribose-5-phosphate isomerase 3, chloroplastic; EC=5.3.1.6; AltName: Full=Phosphoriboisomerase 3; AltName: Full=Protein EMBRYO DEFECTIVE 3119; Flags: Precursor;	M1BPR5_SOLTU RecName: Full=Ribose-5-phosphate isomerase {ECO:0000256|ARBA:ARBA00011959}; EC=5.3.1.6 {ECO:0000256|ARBA:ARBA00011959};	Ribose 5-phosphate isomerase	GO:0009507,chloroplast; GO:0009941,chloroplast envelope; GO:0009570,chloroplast stroma; GO:0009535,chloroplast thylakoid membrane; GO:0005829,cytosol; GO:0009579,thylakoid; GO:0004751,ribose-5-phosphate isomerase activity; GO:0009052,pentose-phosphate shunt, non-oxidative branch; GO:0019253,reductive pentose-phosphate cycle; GO:0003674,molecular_function; GO:0003824,catalytic activity; GO:0016853…	PF06026.17:Ribose 5-phosphate isomerase A (phosphoriboisomerase A)	--	--	--
evm.TU.chr06.2439	6.3759	0	0	up	K20547 basic endochitinase B [EC:3.2.1.14] | (RefSeq) endochitinase 2 (A)	ko00520: Amino sugar and nucleotide sugar metabolism; ko01100: Metabolic pathways; ko04016: MAPK signaling pathway - plant	hypothetical protein H5410_011588 [Solanum commersonii]	WIN1_SOLTU RecName: Full=Wound-induced protein WIN1; Flags: Precursor;	A0A3Q7EMC4_SOLLC SubName: Full=Uncharacterized protein {ECO:0000313|EnsemblPlants:Solyc01g097270.3.1};	Predicted chitinase	GO:0008061,chitin binding; GO:0004540,ribonuclease activity; GO:0042742,defense response to bacterium; GO:0050832,defense response to fungus; GO:0003674,molecular_function; GO:0005488,binding; GO:0097367,carbohydrate derivative binding; GO:0003824,catalytic activity; GO:0004518,nuclease activity; GO:0016787,hydrolase activity; GO:0016788,hydrolase activity, acting on ester bonds; GO:0140098,catal…	PF00967.20:Barwin family	--	--	--
evm.TU.chr06.2442	6.10303	0	0	up	--	--	pathogenesis-related protein PR-4A precursor [Nicotiana tabacum]	PR4A_TOBAC RecName: Full=Pathogenesis-related protein PR-4A; Flags: Precursor;	A0A1S4AXQ5_TOBAC SubName: Full=pathogenesis-related protein PR-4A {ECO:0000313|RefSeq:XP_016481278.1};	Predicted chitinase	GO:0005576,extracellular region; GO:0004540,ribonuclease activity; GO:0042742,defense response to bacterium; GO:0050832,defense response to fungus; GO:0003674,molecular_function; GO:0003824,catalytic activity; GO:0004518,nuclease activity; GO:0016787,hydrolase activity; GO:0016788,hydrolase activity, acting on ester bonds; GO:0140098,catalytic activity, acting on RNA; GO:0006950,response to stres…	PF00967.20:Barwin family	--	--	--
evm.TU.chr06.2487	-1.76824	0	0	down	K01881 prolyl-tRNA synthetase [EC:6.1.1.15] | (RefSeq) proline--tRNA ligase, chloroplastic/mitochondrial (A)	ko00970: Aminoacyl-tRNA biosynthesis	PREDICTED: proline--tRNA ligase, chloroplastic/mitochondrial [Solanum tuberosum]	SYPM_ARATH RecName: Full=Proline--tRNA ligase, chloroplastic/mitochondrial {ECO:0000305}; EC=6.1.1.15 {ECO:0000305}; AltName: Full=Prolyl-tRNA Synthetase 1 {ECO:0000305}; Short=PRORS1 {ECO:0000305}; AltName: Full=Prolyl-tRNA synthetase {ECO:0000305}; Short=ProRS {ECO:0000305}; AltName: Full=Protein OVULE ABORTION 6 {ECO:0000303|PubMed:16297076}; Flags: Precursor;	M1CMQ3_SOLTU RecName: Full=Proline--tRNA ligase {ECO:0000256|ARBA:ARBA00012831}; EC=6.1.1.15 {ECO:0000256|ARBA:ARBA00012831}; AltName: Full=Prolyl-tRNA synthetase {ECO:0000256|ARBA:ARBA00029731};	Prolyl-tRNA synthetase	GO:0017101,aminoacyl-tRNA synthetase multienzyme complex; GO:0009507,chloroplast; GO:0009570,chloroplast stroma; GO:0005737,cytoplasm; GO:0005739,mitochondrion; GO:0005524,ATP binding; GO:0004827,proline-tRNA ligase activity; GO:0009553,embryo sac development; GO:0048481,plant ovule development; GO:0006433,prolyl-tRNA aminoacylation; GO:0010109,regulation of photosynthesis; GO:0048316,seed develo…	PF00587.28:tRNA synthetase class II core domain (G, H, P, S and T)	--	--	--
evm.TU.chr06.2516	-1.79936	0	0	down	--	--	3'-5' DNA helicase [Datura stramonium]	MPH1_ARATH RecName: Full=Protein MAINTENANCE OF PSII UNDER HIGH LIGHT 1 {ECO:0000303|PubMed:25846821};	Q672Q7_SOLLC SubName: Full=Uncharacterized protein {ECO:0000313|EMBL:AAU03360.1, ECO:0000313|EnsemblPlants:Solyc01g096660.3.1};	--	GO:0009507,chloroplast; GO:0009535,chloroplast thylakoid membrane; GO:0016021,integral component of membrane; GO:0005886,plasma membrane; GO:0009579,thylakoid; GO:0061635,regulation of protein complex stability; GO:0008150,biological_process; GO:0065007,biological regulation; GO:0065008,regulation of biological quality; GO:0005575,cellular_component; GO:0005622,intracellular anatomical structure;…	--	--	--	--
evm.TU.chr06.2545	-4.13556	0	0	down	K22683 aspartyl protease family protein [EC:3.4.23.-] | (RefSeq) aspartyl protease family protein 2-like (A)	--	aspartyl protease AED3-like [Solanum stenotomum]	AED3_ARATH RecName: Full=Aspartyl protease AED3 {ECO:0000303|PubMed:24755512}; EC=3.4.23.- {ECO:0000305}; AltName: Full=Apoplastic EDS1-dependent protein 3 {ECO:0000303|PubMed:24755512}; Flags: Precursor;	A0A2G2W6Y3_CAPBA RecName: Full=Peptidase A1 domain-containing protein {ECO:0000259|PROSITE:PS51767};	Aspartyl protease	GO:0048046,apoplast; GO:0099503,secretory vesicle; GO:0004190,aspartic-type endopeptidase activity; GO:0000166,nucleotide binding; GO:0006508,proteolysis; GO:0043067,regulation of programmed cell death; GO:0009627,systemic acquired resistance; GO:0003674,molecular_function; GO:0003824,catalytic activity; GO:0004175,endopeptidase activity; GO:0008233,peptidase activity; GO:0016787,hydrolase activi…	PF14543.9:Xylanase inhibitor N-terminal	--	--	--
evm.TU.chr06.2600	-1.81763	0	0	down	K22683 aspartyl protease family protein [EC:3.4.23.-] | (RefSeq) protein ASPARTIC PROTEASE IN GUARD CELL 2-like (A)	--	Aspartyl protease protein 2 [Datura stramonium]	APF2_ARATH RecName: Full=Aspartyl protease family protein 2 {ECO:0000305}; EC=3.4.23.- {ECO:0000305}; Flags: Precursor;	A0A0V0IHB8_SOLCH RecName: Full=Peptidase A1 domain-containing protein {ECO:0000259|PROSITE:PS51767};	Aspartyl protease	GO:0009505,plant-type cell wall; GO:0004190,aspartic-type endopeptidase activity; GO:0006508,proteolysis; GO:0003674,molecular_function; GO:0003824,catalytic activity; GO:0004175,endopeptidase activity; GO:0008233,peptidase activity; GO:0016787,hydrolase activity; GO:0070001,aspartic-type peptidase activity; GO:0140096,catalytic activity, acting on a protein; GO:0006807,nitrogen compound metaboli…	PF14541.9:Xylanase inhibitor C-terminal	--	--	--
evm.TU.chr06.2667	-1.38864	0	0	down	K17525 chitinase domain-containing protein 1 | (RefSeq) rhodanese-like domain-containing protein 4, chloroplastic (A)	--	PREDICTED: rhodanese-like domain-containing protein 4, chloroplastic [Solanum tuberosum]	STR4_ARATH RecName: Full=Rhodanese-like domain-containing protein 4, chloroplastic; AltName: Full=Protein THYLAKOID RHODANESE-LIKE {ECO:0000303|PubMed:19682289}; AltName: Full=Sulfurtransferase 4 {ECO:0000303|PubMed:17408957}; Short=AtStr4 {ECO:0000303|PubMed:17408957}; Flags: Precursor;	M0ZH08_SOLTU SubName: Full=Chitinase {ECO:0000313|EnsemblPlants:PGSC0003DMT400000604};	--	GO:0009507,chloroplast; GO:0009941,chloroplast envelope; GO:0009534,chloroplast thylakoid; GO:0009535,chloroplast thylakoid membrane; GO:0098807,chloroplast thylakoid membrane protein complex; GO:0005829,cytosol; GO:0016021,integral component of membrane; GO:0009772,photosynthetic electron transport in photosystem II; GO:0006091,generation of precursor metabolites and energy; GO:0008150,biologica…	--	--	--	--
evm.TU.chr06.2698	-2.09339	0	0	down	K01092 myo-inositol-1(or 4)-monophosphatase [EC:3.1.3.25] | (RefSeq) phosphatase IMPL1, chloroplastic-like isoform X1 (A)	ko00562: Inositol phosphate metabolism; ko01100: Metabolic pathways; ko01110: Biosynthesis of secondary metabolites; ko04070: Phosphatidylinositol signaling system	protein CURVATURE THYLAKOID 1A, chloroplastic [Nicotiana tomentosiformis]	CUT1A_ARATH RecName: Full=Protein CURVATURE THYLAKOID 1A, chloroplastic; Flags: Precursor;	A0A1S4BHU3_TOBAC SubName: Full=protein CURVATURE THYLAKOID 1A, chloroplastic-like {ECO:0000313|RefSeq:XP_016488445.1};	--	GO:0009507,chloroplast; GO:0009941,chloroplast envelope; GO:0009534,chloroplast thylakoid; GO:0009535,chloroplast thylakoid membrane; GO:0005829,cytosol; GO:0009515,granal stacked thylakoid; GO:0016021,integral component of membrane; GO:0010287,plastoglobule; GO:0009579,thylakoid; GO:0090391,granum assembly; GO:0097753,membrane bending; GO:0006996,organelle organization; GO:0008150,biological_pro…	PF14159.9:CAAD domains of cyanobacterial aminoacyl-tRNA synthetase	--	--	--
evm.TU.chr06.2712	-3.43263	0	0	down	K13448 calcium-binding protein CML | (RefSeq) probable calcium-binding protein CML50 (A)	ko04626: Plant-pathogen interaction	hypothetical protein [Datura stramonium]	BAG6_ARATH RecName: Full=BAG family molecular chaperone regulator 6 {ECO:0000303|Ref.3}; AltName: Full=Bcl-2-associated athanogene 6 {ECO:0000303|Ref.3}; AltName: Full=CaM-binding protein 1 {ECO:0000303|PubMed:16003391}; Contains: RecName: Full=Cleaved BAG6 {ECO:0000303|PubMed:26739014};	A0A2G2W6L7_CAPBA RecName: Full=BAG domain-containing protein {ECO:0000259|PROSITE:PS51035};	--	GO:0009506,plasmodesma; GO:0005516,calmodulin binding; GO:0051087,chaperone binding; GO:0006914,autophagy; GO:0050832,defense response to fungus; GO:0012502,induction of programmed cell death; GO:0010508,positive regulation of autophagy; GO:0006457,protein folding; GO:0009408,response to heat; GO:0010228,vegetative to reproductive phase transition of meristem; GO:0003674,molecular_function; GO:00…	PF02179.19:BAG domain	--	--	--
evm.TU.chr06.2778	1.30138	0	0	up	K13034 L-3-cyanoalanine synthase/ cysteine synthase [EC:2.5.1.47 4.4.1.9] | (RefSeq) bifunctional L-3-cyanoalanine synthase/cysteine synthase 2, mitochondrial (A)	ko00270: Cysteine and methionine metabolism; ko00460: Cyanoamino acid metabolism; ko00920: Sulfur metabolism; ko01100: Metabolic pathways; ko01110: Biosynthesis of secondary metabolites; ko01200: Carbon metabolism; ko01230: Biosynthesis of amino acids	L-3-cyanoalanine synthase 2, mitochondrial [Capsicum baccatum]	CAS2_SOLTU RecName: Full=Bifunctional L-3-cyanoalanine synthase/cysteine synthase 2, mitochondrial; EC=2.5.1.47; EC=4.4.1.9; Flags: Precursor;	A0A2G2W6H7_CAPBA RecName: Full=Cysteine synthase {ECO:0000256|RuleBase:RU003985}; EC=2.5.1.47 {ECO:0000256|RuleBase:RU003985};	Cystathionine beta-synthase and related enzymes	GO:0005737,cytoplasm; GO:0005739,mitochondrion; GO:0004124,cysteine synthase activity; GO:0050017,L-3-cyanoalanine synthase activity; GO:0019344,cysteine biosynthetic process; GO:0006535,cysteine biosynthetic process from serine; GO:0003674,molecular_function; GO:0003824,catalytic activity; GO:0016740,transferase activity; GO:0016765,transferase activity, transferring alkyl or aryl (other than me…	PF00291.28:Pyridoxal-phosphate dependent enzyme	--	--	--
evm.TU.chr06.2786	-2.50999	0	0	down	K09872 aquaporin PIP | (RefSeq) aquaporin PIP1-2 (A)	--	Aquaporin PIP1-1 [Datura stramonium]	PIP11_ORYSJ RecName: Full=Aquaporin PIP1-1; AltName: Full=OsPIP1;1; AltName: Full=Plasma membrane intrinsic protein 1-1; AltName: Full=Plasma membrane intrinsic protein 1a; Short=PIP1a; AltName: Full=Water channel protein RWC1; Short=RWC-1;	A0A1U7V9Z8_NICSY SubName: Full=Aquaporin PIP1-2 {ECO:0000313|EMBL:DAC84358.1, ECO:0000313|RefSeq:XP_009763188.1};	Aquaporin (major intrinsic protein family)	GO:0016021,integral component of membrane; GO:0005886,plasma membrane; GO:0015250,water channel activity; GO:0003674,molecular_function; GO:0005215,transporter activity; GO:0005372,water transmembrane transporter activity; GO:0015267,channel activity; GO:0015318,inorganic molecular entity transmembrane transporter activity; GO:0022803,passive transmembrane transporter activity; GO:0022857,transme…	PF00230.23:Major intrinsic protein	--	--	--
evm.TU.chr06.286	-5.61529	0	0	down	--	--	hypothetical protein [Datura stramonium]	Y5258_ARATH RecName: Full=Stress-response A/B barrel domain-containing protein At5g22580 {ECO:0000305}; AltName: Full=Uncharacterized protein At5g22580;	A0A2G3BB81_CAPCH RecName: Full=Stress-response A/B barrel domain-containing protein {ECO:0000259|PROSITE:PS51502};	--	GO:0009507,chloroplast; GO:0005829,cytosol; GO:0009536,plastid; GO:0046872,metal ion binding; GO:0003674,molecular_function; GO:0005488,binding; GO:0043167,ion binding; GO:0043169,cation binding; GO:0005575,cellular_component; GO:0005622,intracellular anatomical structure; GO:0005737,cytoplasm; GO:0043226,organelle; GO:0043227,membrane-bounded organelle; GO:0043229,intracellular organelle; GO:004…	PF07876.15:Stress responsive A/B Barrel Domain	--	--	--
evm.TU.chr06.2945	-2.10089	0	0	down	--	--	Kinesin-like protein fla10 [Datura stramonium]	FLA10_ARATH RecName: Full=Fasciclin-like arabinogalactan protein 10; Flags: Precursor;	A0A0V0I1P5_SOLCH SubName: Full=Putative fasciclin-like arabinogalactan protein 10-like {ECO:0000313|EMBL:JAP26541.1};	--	GO:0031225,anchored component of membrane; GO:0046658,anchored component of plasma membrane; GO:0005829,cytosol; GO:0005886,plasma membrane; GO:0099503,secretory vesicle; GO:0005575,cellular_component; GO:0016020,membrane; GO:0031224,intrinsic component of membrane; GO:0110165,cellular anatomical entity; GO:0031226,intrinsic component of plasma membrane; GO:0071944,cell periphery; GO:0005622,intr…	PF02469.25:Fasciclin domain	--	--	--
evm.TU.chr06.3012	-5.15436	0	0	down	K11855 ubiquitin carboxyl-terminal hydrolase 36/42 [EC:3.4.19.12] | (RefSeq) ubiquitin carboxyl-terminal hydrolase 36 (A)	--	putative lipid-binding protein At4g00165 [Capsicum annuum]	LBP65_ARATH RecName: Full=Putative lipid-binding protein At4g00165; Flags: Precursor;	A0A2G3DJB3_CAPCH SubName: Full=Putative lipid-binding protein {ECO:0000313|EMBL:PHU31064.1};	--	GO:0005576,extracellular region; GO:0005575,cellular_component; GO:0110165,cellular anatomical entity	PF14547.9:Hydrophobic seed protein	--	--	--
evm.TU.chr06.312	-1.71086	0	0	down	K05275 pyridoxine 4-dehydrogenase [EC:1.1.1.65] | (RefSeq) predicted protein (A)	ko00750: Vitamin B6 metabolism; ko01100: Metabolic pathways	hypothetical protein GOBAR_AA21067 [Gossypium barbadense]	RSP5_CHLRE RecName: Full=Flagellar radial spoke protein 5 {ECO:0000303|PubMed:16507594}; EC=1.-.-.- {ECO:0000305};	A0A2P5X8D5_GOSBA RecName: Full=Aldo_ket_red domain-containing protein {ECO:0000259|Pfam:PF00248};	Voltage-gated shaker-like K+ channel, subunit beta/KCNAB	GO:0005737,cytoplasm; GO:0005856,cytoskeleton; GO:0031514,motile cilium; GO:0016491,oxidoreductase activity; GO:0003674,molecular_function; GO:0003824,catalytic activity; GO:0005575,cellular_component; GO:0005622,intracellular anatomical structure; GO:0110165,cellular anatomical entity; GO:0043226,organelle; GO:0043228,non-membrane-bounded organelle; GO:0043229,intracellular organelle; GO:0043232…	PF00248.24:Aldo/keto reductase family	--	--	--
evm.TU.chr06.3175	-2.0534	0	0	down	K04078 chaperonin GroES | (RefSeq) 10 kDa chaperonin 1, chloroplastic (A)	--	10 kDa chaperonin 2, chloroplastic [Datura stramonium]	CH101_ARATH RecName: Full=10 kDa chaperonin 1, chloroplastic {ECO:0000305}; Flags: Precursor;	A0A1J6JLU4_NICAT SubName: Full=Uncharacterized protein {ECO:0000313|EMBL:OIT07865.1};	Mitochondrial chaperonin	GO:0009507,chloroplast; GO:0005829,cytosol; GO:0005759,mitochondrial matrix; GO:0005524,ATP binding; GO:0140662,NA; GO:0051087,chaperone binding; GO:0046872,metal ion binding; GO:0051082,unfolded protein binding; GO:0051085,chaperone cofactor-dependent protein refolding; GO:0000166,nucleotide binding; GO:0003674,molecular_function; GO:0005488,binding; GO:0017076,purine nucleotide binding; GO:0030…	PF00166.24:Chaperonin 10 Kd subunit	--	--	--
evm.TU.chr06.3277	3.30232	0	0	up	K22733 magnesium transporter | (RefSeq) uncharacterized protein LOC102612526 (A)	--	hypothetical protein CQW23_20140 [Capsicum baccatum]	SRC2_SOYBN RecName: Full=Protein SRC2 {ECO:0000305}; AltName: Full=Protein SOYBEAN GENE REGULATED BY COLD 2 {ECO:0000303|Ref.1};	A0A2G2W7S5_CAPBA RecName: Full=C2 domain-containing protein {ECO:0000259|PROSITE:PS50004};	--	GO:0005789,endoplasmic reticulum membrane; GO:0016021,integral component of membrane; GO:0005886,plasma membrane; GO:0032586,protein storage vacuole membrane; GO:0006952,defense response; GO:0006950,response to stress; GO:0008150,biological_process; GO:0050896,response to stimulus; GO:0005575,cellular_component; GO:0005622,intracellular anatomical structure; GO:0005737,cytoplasm; GO:0005783,endop…	PF00168.33:C2 domain	--	--	--
evm.TU.chr06.3332	-1.84015	0	0	down	K02883 large subunit ribosomal protein L18e | (RefSeq) 60S ribosomal protein L18-2 (A)	ko03010: Ribosome	60S ribosomal protein L18 [Datura stramonium]	RL182_ARATH RecName: Full=60S ribosomal protein L18-2;	A0A2G2W841_CAPBA SubName: Full=Putative 60S ribosomal protein L18-1 {ECO:0000313|EMBL:PHT41377.1};	60s ribosomal protein L18	GO:0009507,chloroplast; GO:0005829,cytosol; GO:0022625,cytosolic large ribosomal subunit; GO:0015934,large ribosomal subunit; GO:0000325,plant-type vacuole; GO:0005773,vacuole; GO:0003729,mRNA binding; GO:0003723,RNA binding; GO:0003735,structural constituent of ribosome; GO:0006412,translation; GO:0003674,molecular_function; GO:0003676,nucleic acid binding; GO:0005488,binding; GO:0097159,organic…	PF17135.7:Ribosomal protein 60S L18 and 50S L18e	--	--	--
evm.TU.chr06.335	3.88445	0	0	up	K14431 transcription factor TGA | (RefSeq) transcription factor TGA2-like (A)	ko04075: Plant hormone signal transduction	PREDICTED: transcription factor TGA2-like isoform X2 [Nicotiana sylvestris]	TGA9_ARATH RecName: Full=Transcription factor TGA9 {ECO:0000303|PubMed:20805327}; AltName: Full=Protein TGACG (TGA) motif-binding protein 9 {ECO:0000303|PubMed:20805327}; AltName: Full=bZIP transcription factor 21 {ECO:0000303|PubMed:11906833}; Short=AtbZIP21 {ECO:0000303|PubMed:11906833};	A0A1S4BA75_TOBAC SubName: Full=transcription factor TGA2-like isoform X2 {ECO:0000313|RefSeq:XP_016485811.1};	--	GO:0005634,nucleus; GO:0003700,DNA-binding transcription factor activity; GO:0042803,protein homodimerization activity; GO:0000976,transcription regulatory region sequence-specific DNA binding; GO:0048653,anther development; GO:0071588,hydrogen peroxide mediated signaling pathway; GO:0002237,response to molecule of bacterial origin; GO:0006351,transcription, DNA-templated; GO:0003674,molecular_fu…	PF14144.9:Seed dormancy control	bZIP	TF	bZIP
evm.TU.chr06.3414	-1.46827	0	0	down	K20884 riboflavin kinase / FMN hydrolase [EC:2.7.1.26 3.1.3.102] | (RefSeq) bifunctional riboflavin kinase/FMN phosphatase-like isoform X1 (A)	ko00740: Riboflavin metabolism; ko01100: Metabolic pathways; ko01110: Biosynthesis of secondary metabolites; ko01240: Biosynthesis of cofactors	Protein SUPPRESSOR OF QUENCHING 1, chloroplastic [Datura stramonium]	SOQ1_ARATH RecName: Full=Protein SUPPRESSOR OF QUENCHING 1, chloroplastic {ECO:0000303|PubMed:23818601}; EC=3.1.3.- {ECO:0000250|UniProtKB:P95649}; Flags: Precursor;	A0A3Q7EP13_SOLLC RecName: Full=Thioredoxin domain-containing protein {ECO:0000259|PROSITE:PS51352};	Predicted E3 ubiquitin ligase	GO:0009507,chloroplast; GO:0009570,chloroplast stroma; GO:0009534,chloroplast thylakoid; GO:0009535,chloroplast thylakoid membrane; GO:0016021,integral component of membrane; GO:0005634,nucleus; GO:0042651,thylakoid membrane; GO:0016787,hydrolase activity; GO:0046872,metal ion binding; GO:0010196,nonphotochemical quenching; GO:0003674,molecular_function; GO:0003824,catalytic activity; GO:0005488,…	PF01436.24:NHL repeat	--	--	--
evm.TU.chr06.3482	1.23951	0	0	up	K08245 phytepsin [EC:3.4.23.40] | (RefSeq) Asp (A)	--	hypothetical protein KY284_004624 [Solanum tuberosum]	ASPR1_ORYSJ RecName: Full=Aspartic proteinase oryzasin-1; EC=3.4.23.-; Flags: Precursor;	M1BK48_SOLTU SubName: Full=Aspartic protease {ECO:0000313|EnsemblPlants:PGSC0003DMT400047088};	Aspartyl protease	GO:0005773,vacuole; GO:0004190,aspartic-type endopeptidase activity; GO:0006629,lipid metabolic process; GO:0006508,proteolysis; GO:0003674,molecular_function; GO:0003824,catalytic activity; GO:0004175,endopeptidase activity; GO:0008233,peptidase activity; GO:0016787,hydrolase activity; GO:0070001,aspartic-type peptidase activity; GO:0140096,catalytic activity, acting on a protein; GO:0008150,bio…	PF00026.26:Eukaryotic aspartyl protease	--	--	--
evm.TU.chr06.3489	-2.30945	0	0	down	--	--	hypothetical protein [Datura stramonium]	LTI6A_ORYSJ RecName: Full=Hydrophobic protein LTI6A; AltName: Full=Low temperature-induced protein 6A;	A0A3Q7EP49_SOLLC SubName: Full=Uncharacterized protein {ECO:0000313|EnsemblPlants:Solyc01g102285.1.1};	Stress responsive protein	GO:0016021,integral component of membrane; GO:0009737,response to abscisic acid; GO:0009409,response to cold; GO:0009651,response to salt stress; GO:0009414,response to water deprivation; GO:0008150,biological_process; GO:0009719,response to endogenous stimulus; GO:0009725,response to hormone; GO:0010033,response to organic substance; GO:0033993,response to lipid; GO:0042221,response to chemical;…	--	--	--	--
evm.TU.chr06.3503	2.24548	0	0	up	--	--	hypothetical protein H5410_011075 [Solanum commersonii]	NEC1_NICLS RecName: Full=Nectarin-1; EC=1.15.1.1; AltName: Full=Superoxide dismutase [Mn]; Flags: Precursor;	A0A3Q7EP74_SOLLC SubName: Full=Uncharacterized protein {ECO:0000313|EnsemblPlants:Solyc01g102380.3.1};	--	GO:0048046,apoplast; GO:0030145,manganese ion binding; GO:0004784,superoxide dismutase activity; GO:0003674,molecular_function; GO:0005488,binding; GO:0043167,ion binding; GO:0043169,cation binding; GO:0046872,metal ion binding; GO:0046914,transition metal ion binding; GO:0003824,catalytic activity; GO:0016209,antioxidant activity; GO:0016491,oxidoreductase activity; GO:0016721,oxidoreductase act…	PF00190.25:Cupin	--	--	--
evm.TU.chr06.3625	-1.42901	0	0	down	K03283 heat shock 70kDa protein 1/2/6/8 | (RefSeq) stromal 70 kDa heat shock-related protein, chloroplastic (A)	ko03040: Spliceosome; ko04141: Protein processing in endoplasmic reticulum; ko04144: Endocytosis	heat shock [Datura stramonium]	HSP7S_PEA RecName: Full=Stromal 70 kDa heat shock-related protein, chloroplastic; Flags: Precursor;	A0A1J6KEP4_NICAT SubName: Full=Stromal 70 kDa heat shock-related protein, chloroplastic {ECO:0000313|EMBL:OIT27878.1};	Molecular chaperones mortalin/PBP74/GRP75, HSP70 superfamily	GO:0009570,chloroplast stroma; GO:0005524,ATP binding; GO:0140662,NA; GO:0051082,unfolded protein binding; GO:0000166,nucleotide binding; GO:0003674,molecular_function; GO:0005488,binding; GO:0017076,purine nucleotide binding; GO:0030554,adenyl nucleotide binding; GO:0032553,ribonucleotide binding; GO:0032555,purine ribonucleotide binding; GO:0032559,adenyl ribonucleotide binding; GO:0035639,puri…	PF00012.23:Hsp70 protein	--	--	--
evm.TU.chr06.3793	-2.77444	0	0	down	K08917 light-harvesting complex II chlorophyll a/b binding protein 6 | (RefSeq) chlorophyll a-b binding protein CP24 10A, chloroplastic-like (A)	ko00196: Photosynthesis - antenna proteins; ko01100: Metabolic pathways	chlorophyll a-b binding protein CP24 10A, chloroplastic-like [Nicotiana tomentosiformis]	CB4A_SOLLC RecName: Full=Chlorophyll a-b binding protein CP24 10A, chloroplastic; Short=CAB-10A; Short=LHCP; Flags: Precursor;	A0A1S4DJK1_TOBAC RecName: Full=Chlorophyll a-b binding protein, chloroplastic {ECO:0000256|RuleBase:RU363080};	--	GO:0009535,chloroplast thylakoid membrane; GO:0016021,integral component of membrane; GO:0009523,photosystem II; GO:0016168,chlorophyll binding; GO:0009768,photosynthesis, light harvesting in photosystem I; GO:0009416,response to light stimulus; GO:0003674,molecular_function; GO:0005488,binding; GO:0046906,tetrapyrrole binding; GO:0097159,organic cyclic compound binding; GO:1901363,heterocyclic c…	PF00504.24:Chlorophyll A-B binding protein	--	--	--
evm.TU.chr06.3795	-2.46625	0	0	down	K08917 light-harvesting complex II chlorophyll a/b binding protein 6 | (RefSeq) chlorophyll a-b binding protein CP24 10A, chloroplastic (A)	ko00196: Photosynthesis - antenna proteins; ko01100: Metabolic pathways	PREDICTED: chlorophyll a-b binding protein CP24 10A, chloroplastic [Nicotiana tabacum]	CB4A_SOLLC RecName: Full=Chlorophyll a-b binding protein CP24 10A, chloroplastic; Short=CAB-10A; Short=LHCP; Flags: Precursor;	A0A1S4DJK0_TOBAC RecName: Full=Chlorophyll a-b binding protein, chloroplastic {ECO:0000256|RuleBase:RU363080};	--	GO:0009535,chloroplast thylakoid membrane; GO:0016021,integral component of membrane; GO:0009523,photosystem II; GO:0016168,chlorophyll binding; GO:0009768,photosynthesis, light harvesting in photosystem I; GO:0009416,response to light stimulus; GO:0003674,molecular_function; GO:0005488,binding; GO:0046906,tetrapyrrole binding; GO:0097159,organic cyclic compound binding; GO:1901363,heterocyclic c…	PF00504.24:Chlorophyll A-B binding protein	--	--	--
evm.TU.chr06.3802	1.62819	0	0	up	K00430 peroxidase [EC:1.11.1.7] | (RefSeq) CEVI16; peroxidase N1 (A)	ko00940: Phenylpropanoid biosynthesis; ko01100: Metabolic pathways; ko01110: Biosynthesis of secondary metabolites	Peroxidase N1 [Datura stramonium]	PERN1_TOBAC RecName: Full=Peroxidase N1; EC=1.11.1.7; AltName: Full=Peroxidase B2; AltName: Full=Peroxidase B3; Flags: Precursor;	A0A1U8DW23_CAPAN RecName: Full=Peroxidase {ECO:0000256|ARBA:ARBA00012313, ECO:0000256|RuleBase:RU362060}; EC=1.11.1.7 {ECO:0000256|ARBA:ARBA00012313, ECO:0000256|RuleBase:RU362060};	--	GO:0005576,extracellular region; GO:0009505,plant-type cell wall; GO:0020037,heme binding; GO:0046872,metal ion binding; GO:0004601,peroxidase activity; GO:0042744,hydrogen peroxide catabolic process; GO:0006979,response to oxidative stress; GO:0003674,molecular_function; GO:0005488,binding; GO:0046906,tetrapyrrole binding; GO:0097159,organic cyclic compound binding; GO:1901363,heterocyclic compo…	PF00141.26:Peroxidase	--	--	--
evm.TU.chr06.3839	5.42843	0	0	up	K00020 3-hydroxyisobutyrate dehydrogenase [EC:1.1.1.31] | (GenBank) 6-phosphogluconate dehydrogenase-like protein (A)	ko00280: Valine, leucine and isoleucine degradation; ko01100: Metabolic pathways	PREDICTED: protein EXORDIUM-like 2 [Nicotiana sylvestris]	EXOL2_ARATH RecName: Full=Protein EXORDIUM-like 2; Flags: Precursor;	A0A1S4CV80_TOBAC SubName: Full=protein EXORDIUM-like 2 {ECO:0000313|RefSeq:XP_016505147.1};	--	GO:0048046,apoplast; GO:0005615,extracellular space; GO:0005794,Golgi apparatus; GO:0009505,plant-type cell wall; GO:0009506,plasmodesma; GO:0009536,plastid; GO:0071456,cellular response to hypoxia; GO:0001666,response to hypoxia; GO:0006950,response to stress; GO:0008150,biological_process; GO:0009628,response to abiotic stimulus; GO:0009987,cellular process; GO:0033554,cellular response to stre…	PF04674.15:Phosphate-induced protein 1 conserved region	--	--	--
evm.TU.chr06.3854	-2.33141	0	0	down	K03319 divalent anion:Na+ symporter, DASS family | (RefSeq) LOW QUALITY PROTEIN: dicarboxylate transporter 2.1, chloroplastic-like (A)	--	hypothetical protein KY285_004193 [Solanum tuberosum]	DIT21_ARATH RecName: Full=Dicarboxylate transporter 2.1, chloroplastic; AltName: Full=AtpDCT1; AltName: Full=Glutamate/malate translocator; Flags: Precursor;	A0A2G2VAJ2_CAPBA SubName: Full=Dicarboxylate transporter 2.1, chloroplastic {ECO:0000313|EMBL:PHT30011.1};	--	GO:0009507,chloroplast; GO:0009941,chloroplast envelope; GO:0009706,chloroplast inner membrane; GO:0009534,chloroplast thylakoid; GO:0016021,integral component of membrane; GO:0009536,plastid; GO:0005313,L-glutamate transmembrane transporter activity; GO:0015140,malate transmembrane transporter activity; GO:0015131,oxaloacetate transmembrane transporter activity; GO:0019676,ammonia assimilation c…	PF00939.22:Sodium:sulfate symporter transmembrane region	--	--	--
evm.TU.chr06.3953	-2.03377	0	0	down	K01507 inorganic pyrophosphatase [EC:3.6.1.1] | (RefSeq) soluble inorganic pyrophosphatase 6, chloroplastic-like (A)	ko00190: Oxidative phosphorylation	PREDICTED: soluble inorganic pyrophosphatase 6, chloroplastic-like [Nicotiana attenuata]	IPYR6_ARATH RecName: Full=Soluble inorganic pyrophosphatase 6, chloroplastic {ECO:0000303|PubMed:15135060}; EC=3.6.1.1 {ECO:0000269|PubMed:15135060}; AltName: Full=Inorganic pyrophosphatase 6; AltName: Full=Pyrophosphate phospho-hydrolase 6 {ECO:0000303|PubMed:15135060}; Short=PPase 6 {ECO:0000303|PubMed:15135060}; Flags: Precursor;	A0A1J6KPD9_NICAT RecName: Full=Inorganic diphosphatase {ECO:0000256|ARBA:ARBA00012146}; EC=3.6.1.1 {ECO:0000256|ARBA:ARBA00012146};	Inorganic pyrophosphatase/Nucleosome remodeling factor, subunit NURF38	GO:0009507,chloroplast; GO:0009941,chloroplast envelope; GO:0009570,chloroplast stroma; GO:0005829,cytosol; GO:0005886,plasma membrane; GO:0009536,plastid; GO:0009579,thylakoid; GO:0004427,inorganic diphosphatase activity; GO:0000287,magnesium ion binding; GO:0006796,phosphate-containing compound metabolic process; GO:0003674,molecular_function; GO:0003824,catalytic activity; GO:0016462,pyrophosp…	PF00719.22:Inorganic pyrophosphatase	--	--	--
evm.TU.chr06.397	-2.07633	0	0	down	K22683 aspartyl protease family protein [EC:3.4.23.-] | (RefSeq) aspartic proteinase nepenthesin-1 (A)	--	hypothetical protein KY289_009747 [Solanum tuberosum]	ASP63_ARATH RecName: Full=Probable aspartyl protease At4g16563 {ECO:0000305}; EC=3.4.23.- {ECO:0000305}; Flags: Precursor;	M1BQD6_SOLTU SubName: Full=Aspartic proteinase nepenthesin-2 {ECO:0000313|EnsemblPlants:PGSC0003DMT400050492};	Aspartyl protease	GO:0009505,plant-type cell wall; GO:0004190,aspartic-type endopeptidase activity; GO:0006508,proteolysis; GO:0003674,molecular_function; GO:0003824,catalytic activity; GO:0004175,endopeptidase activity; GO:0008233,peptidase activity; GO:0016787,hydrolase activity; GO:0070001,aspartic-type peptidase activity; GO:0140096,catalytic activity, acting on a protein; GO:0006807,nitrogen compound metaboli…	PF14541.9:Xylanase inhibitor C-terminal	--	--	--
evm.TU.chr06.3975	4.76868	0	0	up	K13449 pathogenesis-related protein 1 | (RefSeq) pathogenesis-related protein 1-like (A)	ko04016: MAPK signaling pathway - plant; ko04075: Plant hormone signal transduction; ko04626: Plant-pathogen interaction	hypothetical protein H5410_010527 [Solanum commersonii]	PRB1_TOBAC RecName: Full=Basic form of pathogenesis-related protein 1; Short=PRP 1; Flags: Precursor;	A0A067KWY2_JATCU SubName: Full=Uncharacterized protein {ECO:0000313|EMBL:KDP36354.1};	Defense-related protein containing SCP domain	GO:0005615,extracellular space; GO:0006952,defense response; GO:0009607,response to biotic stimulus; GO:0006950,response to stress; GO:0008150,biological_process; GO:0050896,response to stimulus; GO:0005575,cellular_component; GO:0005576,extracellular region; GO:0110165,cellular anatomical entity	PF00188.29:Cysteine-rich secretory protein family	--	--	--
evm.TU.chr06.4054	-2.32818	0	0	down	K15223 upstream activation factor subunit UAF30 | (RefSeq) uncharacterized protein LOC111017291 (A)	--	hypothetical protein [Datura stramonium]	PP362_ARATH RecName: Full=Pentatricopeptide repeat-containing protein At5g02860;	M1CFP0_SOLTU SubName: Full=Pentatricopeptide repeat-containing protein {ECO:0000313|EnsemblPlants:PGSC0003DMT400066525};	FOG: PPR repeat	--	PF13041.9:PPR repeat family	SWI/SNF-BAF60b	TR	SWI/SNF-BAF60b
evm.TU.chr06.4075	3.4647	0	0	up	--	--	uncharacterized protein LOC104116070 [Nicotiana tomentosiformis]	BSP_BOSSE RecName: Full=Basic secretory protease {ECO:0000303|PubMed:22773449}; EC=3.4.24.- {ECO:0000269|PubMed:22773449}; AltName: Full=Boswellia basic secretory protease {ECO:0000303|PubMed:22773449}; Short=BBSP {ECO:0000303|PubMed:22773449}; Flags: Fragments;	A0A1S4CEC2_TOBAC SubName: Full=uncharacterized protein LOC107818055 {ECO:0000313|RefSeq:XP_016499461.1};	--	GO:0046872,metal ion binding; GO:0008237,metallopeptidase activity; GO:0006508,proteolysis; GO:0003674,molecular_function; GO:0005488,binding; GO:0043167,ion binding; GO:0043169,cation binding; GO:0003824,catalytic activity; GO:0008233,peptidase activity; GO:0016787,hydrolase activity; GO:0140096,catalytic activity, acting on a protein; GO:0006807,nitrogen compound metabolic process; GO:0008150,b…	PF04450.15:Peptidase of plants and bacteria	--	--	--
evm.TU.chr06.4077	8.84415	0	0	up	--	--	uncharacterized protein LOC104116070 [Nicotiana tomentosiformis]	BSP_BOSSE RecName: Full=Basic secretory protease {ECO:0000303|PubMed:22773449}; EC=3.4.24.- {ECO:0000269|PubMed:22773449}; AltName: Full=Boswellia basic secretory protease {ECO:0000303|PubMed:22773449}; Short=BBSP {ECO:0000303|PubMed:22773449}; Flags: Fragments;	A0A1S4CEC2_TOBAC SubName: Full=uncharacterized protein LOC107818055 {ECO:0000313|RefSeq:XP_016499461.1};	--	GO:0046872,metal ion binding; GO:0008237,metallopeptidase activity; GO:0006508,proteolysis; GO:0003674,molecular_function; GO:0005488,binding; GO:0043167,ion binding; GO:0043169,cation binding; GO:0003824,catalytic activity; GO:0008233,peptidase activity; GO:0016787,hydrolase activity; GO:0140096,catalytic activity, acting on a protein; GO:0006807,nitrogen compound metabolic process; GO:0008150,b…	PF04450.15:Peptidase of plants and bacteria	--	--	--
evm.TU.chr06.4108	6.80816	0	0	up	K23260 scopoletin glucosyltransferase [EC:2.4.1.128] | (RefSeq) scopoletin glucosyltransferase-like (A)	ko00999: Biosynthesis of various plant secondary metabolites; ko01110: Biosynthesis of secondary metabolites	UDP-glucose:glucosyltransferase [Lycium barbarum]	SCGT_TOBAC RecName: Full=Scopoletin glucosyltransferase; EC=2.4.1.128; AltName: Full=Phenylpropanoid:glucosyltransferase 1;	B6EWY6_LYCBA RecName: Full=Glycosyltransferase {ECO:0000256|RuleBase:RU362057}; EC=2.4.1.- {ECO:0000256|RuleBase:RU362057};	UDP-glucuronosyl and UDP-glucosyl transferase	GO:0042802,identical protein binding; GO:0050275,scopoletin glucosyltransferase activity; GO:0003674,molecular_function; GO:0005488,binding; GO:0005515,protein binding; GO:0003824,catalytic activity; GO:0008194,UDP-glycosyltransferase activity; GO:0016740,transferase activity; GO:0016757,transferase activity, transferring glycosyl groups; GO:0016758,transferase activity, transferring hexosyl grou…	PF00201.21:UDP-glucoronosyl and UDP-glucosyl transferase	--	--	--
evm.TU.chr06.4186	3.61363	0	0	up	K13258 2-hydroxyisoflavanone dehydratase [EC:4.2.1.105] | (RefSeq) uncharacterized protein LOC115994703 (A)	ko00943: Isoflavonoid biosynthesis; ko01100: Metabolic pathways; ko01110: Biosynthesis of secondary metabolites	hypothetical protein [Datura stramonium]	CXE13_ARATH RecName: Full=Probable carboxylesterase 13; AltName: Full=AtCXE13; EC=3.1.1.1;	A0A1S3Z3J8_TOBAC SubName: Full=2-hydroxyisoflavanone dehydratase-like {ECO:0000313|RefSeq:XP_016459010.1};	Arylacetamide deacetylase	GO:0005829,cytosol; GO:0016787,hydrolase activity; GO:0080030,methyl indole-3-acetate esterase activity; GO:0003674,molecular_function; GO:0003824,catalytic activity; GO:0016788,hydrolase activity, acting on ester bonds; GO:0052689,carboxylic ester hydrolase activity; GO:0005575,cellular_component; GO:0005622,intracellular anatomical structure; GO:0005737,cytoplasm; GO:0110165,cellular anatomical…	PF07859.16:alpha/beta hydrolase fold	--	--	--
evm.TU.chr06.4195	-1.53594	0	0	down	K00366 ferredoxin-nitrite reductase [EC:1.7.7.1] | (RefSeq) NIR; ferredoxin--nitrite reductase, chloroplastic (A)	ko00910: Nitrogen metabolism; ko01100: Metabolic pathways	hypothetical protein H5410_010308 [Solanum commersonii]	NIR_BETPN RecName: Full=Ferredoxin--nitrite reductase, chloroplastic; EC=1.7.7.1; Flags: Precursor;	A0A6N2BSG0_SOLCI SubName: Full=Uncharacterized protein {ECO:0000313|EMBL:TMW94973.1};	Sulfite reductase (ferredoxin)	GO:0009507,chloroplast; GO:0051539,4 iron, 4 sulfur cluster binding; GO:0048307,ferredoxin-nitrite reductase activity; GO:0020037,heme binding; GO:0046872,metal ion binding; GO:0042128,nitrate assimilation; GO:0003674,molecular_function; GO:0005488,binding; GO:0051536,iron-sulfur cluster binding; GO:0051540,metal cluster binding; GO:0003824,catalytic activity; GO:0016491,oxidoreductase activity; …	PF01077.25:Nitrite and sulphite reductase 4Fe-4S domain	--	--	--
evm.TU.chr06.4226	-2.13794	0	0	down	--	--	hypothetical protein FXO38_32159 [Capsicum annuum]	PETM_SPIOL RecName: Full=Cytochrome b6-f complex subunit 7; AltName: Full=Cytochrome b6-f complex subunit PetM; AltName: Full=Cytochrome b6-f complex subunit VII; Flags: Fragment;	A0A0V0H7J0_SOLCH SubName: Full=Putative ovule protein {ECO:0000313|EMBL:JAP16163.1};	--	GO:0009535,chloroplast thylakoid membrane; GO:0009512,cytochrome b6f complex; GO:0016021,integral component of membrane; GO:0015979,photosynthesis; GO:0008150,biological_process; GO:0008152,metabolic process; GO:0009987,cellular process; GO:0044237,cellular metabolic process; GO:0005575,cellular_component; GO:0005622,intracellular anatomical structure; GO:0005737,cytoplasm; GO:0009507,chloroplast…	--	--	--	--
evm.TU.chr06.4269	4.15455	0	0	up	K08150 MFS transporter, SP family, solute carrier family 2 (myo-inositol transporter), member 13 | (RefSeq) LOW QUALITY PROTEIN: inositol transporter 1 (A)	--	polyol transporter 5-like [Nicotiana tomentosiformis]	PLT5_ARATH RecName: Full=Polyol transporter 5; AltName: Full=Protein POLYOL TRANSPORTER 5; Short=AtPLT5; AltName: Full=Sugar-proton symporter PLT5;	A0A1S3YEI1_TOBAC SubName: Full=polyol transporter 5-like {ECO:0000313|RefSeq:XP_016450641.1};	Predicted transporter (major facilitator superfamily)	GO:0016021,integral component of membrane; GO:0005886,plasma membrane; GO:0005351,carbohydrate:proton symporter activity; GO:0015591,D-ribose transmembrane transporter activity; GO:0015148,D-xylose transmembrane transporter activity; GO:0005354,galactose transmembrane transporter activity; GO:0005355,glucose transmembrane transporter activity; GO:0015168,glycerol transmembrane transporter activit…	PF00083.27:Sugar (and other) transporter	--	--	--
evm.TU.chr06.4280	2.87608	0	0	up	K19891 glucan endo-1,3-beta-glucosidase 1/2/3 [EC:3.2.1.39] | (RefSeq) hypothetical protein (A)	ko00500: Starch and sucrose metabolism; ko01100: Metabolic pathways	Glucan endo-1,3-beta-glucosidase 7 [Capsicum baccatum]	ALL9_OLEEU RecName: Full=Glucan endo-1,3-beta-D-glucosidase; EC=3.2.1.39; AltName: Full=Major pollen allergen Ole e 9; AltName: Allergen=Ole e 9; Flags: Precursor;	A0A2G2WA17_CAPBA SubName: Full=Glucan endo-1,3-beta-glucosidase 7 {ECO:0000313|EMBL:PHT42083.1};	--	GO:0005576,extracellular region; GO:0042973,glucan endo-1,3-beta-D-glucosidase activity; GO:0042803,protein homodimerization activity; GO:0006076,(1->3)-beta-D-glucan catabolic process; GO:0003674,molecular_function; GO:0003824,catalytic activity; GO:0004553,hydrolase activity, hydrolyzing O-glycosyl compounds; GO:0008422,beta-glucosidase activity; GO:0015926,glucosidase activity; GO:0016787,hydr…	PF00332.21:Glycosyl hydrolases family 17	--	--	--
evm.TU.chr06.4312	-3.47068	0	0	down	K00975 glucose-1-phosphate adenylyltransferase [EC:2.7.7.27] | (RefSeq) glucose-1-phosphate adenylyltransferase large subunit 1 (A)	ko00500: Starch and sucrose metabolism; ko00520: Amino sugar and nucleotide sugar metabolism; ko01100: Metabolic pathways; ko01110: Biosynthesis of secondary metabolites; ko01250: Biosynthesis of nucleotide sugars	hypothetical protein [Datura stramonium]	GLGL1_SOLTU RecName: Full=Glucose-1-phosphate adenylyltransferase large subunit 1; EC=2.7.7.27; AltName: Full=ADP-glucose pyrophosphorylase; AltName: Full=ADP-glucose synthase; AltName: Full=AGPase S; AltName: Full=Alpha-D-glucose-1-phosphate adenyl transferase; Flags: Fragment;	A0A1J6IS94_NICAT RecName: Full=Glucose-1-phosphate adenylyltransferase {ECO:0000256|RuleBase:RU362093}; EC=2.7.7.27 {ECO:0000256|RuleBase:RU362093}; AltName: Full=ADP-glucose pyrophosphorylase {ECO:0000256|RuleBase:RU362093};	GDP-mannose pyrophosphorylase/mannose-1-phosphate guanylyltransferase	GO:0009501,amyloplast; GO:0009507,chloroplast; GO:0005524,ATP binding; GO:0008878,glucose-1-phosphate adenylyltransferase activity; GO:0005978,glycogen biosynthetic process; GO:0019252,starch biosynthetic process; GO:0000166,nucleotide binding; GO:0003674,molecular_function; GO:0005488,binding; GO:0017076,purine nucleotide binding; GO:0030554,adenyl nucleotide binding; GO:0032553,ribonucleotide b…	PF00483.26:Nucleotidyl transferase	--	--	--
evm.TU.chr06.4341	3.61338	0	0	up	K22390 acid phosphatase type 7 | (RefSeq) purple acid phosphatase 2 (A)	--	hypothetical protein Ahy_B03g067423 isoform A [Arachis hypogaea]	PPAF2_IPOBA RecName: Full=Purple acid phosphatase 2; EC=3.1.3.2; AltName: Full=Manganese(II) purple acid phosphatase 2; Flags: Precursor;	A0A3Q7ETE4_SOLLC RecName: Full=Purple acid phosphatase {ECO:0000256|RuleBase:RU361203}; EC=3.1.3.2 {ECO:0000256|RuleBase:RU361203};	Purple acid phosphatase	GO:0005576,extracellular region; GO:0003993,acid phosphatase activity; GO:0046872,metal ion binding; GO:0003674,molecular_function; GO:0003824,catalytic activity; GO:0016787,hydrolase activity; GO:0016788,hydrolase activity, acting on ester bonds; GO:0016791,phosphatase activity; GO:0042578,phosphoric ester hydrolase activity; GO:0005488,binding; GO:0043167,ion binding; GO:0043169,cation binding;…	PF00149.31:Calcineurin-like phosphoesterase	--	--	--
evm.TU.chr06.4364	-2.17515	0	0	down	K01623 fructose-bisphosphate aldolase, class I [EC:4.1.2.13] | (RefSeq) fructose-bisphosphate aldolase 1, chloroplastic-like (A)	ko00010: Glycolysis / Gluconeogenesis; ko00030: Pentose phosphate pathway; ko00051: Fructose and mannose metabolism; ko00710: Carbon fixation in photosynthetic organisms; ko01100: Metabolic pathways; ko01110: Biosynthesis of secondary metabolites; ko01200: Carbon metabolism; ko01230: Biosynthesis of amino acids	PREDICTED: fructose-bisphosphate aldolase 1, chloroplastic-like [Nicotiana sylvestris]	ALFP2_ARATH RecName: Full=Fructose-bisphosphate aldolase 2, chloroplastic {ECO:0000305}; Short=AtFBA2 {ECO:0000303|PubMed:22561114}; EC=4.1.2.13 {ECO:0000305}; Flags: Precursor;	F2VJ75_TOBAC RecName: Full=Fructose-bisphosphate aldolase {ECO:0000256|ARBA:ARBA00013068, ECO:0000256|RuleBase:RU003994}; EC=4.1.2.13 {ECO:0000256|ARBA:ARBA00013068, ECO:0000256|RuleBase:RU003994};	Fructose-biphosphate aldolase	GO:0048046,apoplast; GO:0009507,chloroplast; GO:0009941,chloroplast envelope; GO:0009570,chloroplast stroma; GO:0005829,cytosol; GO:0005886,plasma membrane; GO:0010287,plastoglobule; GO:0009579,thylakoid; GO:0004332,fructose-bisphosphate aldolase activity; GO:0003729,mRNA binding; GO:0030388,fructose 1,6-bisphosphate metabolic process; GO:0006094,gluconeogenesis; GO:0006096,glycolytic process; GO…	PF00274.22:Fructose-bisphosphate aldolase class-I	--	--	--
evm.TU.chr06.4373	1.5873	0	0	up	K01583 arginine decarboxylase [EC:4.1.1.19] | (RefSeq) arginine decarboxylase (A)	ko00330: Arginine and proline metabolism; ko01100: Metabolic pathways	hypothetical protein [Datura stramonium]	ADC1A_TOBAC RecName: Full=Arginine decarboxylase 1A, chloroplastic {ECO:0000303|PubMed:32242247}; EC=4.1.1.19 {ECO:0000250|UniProtKB:Q9SI64}; Flags: Precursor;	A0A0P0TDU2_ATRBE RecName: Full=Arginine decarboxylase {ECO:0000256|ARBA:ARBA00012426, ECO:0000256|RuleBase:RU003740}; EC=4.1.1.19 {ECO:0000256|ARBA:ARBA00012426, ECO:0000256|RuleBase:RU003740};	--	GO:0008792,arginine decarboxylase activity; GO:0006527,arginine catabolic process; GO:0033388,putrescine biosynthetic process from arginine; GO:0008295,spermidine biosynthetic process; GO:0003674,molecular_function; GO:0003824,catalytic activity; GO:0016829,lyase activity; GO:0016830,carbon-carbon lyase activity; GO:0016831,carboxy-lyase activity; GO:0006082,organic acid metabolic process; GO:000…	PF02784.19:Pyridoxal-dependent decarboxylase, pyridoxal binding domain	--	--	--
evm.TU.chr06.4418	-2.63415	0	0	down	K10949 ER lumen protein retaining receptor | (RefSeq) ER lumen protein-retaining receptor erd-2.2 (A)	--	hypothetical protein RHMOL_Rhmol11G0271100 [Rhododendron molle]	SNAK2_SOLTU RecName: Full=Snakin-2; Flags: Precursor;	A0A6N2LT55_SALVM SubName: Full=Uncharacterized protein {ECO:0000313|EMBL:VFU38768.1};	ER lumen protein retaining receptor	GO:0005576,extracellular region; GO:0006952,defense response; GO:0006950,response to stress; GO:0008150,biological_process; GO:0050896,response to stimulus; GO:0005575,cellular_component; GO:0110165,cellular anatomical entity	PF00810.21:ER lumen protein retaining receptor	--	--	--
evm.TU.chr06.4423	-1.33238	0	0	down	K01803 triosephosphate isomerase (TIM) [EC:5.3.1.1] | (RefSeq) triosephosphate isomerase, chloroplastic-like (A)	ko00010: Glycolysis / Gluconeogenesis; ko00051: Fructose and mannose metabolism; ko00562: Inositol phosphate metabolism; ko00710: Carbon fixation in photosynthetic organisms; ko01100: Metabolic pathways; ko01110: Biosynthesis of secondary metabolites; ko01200: Carbon metabolism; ko01230: Biosynthesis of amino acids	Triosephosphate isomerase, cytosolic [Datura stramonium]	TPIC_SPIOL RecName: Full=Triosephosphate isomerase, chloroplastic; Short=TIM; Short=Triose-phosphate isomerase; EC=5.3.1.1; Flags: Precursor;	A0A314L4D6_NICAT SubName: Full=Triosephosphate isomerase, chloroplastic {ECO:0000313|EMBL:OIT35929.1};	Triosephosphate isomerase	GO:0009507,chloroplast; GO:0004807,triose-phosphate isomerase activity; GO:0006096,glycolytic process; GO:0019253,reductive pentose-phosphate cycle; GO:0003674,molecular_function; GO:0003824,catalytic activity; GO:0016853,isomerase activity; GO:0016860,intramolecular oxidoreductase activity; GO:0016861,intramolecular oxidoreductase activity, interconverting aldoses and ketoses; GO:0005975,carbohy…	PF00121.21:Triosephosphate isomerase	--	--	--
evm.TU.chr06.4427	-2.39494	0	0	down	--	--	hypothetical protein [Datura stramonium]	PRP4_ARATH RecName: Full=Proline-rich protein 4; Short=AtPRP4; Flags: Precursor;	A0A2G2Y2N6_CAPAN SubName: Full=Uncharacterized protein {ECO:0000313|EMBL:PHT63998.1};	--	GO:0005576,extracellular region; GO:0005575,cellular_component; GO:0110165,cellular anatomical entity	PF01190.20:Pollen protein Ole e 1 like	--	--	--
evm.TU.chr06.4492	-3.04202	0	0	down	K09872 aquaporin PIP | (RefSeq) aquaporin PIP2-7 (A)	--	Aquaporin PIP2-7 [Datura stramonium]	PIP27_ARATH RecName: Full=Aquaporin PIP2-7 {ECO:0000303|PubMed:11806824}; AltName: Full=Plasma membrane intrinsic protein 2-7 {ECO:0000303|PubMed:11806824}; Short=AtPIP2;7 {ECO:0000303|PubMed:11806824}; AltName: Full=Plasma membrane intrinsic protein 3 {ECO:0000303|PubMed:9276952}; Short=At-PIP3 {ECO:0000303|PubMed:9276952}; AltName: Full=Salt stress-induced major intrinsic protein {ECO:0000303|P…	A0A2G2W9R5_CAPBA SubName: Full=Aquaporin PIP-type {ECO:0000313|EMBL:PHT41919.1};	Aquaporin (major intrinsic protein family)	GO:0046658,anchored component of plasma membrane; GO:0016021,integral component of membrane; GO:0005886,plasma membrane; GO:0009506,plasmodesma; GO:0005773,vacuole; GO:0003729,mRNA binding; GO:0015250,water channel activity; GO:0003674,molecular_function; GO:0003676,nucleic acid binding; GO:0003723,RNA binding; GO:0005488,binding; GO:0097159,organic cyclic compound binding; GO:1901363,heterocycli…	PF00230.23:Major intrinsic protein	--	--	--
evm.TU.chr06.4539	-1.47568	0	0	down	K01872 alanyl-tRNA synthetase [EC:6.1.1.7] | (RefSeq) alanine--tRNA ligase, chloroplastic/mitochondrial (A)	ko00970: Aminoacyl-tRNA biosynthesis	hypothetical protein [Datura stramonium]	SYAP_POPTR RecName: Full=Alanine--tRNA ligase, chloroplastic/mitochondrial {ECO:0000255|HAMAP-Rule:MF_03134}; EC=6.1.1.7 {ECO:0000255|HAMAP-Rule:MF_03134}; AltName: Full=Alanyl-tRNA synthetase {ECO:0000255|HAMAP-Rule:MF_03134}; Short=AlaRS {ECO:0000255|HAMAP-Rule:MF_03134}; Flags: Precursor;	A0A0V0IXZ0_SOLCH RecName: Full=Probable alanine--tRNA ligase, chloroplastic {ECO:0000256|HAMAP-Rule:MF_03134}; EC=6.1.1.7 {ECO:0000256|HAMAP-Rule:MF_03134}; AltName: Full=Alanyl-tRNA synthetase {ECO:0000256|HAMAP-Rule:MF_03134}; Short=AlaRS {ECO:0000256|HAMAP-Rule:MF_03134};	Alanyl-tRNA synthetase	GO:0009507,chloroplast; GO:0005739,mitochondrion; GO:0004813,alanine-tRNA ligase activity; GO:0016597,amino acid binding; GO:0002161,aminoacyl-tRNA editing activity; GO:0005524,ATP binding; GO:0000049,tRNA binding; GO:0008270,zinc ion binding; GO:0006419,alanyl-tRNA aminoacylation; GO:0006400,tRNA modification; GO:0003674,molecular_function; GO:0003824,catalytic activity; GO:0004812,aminoacyl-tRN…	PF01411.22:tRNA synthetases class II (A)	--	--	--
evm.TU.chr06.4547	-2.34163	0	0	down	K19073 divinyl chlorophyllide a 8-vinyl-reductase [EC:1.3.1.75] | (RefSeq) divinyl chlorophyllide a 8-vinyl-reductase, chloroplastic (A)	ko00860: Porphyrin metabolism; ko01100: Metabolic pathways; ko01110: Biosynthesis of secondary metabolites	hypothetical protein [Datura stramonium]	HC244_ARATH RecName: Full=Protein HIGH CHLOROPHYLL FLUORESCENCE PHENOTYPE 244, chloroplastic {ECO:0000303|PubMed:23027666}; Flags: Precursor;	A0A1U8E872_CAPAN SubName: Full=uncharacterized protein ycf39 {ECO:0000313|RefSeq:XP_016540029.1};	Predicted dehydrogenase	GO:0009507,chloroplast; GO:0009570,chloroplast stroma; GO:0009534,chloroplast thylakoid; GO:0009535,chloroplast thylakoid membrane; GO:0009523,photosystem II; GO:0005886,plasma membrane; GO:0042651,thylakoid membrane; GO:0003743,translation initiation factor activity; GO:0010207,photosystem II assembly; GO:0003674,molecular_function; GO:0003676,nucleic acid binding; GO:0003723,RNA binding; GO:000…	PF05368.16:NmrA-like family	--	--	--
evm.TU.chr06.83	-2.13537	0	0	down	K04077 chaperonin GroEL | (RefSeq) Chaperonine 60 (A)	ko03018: RNA degradation	ruBisCO large subunit-binding protein subunit alpha [Solanum lycopersicum]	RUBA_PEA RecName: Full=RuBisCO large subunit-binding protein subunit alpha, chloroplastic; AltName: Full=60 kDa chaperonin subunit alpha; AltName: Full=CPN-60 alpha; Flags: Precursor;	A0A3Q7J0I3_SOLLC SubName: Full=Uncharacterized protein {ECO:0000313|EnsemblPlants:Solyc11g069790.2.1};	Mitochondrial chaperonin, Cpn60/Hsp60p	GO:0009507,chloroplast; GO:0005524,ATP binding; GO:0140662,NA; GO:0042026,protein refolding; GO:0000166,nucleotide binding; GO:0003674,molecular_function; GO:0005488,binding; GO:0017076,purine nucleotide binding; GO:0030554,adenyl nucleotide binding; GO:0032553,ribonucleotide binding; GO:0032555,purine ribonucleotide binding; GO:0032559,adenyl ribonucleotide binding; GO:0035639,purine ribonucleos…	PF00118.27:TCP-1/cpn60 chaperonin family	--	--	--
evm.TU.chr06.84	-2.63986	0	0	down	K01723 hydroperoxide dehydratase [EC:4.2.1.92] | (RefSeq) allene oxide synthase, chloroplastic-like (A)	ko00592: alpha-Linolenic acid metabolism; ko01100: Metabolic pathways; ko01110: Biosynthesis of secondary metabolites	Allene oxide synthase 2, chloroplastic [Datura stramonium]	AOS2_SOLLC RecName: Full=Allene oxide synthase 2, chloroplastic {ECO:0000303|PubMed:12351632}; Short=LeAOS2 {ECO:0000303|PubMed:12351632}; EC=4.2.1.92 {ECO:0000269|PubMed:10859201}; AltName: Full=Cytochrome P450 74A {ECO:0000305}; Flags: Precursor;	A0A1S4DSM6_TOBAC SubName: Full=allene oxide synthase, chloroplastic-like {ECO:0000313|RefSeq:XP_016516144.1};	--	GO:0009706,chloroplast inner membrane; GO:0009978,allene oxide synthase activity; GO:0020037,heme binding; GO:0005506,iron ion binding; GO:0004497,monooxygenase activity; GO:0016491,oxidoreductase activity; GO:0016705,oxidoreductase activity, acting on paired donors, with incorporation or reduction of molecular oxygen; GO:0006952,defense response; GO:0006633,fatty acid biosynthetic process; GO:00…	PF00067.25:Cytochrome P450	--	--	--
evm.TU.chr06.905	-1.29127	0	0	down	K03217 YidC/Oxa1 family membrane protein insertase | (RefSeq) inner membrane protein PPF-1, chloroplastic (A)	ko03060: Protein export	PREDICTED: inner membrane protein PPF-1, chloroplastic [Solanum tuberosum]	PPF1_PEA RecName: Full=Inner membrane protein PPF-1, chloroplastic; AltName: Full=Post-floral-specific protein 1; Flags: Precursor;	M0ZHU3_SOLTU SubName: Full=Inner membrane protein PPF-1, chloroplast {ECO:0000313|EnsemblPlants:PGSC0003DMT400001063};	Inner membrane protein translocase involved in respiratory chain assembly	GO:0009535,chloroplast thylakoid membrane; GO:0016021,integral component of membrane; GO:0032977,membrane insertase activity; GO:0003674,molecular_function; GO:0140104,molecular carrier activity; GO:0005575,cellular_component; GO:0005622,intracellular anatomical structure; GO:0005737,cytoplasm; GO:0009507,chloroplast; GO:0009534,chloroplast thylakoid; GO:0009536,plastid; GO:0009579,thylakoid; GO:…	PF02096.23:60Kd inner membrane protein	--	--	--
evm.TU.chr06.944	-2.01092	0	0	down	K03319 divalent anion:Na+ symporter, DASS family | (RefSeq) dicarboxylate transporter 2.1, chloroplastic-like (A)	--	dicarboxylate transporter 1, chloroplastic [Nicotiana tomentosiformis]	DIT1_ARATH RecName: Full=Dicarboxylate transporter 1, chloroplastic; AltName: Full=2-oxoglutarate/malate translocator 1; Short=AtpOMT1; Flags: Precursor;	A0A1S3ZBX4_TOBAC SubName: Full=dicarboxylate transporter 1, chloroplastic-like {ECO:0000313|RefSeq:XP_016461844.1};	--	GO:0009507,chloroplast; GO:0009941,chloroplast envelope; GO:0009706,chloroplast inner membrane; GO:0009534,chloroplast thylakoid; GO:0016021,integral component of membrane; GO:0009536,plastid; GO:0015139,alpha-ketoglutarate transmembrane transporter activity; GO:0015140,malate transmembrane transporter activity; GO:0015131,oxaloacetate transmembrane transporter activity; GO:0015742,alpha-ketoglut…	PF00939.22:Sodium:sulfate symporter transmembrane region	--	--	--
evm.TU.chr07.1069	2.10426	0	0	up	K10527 enoyl-CoA hydratase/3-hydroxyacyl-CoA dehydrogenase [EC:4.2.1.17 1.1.1.35 1.1.1.211] | (RefSeq) peroxisomal fatty acid beta-oxidation multifunctional protein AIM1-like (A)	ko00071: Fatty acid degradation; ko00592: alpha-Linolenic acid metabolism; ko01100: Metabolic pathways; ko01110: Biosynthesis of secondary metabolites; ko01212: Fatty acid metabolism	peroxisomal fatty acid beta-oxidation multifunctional protein AIM1-like [Nicotiana tomentosiformis]	AIM1_ARATH RecName: Full=Peroxisomal fatty acid beta-oxidation multifunctional protein AIM1 {ECO:0000305}; AltName: Full=Protein ABNORMAL INFLORESCENCE MERISTEM 1 {ECO:0000303|PubMed:10521521}; Short=AtAIM1 {ECO:0000303|PubMed:10521521}; Includes: RecName: Full=Enoyl-CoA hydratase/3-2-trans-enoyl-CoA isomerase/3-hydroxybutyryl-CoA epimerase; EC=4.2.1.17 {ECO:0000269|PubMed:10521521, ECO:0000269|P…	A0A1J6INQ7_NICAT SubName: Full=Peroxisomal fatty acid beta-oxidation multifunctional protein aim1 {ECO:0000313|EMBL:OIS96784.1};	Hydroxyacyl-CoA dehydrogenase/enoyl-CoA hydratase	GO:0005777,peroxisome; GO:0009505,plant-type cell wall; GO:0005886,plasma membrane; GO:0009506,plasmodesma; GO:0003857,3-hydroxyacyl-CoA dehydrogenase activity; GO:0008692,3-hydroxybutyryl-CoA epimerase activity; GO:0004165,dodecenoyl-CoA delta-isomerase activity; GO:0004300,enoyl-CoA hydratase activity; GO:0070403,NAD+ binding; GO:0006635,fatty acid beta-oxidation; GO:0009908,flower development;…	PF02737.21:3-hydroxyacyl-CoA dehydrogenase, NAD binding domain	--	--	--
evm.TU.chr07.1122	-1.82363	0	0	down	K02357 elongation factor Ts | (RefSeq) uncharacterized LOC102602783 (A)	--	hypothetical protein [Datura stramonium]	PETS_ARATH RecName: Full=Polyprotein of EF-Ts, chloroplastic {ECO:0000303|PubMed:15548736}; Short=150 kDa pro-protein {ECO:0000305|PubMed:16980539}; AltName: Full=Protein EMBRYO DEFECTIVE 2726 {ECO:0000303|PubMed:15266054, ECO:0000303|PubMed:31334862}; Contains: RecName: Full=Plastid-specific ribosomal protein-7, chloroplastic {ECO:0000303|PubMed:15548736}; Contains: RecName: Full=Elongation fact…	A0A0V0IY09_SOLCH RecName: Full=Elongation factor Ts, mitochondrial {ECO:0000256|HAMAP-Rule:MF_03135}; Short=EF-Ts {ECO:0000256|HAMAP-Rule:MF_03135}; Short=EF-TsMt {ECO:0000256|HAMAP-Rule:MF_03135};	Mitochondrial translation elongation factor EF-Tsmt, catalyzes nucleotide exchange on EF-Tumt	GO:0009507,chloroplast; GO:0009941,chloroplast envelope; GO:0043253,chloroplast ribosome; GO:0009570,chloroplast stroma; GO:0005739,mitochondrion; GO:0005886,plasma membrane; GO:0003729,mRNA binding; GO:1905538,polysome binding; GO:0003746,translation elongation factor activity; GO:0061770,translation elongation factor binding; GO:0006414,translational elongation; GO:0003674,molecular_function; G…	PF00889.22:Elongation factor TS	--	--	--
evm.TU.chr07.1142	-1.90658	0	0	down	--	--	Photosynthetic NDH subunit of subcomplex B 4, chloroplastic [Capsicum annuum]	PNSB4_ARATH RecName: Full=Photosynthetic NDH subunit of subcomplex B 4, chloroplastic {ECO:0000303|PubMed:21785130}; Short=Protein PnsB4 {ECO:0000303|PubMed:21785130}; AltName: Full=NDH DEPENDENT FLOW 6 {ECO:0000303|PubMed:18535009}; AltName: Full=NDH-DEPENDENT CYCLIC ELECTRON FLOW 6 {ECO:0000305}; Flags: Precursor;	A0A314LJI9_NICAT SubName: Full=Photosynthetic ndh subunit of subcomplex b 4, chloroplastic {ECO:0000313|EMBL:OIT40784.1};	--	GO:0009535,chloroplast thylakoid membrane; GO:0016021,integral component of membrane; GO:0010598,NAD(P)H dehydrogenase complex (plastoquinone); GO:0009773,photosynthetic electron transport in photosystem I; GO:0006091,generation of precursor metabolites and energy; GO:0008150,biological_process; GO:0008152,metabolic process; GO:0009767,photosynthetic electron transport chain; GO:0009987,cellular …	--	--	--	--
evm.TU.chr07.1376	-1.99579	0	0	down	K02717 photosystem II oxygen-evolving enhancer protein 2 | (RefSeq) psbP-like protein 1, chloroplastic (A)	ko00195: Photosynthesis; ko01100: Metabolic pathways	PREDICTED: psbP-like protein 1, chloroplastic [Nicotiana attenuata]	PPL1_ARATH RecName: Full=PsbP-like protein 1, chloroplastic; AltName: Full=OEC23-like protein 4; AltName: Full=PsbP-related thylakoid lumenal protein 2; Flags: Precursor;	A0A1J6I4H2_NICAT RecName: Full=23 kDa subunit of oxygen evolving system of photosystem II {ECO:0000256|ARBA:ARBA00032148}; AltName: Full=23 kDa thylakoid membrane protein {ECO:0000256|ARBA:ARBA00031606}; AltName: Full=OEC 23 kDa subunit {ECO:0000256|ARBA:ARBA00029584};	--	GO:0009507,chloroplast; GO:0009543,chloroplast thylakoid lumen; GO:0098807,chloroplast thylakoid membrane protein complex; GO:0005829,cytosol; GO:0019898,extrinsic component of membrane; GO:0009654,photosystem II oxygen evolving complex; GO:0009579,thylakoid; GO:0031977,thylakoid lumen; GO:0042651,thylakoid membrane; GO:0005509,calcium ion binding; GO:0015979,photosynthesis; GO:0003674,molecular_…	PF01789.19:PsbP	--	--	--
evm.TU.chr07.1497	-1.02772	0	0	down	K05929 phosphoethanolamine N-methyltransferase [EC:2.1.1.103] | (RefSeq) phosphoethanolamine N-methyltransferase-like (A)	ko00564: Glycerophospholipid metabolism	phosphoethanolamine N-methyltransferase [Lycium barbarum]	PEAM2_ARATH RecName: Full=Phosphomethylethanolamine N-methyltransferase; Short=AtPMEAMT; EC=2.1.1.-; AltName: Full=Phosphoethanolamine N-methyltransferase 2;	A0A075BJJ7_LYCBA SubName: Full=Phosphoethanolamine N-methyltransferase {ECO:0000313|EMBL:AGI56231.1};	SAM-dependent methyltransferases	GO:0005737,cytoplasm; GO:0003729,mRNA binding; GO:0000234,phosphoethanolamine N-methyltransferase activity; GO:0052667,phosphomethylethanolamine N-methyltransferase activity; GO:0032259,methylation; GO:0006656,phosphatidylcholine biosynthetic process; GO:0003674,molecular_function; GO:0003676,nucleic acid binding; GO:0003723,RNA binding; GO:0005488,binding; GO:0097159,organic cyclic compound bind…	PF08241.15:Methyltransferase domain	--	--	--
evm.TU.chr07.1545	1.61611	0	0	up	--	--	hypothetical protein [Datura stramonium]	--	A0A2G3AT63_CAPCH SubName: Full=Uncharacterized protein {ECO:0000313|EMBL:PHT97414.1};	--	GO:0016021,integral component of membrane; GO:0005575,cellular_component; GO:0016020,membrane; GO:0031224,intrinsic component of membrane; GO:0110165,cellular anatomical entity	PF07712.15:Stress up-regulated Nod 19	--	--	--
evm.TU.chr07.1667	-2.03519	0	0	down	K03301 ATP:ADP antiporter, AAA family | (RefSeq) plastidic ATP/ADP-transporter (A)	--	hypothetical protein [Datura stramonium]	TLC1_SOLTU RecName: Full=Plastidic ATP/ADP-transporter;	A0A1U7VHA4_NICSY RecName: Full=ADP,ATP carrier protein {ECO:0000256|RuleBase:RU363121};	--	GO:0031969,chloroplast membrane; GO:0016021,integral component of membrane; GO:0005524,ATP binding; GO:0005471,ATP:ADP antiporter activity; GO:0000166,nucleotide binding; GO:0003674,molecular_function; GO:0005488,binding; GO:0017076,purine nucleotide binding; GO:0030554,adenyl nucleotide binding; GO:0032553,ribonucleotide binding; GO:0032555,purine ribonucleotide binding; GO:0032559,adenyl ribonu…	PF03219.17:TLC ATP/ADP transporter	--	--	--
evm.TU.chr07.1673	3.05519	0	0	up	K13420 LRR receptor-like serine/threonine-protein kinase FLS2 [EC:2.7.11.1] | (RefSeq) probable LRR receptor-like serine/threonine-protein kinase At3g47570 (A)	ko04016: MAPK signaling pathway - plant; ko04626: Plant-pathogen interaction	probable LRR receptor-like serine/threonine-protein kinase At3g47570 isoform X3 [Capsicum annuum]	XA21_ORYSI RecName: Full=Receptor kinase-like protein Xa21 {ECO:0000303|Ref.1}; EC=2.7.11.1 {ECO:0000255|PROSITE-ProRule:PRU00159, ECO:0000269|PubMed:11927577}; Contains: RecName: Full=Receptor kinase-like protein Xa21, processed {ECO:0000250|UniProtKB:Q2R2D5}; Flags: Precursor;	A0A5B7BAY1_DAVIN RecName: Full=Protein kinase domain-containing protein {ECO:0000259|PROSITE:PS50011};	--	GO:0005789,endoplasmic reticulum membrane; GO:0016021,integral component of membrane; GO:0005634,nucleus; GO:0005886,plasma membrane; GO:0005524,ATP binding; GO:0106310,protein serine kinase activity; GO:0004674,protein serine/threonine kinase activity; GO:0006952,defense response; GO:0031349,positive regulation of defense response; GO:1900426,positive regulation of defense response to bacterium;…	PF00069.28:Protein kinase domain	--	--	--
evm.TU.chr07.1714	-1.53079	0	0	down	K02695 photosystem I subunit VI | (RefSeq) photosystem I reaction center subunit VI-2, chloroplastic-like (A)	ko00195: Photosynthesis; ko01100: Metabolic pathways	photosystem I reaction center subunit VI-2, chloroplastic-like [Nicotiana tomentosiformis]	PSAH2_ARATH RecName: Full=Photosystem I reaction center subunit VI-2, chloroplastic; AltName: Full=PSI-H1; Flags: Precursor;	A0A1S4CN08_TOBAC SubName: Full=photosystem I reaction center subunit VI-2, chloroplastic-like {ECO:0000313|RefSeq:XP_016502662.1};	--	GO:0009507,chloroplast; GO:0009534,chloroplast thylakoid; GO:0009535,chloroplast thylakoid membrane; GO:0016021,integral component of membrane; GO:0005634,nucleus; GO:0009538,photosystem I reaction center; GO:0009579,thylakoid; GO:0015979,photosynthesis; GO:0008150,biological_process; GO:0008152,metabolic process; GO:0009987,cellular process; GO:0044237,cellular metabolic process; GO:0005575,cell…	PF03244.17:Photosystem I reaction centre subunit VI	--	--	--
evm.TU.chr07.1818	7.12629	0	0	up	K00059 3-oxoacyl-[acyl-carrier protein] reductase [EC:1.1.1.100] | (RefSeq) 3-oxoacyl-[acyl-carrier-protein] reductase 4 (A)	ko00061: Fatty acid biosynthesis; ko00780: Biotin metabolism; ko01100: Metabolic pathways; ko01110: Biosynthesis of secondary metabolites; ko01212: Fatty acid metabolism; ko01240: Biosynthesis of cofactors	uncharacterized protein LOC125861740 [Solanum stenotomum]	FABG_CUPLA RecName: Full=3-oxoacyl-[acyl-carrier-protein] reductase, chloroplastic; EC=1.1.1.100; AltName: Full=3-ketoacyl-acyl carrier protein reductase; Flags: Precursor;	A0A6N2BG36_SOLCI SubName: Full=Uncharacterized protein {ECO:0000313|EMBL:TMW92039.1};	Reductases with broad range of substrate specificities	GO:0009507,chloroplast; GO:0004316,3-oxoacyl-[acyl-carrier-protein] reductase (NADPH) activity; GO:0051287,NAD binding; GO:0006633,fatty acid biosynthetic process; GO:0003674,molecular_function; GO:0003824,catalytic activity; GO:0004312,fatty acid synthase activity; GO:0016491,oxidoreductase activity; GO:0016614,oxidoreductase activity, acting on CH-OH group of donors; GO:0016616,oxidoreductase a…	PF00106.28:short chain dehydrogenase	--	--	--
evm.TU.chr07.1819	5.39404	0	0	up	K15404 aldehyde decarbonylase [EC:4.1.99.5] | (RefSeq) protein ECERIFERUM 1-like (A)	ko00073: Cutin, suberine and wax biosynthesis; ko01110: Biosynthesis of secondary metabolites	very-long-chain aldehyde decarbonylase CER1 [Capsicum annuum]	GLO14_ORYSI RecName: Full=Very-long-chain aldehyde decarbonylase GL1-4 {ECO:0000305}; EC=4.1.99.5 {ECO:0000250|UniProtKB:F4HVY0}; AltName: Full=Protein GLOSSY 1-4 {ECO:0000305};	A0A1U8F0F0_CAPAN SubName: Full=protein ECERIFERUM 1-like {ECO:0000313|RefSeq:XP_016552126.1};	--	GO:0005789,endoplasmic reticulum membrane; GO:0016021,integral component of membrane; GO:1990465,aldehyde oxygenase (deformylating) activity; GO:0005506,iron ion binding; GO:0009924,octadecanal decarbonylase activity; GO:0016491,oxidoreductase activity; GO:0008610,lipid biosynthetic process; GO:0009737,response to abscisic acid; GO:0009409,response to cold; GO:0003674,molecular_function; GO:00038…	PF12076.11:WAX2 C-terminal domain	--	--	--
evm.TU.chr07.1820	1.78928	0	0	up	K20562 biphenyl-4-hydroxylase | (RefSeq) cytochrome P450 CYP736A12-like (A)	--	hypothetical protein KY289_013057 [Solanum tuberosum]	C7150_PRUMU RecName: Full=Cytochrome P450 71AU50 {ECO:0000303|PubMed:25015725}; EC=1.14.-.- {ECO:0000305};	M1B5D5_SOLTU SubName: Full=Flavonoid 3-hydroxylase {ECO:0000313|EnsemblPlants:PGSC0003DMT400037425};	Cytochrome P450 CYP2 subfamily	GO:0016021,integral component of membrane; GO:0020037,heme binding; GO:0005506,iron ion binding; GO:0004497,monooxygenase activity; GO:0016705,oxidoreductase activity, acting on paired donors, with incorporation or reduction of molecular oxygen; GO:0003674,molecular_function; GO:0005488,binding; GO:0046906,tetrapyrrole binding; GO:0097159,organic cyclic compound binding; GO:1901363,heterocyclic c…	PF00067.25:Cytochrome P450	--	--	--
evm.TU.chr07.2005	7.45436	0	0	up	K01183 chitinase [EC:3.2.1.14] | (RefSeq) acidic endochitinase (A)	ko00520: Amino sugar and nucleotide sugar metabolism; ko01100: Metabolic pathways	pathogenesis-related protein R major form [Capsicum annuum]	PRR1_TOBAC RecName: Full=Pathogenesis-related protein R major form; AltName: Full=Thaumatin-like protein E22; Flags: Precursor;	A0A3Q7JWY0_SOLLC SubName: Full=Uncharacterized protein {ECO:0000313|EnsemblPlants:Solyc12g056390.2.1};	--	GO:0005773,vacuole; GO:0006952,defense response; GO:0009607,response to biotic stimulus; GO:0006950,response to stress; GO:0008150,biological_process; GO:0050896,response to stimulus; GO:0005575,cellular_component; GO:0005622,intracellular anatomical structure; GO:0005737,cytoplasm; GO:0043226,organelle; GO:0043227,membrane-bounded organelle; GO:0043229,intracellular organelle; GO:0043231,intrace…	PF00314.20:Thaumatin family	--	--	--
evm.TU.chr07.2100	-2.10458	0	0	down	K02113 F-type H+-transporting ATPase subunit delta | (RefSeq) ATP synthase delta chain, chloroplastic (A)	ko00190: Oxidative phosphorylation; ko00195: Photosynthesis; ko01100: Metabolic pathways	PREDICTED: ATP synthase delta chain, chloroplastic [Solanum tuberosum]	ATPD_TOBAC RecName: Full=ATP synthase delta chain, chloroplastic; AltName: Full=F-ATPase delta chain; Flags: Precursor;	A0A0V0HEE1_SOLCH SubName: Full=Putative ATP synthase delta chain, chloroplastic-like {ECO:0000313|EMBL:JAP18637.1};	Mitochondrial F1F0-ATP synthase, subunit OSCP/ATP5	GO:0009535,chloroplast thylakoid membrane; GO:0045261,proton-transporting ATP synthase complex, catalytic core F(1); GO:0046933,proton-transporting ATP synthase activity, rotational mechanism; GO:0009773,photosynthetic electron transport in photosystem I; GO:0009772,photosynthetic electron transport in photosystem II; GO:0015986,ATP synthesis coupled proton transport; GO:0003674,molecular_functio…	PF00213.21:ATP synthase delta (OSCP) subunit	--	--	--
evm.TU.chr07.2142	3.51265	0	0	up	K17470 sulfate transporter 1, high-affinity | (RefSeq) sulfate transporter 1.3-like (A)	--	PREDICTED: sulfate transporter 1.3-like [Nicotiana sylvestris]	SUT12_ARATH RecName: Full=Sulfate transporter 1.2;	A0A1U7UW61_NICSY SubName: Full=sulfate transporter 1.3-like {ECO:0000313|RefSeq:XP_009758428.1, ECO:0000313|RefSeq:XP_009758436.1};	Sulfate/bicarbonate/oxalate exchanger SAT-1 and related transporters (SLC26 family)	GO:0005887,integral component of plasma membrane; GO:0005886,plasma membrane; GO:0015301,anion:anion antiporter activity; GO:0008271,secondary active sulfate transmembrane transporter activity; GO:0015293,symporter activity; GO:0009970,cellular response to sulfate starvation; GO:0003674,molecular_function; GO:0005215,transporter activity; GO:0008509,anion transmembrane transporter activity; GO:00…	PF00916.23:Sulfate permease family	--	--	--
evm.TU.chr07.2146	4.66651	0	0	up	K01210 glucan 1,3-beta-glucosidase [EC:3.2.1.58] | (RefSeq) glucan 1,3-beta-glucosidase-like (A)	ko00500: Starch and sucrose metabolism; ko01100: Metabolic pathways	hypothetical protein KY289_010437 [Solanum tuberosum]	EXG_PSEMZ RecName: Full=Glucan 1,3-beta-glucosidase {ECO:0000250|UniProtKB:Q7Z9L3}; EC=3.2.1.58; AltName: Full=Exo-1,3-beta-glucanase {ECO:0000250|UniProtKB:Q7Z9L3}; Flags: Fragments;	M1AG32_SOLTU SubName: Full=Cellulase containing protein {ECO:0000313|EnsemblPlants:PGSC0003DMT400022056};	--	GO:0005576,extracellular region; GO:0004338,glucan exo-1,3-beta-glucosidase activity; GO:0071555,cell wall organization; GO:0000272,polysaccharide catabolic process; GO:0003674,molecular_function; GO:0003824,catalytic activity; GO:0004553,hydrolase activity, hydrolyzing O-glycosyl compounds; GO:0008422,beta-glucosidase activity; GO:0015926,glucosidase activity; GO:0016787,hydrolase activity; GO:0…	PF00150.21:Cellulase (glycosyl hydrolase family 5)	--	--	--
evm.TU.chr07.222	-1.78328	0	0	down	K10255 acyl-lipid omega-6 desaturase (Delta-12 desaturase) [EC:1.14.19.23 1.14.19.45] | (RefSeq) omega-6 fatty acid desaturase, chloroplastic isoform X1 (A)	--	PREDICTED: omega-6 fatty acid desaturase, chloroplastic isoform X2 [Nicotiana sylvestris]	FAD6C_BRANA RecName: Full=Omega-6 fatty acid desaturase, chloroplastic {ECO:0000303|PubMed:8066133}; EC=1.14.19.23 {ECO:0000269|PubMed:8066133}; Flags: Precursor;	A0A1U7YD92_NICSY SubName: Full=omega-6 fatty acid desaturase, chloroplastic isoform X2 {ECO:0000313|RefSeq:XP_009801093.1};	--	GO:0031969,chloroplast membrane; GO:0102873,1-18:1-2-16:0-digalactosyldiacylglycerol desaturase activity; GO:0102834,1-18:1-2-16:0-monogalactosyldiacylglycerol acyl-lipid omega-6 desaturase activity; GO:0102850,1-18:1-2-16:0-phosphatidylglycerol omega-6 desaturase activity; GO:0102836,1-18:1-2-16:1-monogalactosyldiacylglyceroldesaturase activity; GO:0102838,1-18:1-2-16:2-monogalactosyldiacylglyce…	PF00487.27:Fatty acid desaturase	--	--	--
evm.TU.chr07.2345	2.61948	0	0	up	K16290 xylem cysteine proteinase [EC:3.4.22.-] | (RefSeq) cysteine protease XCP2 (A)	--	PREDICTED: low-temperature-induced cysteine proteinase-like [Nicotiana attenuata]	RD21B_ARATH RecName: Full=Probable cysteine protease RD21B {ECO:0000305}; EC=3.4.22.- {ECO:0000305}; Flags: Precursor;	A0A314KVZ8_NICAT SubName: Full=Oryzain alpha chain {ECO:0000313|EMBL:OIT33566.1};	Cysteine proteinase Cathepsin L	GO:0005783,endoplasmic reticulum; GO:0005615,extracellular space; GO:0005764,lysosome; GO:0099503,secretory vesicle; GO:0005773,vacuole; GO:0004197,cysteine-type endopeptidase activity; GO:0051603,proteolysis involved in cellular protein catabolic process; GO:0003674,molecular_function; GO:0003824,catalytic activity; GO:0004175,endopeptidase activity; GO:0008233,peptidase activity; GO:0008234,cys…	PF00112.26:Papain family cysteine protease	--	--	--
evm.TU.chr07.2357	1.85496	0	0	up	K15333 tRNA guanosine-2'-O-methyltransferase [EC:2.1.1.34] | (RefSeq) uncharacterized protein LOC104224633 (A)	--	hypothetical protein [Datura stramonium]	SBT3_SOLLC RecName: Full=Subtilisin-like protease SBT3 {ECO:0000303|PubMed:27259555}; EC=3.4.21.- {ECO:0000269|PubMed:19332543, ECO:0000269|PubMed:19407393, ECO:0000269|PubMed:19805099, ECO:0000269|PubMed:27259555, ECO:0000269|PubMed:27451395}; AltName: Full=LeSBT3 {ECO:0000303|PubMed:10350089}; AltName: Full=SlSBT3 {ECO:0000303|PubMed:19332543}; AltName: Full=Subtilase 3 {ECO:0000303|PubMed:1933…	A0A2G2VHM0_CAPBA SubName: Full=Uncharacterized protein {ECO:0000313|EMBL:PHT32438.1};	--	GO:0005615,extracellular space; GO:0042802,identical protein binding; GO:0042803,protein homodimerization activity; GO:0004252,serine-type endopeptidase activity; GO:0008236,serine-type peptidase activity; GO:0006952,defense response; GO:0043171,peptide catabolic process; GO:0009827,plant-type cell wall modification; GO:1900367,positive regulation of defense response to insect; GO:0010628,positiv…	PF00082.25:Subtilase family	--	--	--
evm.TU.chr07.2441	-2.32076	0	0	down	K00611 ornithine carbamoyltransferase [EC:2.1.3.3] | (RefSeq) ornithine carbamoyltransferase, chloroplastic-like (A)	ko00220: Arginine biosynthesis; ko01100: Metabolic pathways; ko01110: Biosynthesis of secondary metabolites; ko01230: Biosynthesis of amino acids	cytochrome c oxidase subunit 1 [Datura stramonium]	OTC_ARATH RecName: Full=Ornithine transcarbamylase, chloroplastic; Short=OTCase; EC=2.1.3.3; AltName: Full=Ornithine carbamoyltransferase, chloroplastic; Flags: Precursor;	A0A0V0HZQ3_SOLCH RecName: Full=Ornithine carbamoyltransferase {ECO:0000256|ARBA:ARBA00013007}; EC=2.1.3.3 {ECO:0000256|ARBA:ARBA00013007};	Ornithine carbamoyltransferase OTC/ARG3	GO:0009507,chloroplast; GO:0009570,chloroplast stroma; GO:0043231,intracellular membrane-bounded organelle; GO:0016597,amino acid binding; GO:0004585,ornithine carbamoyltransferase activity; GO:0042450,arginine biosynthetic process via ornithine; GO:0019240,citrulline biosynthetic process; GO:0003674,molecular_function; GO:0005488,binding; GO:0031406,carboxylic acid binding; GO:0043167,ion bindin…	PF00185.27:Aspartate/ornithine carbamoyltransferase, Asp/Orn binding domain	--	--	--
evm.TU.chr07.2515	1.49157	0	0	up	K03781 catalase [EC:1.11.1.6] | (RefSeq) CAT, CaCat1, Cat1; catalase (A)	ko00380: Tryptophan metabolism; ko00630: Glyoxylate and dicarboxylate metabolism; ko01100: Metabolic pathways; ko01110: Biosynthesis of secondary metabolites; ko01200: Carbon metabolism; ko04016: MAPK signaling pathway - plant; ko04146: Peroxisome	RecName: Full=Catalase; AltName: Full=CaCat1 [Capsicum annuum]	CATA_CAPAN RecName: Full=Catalase; EC=1.11.1.6; AltName: Full=CaCat1;	A0A1U8ESV4_CAPAN RecName: Full=Catalase {ECO:0000256|ARBA:ARBA00012314, ECO:0000256|RuleBase:RU000498}; EC=1.11.1.6 {ECO:0000256|ARBA:ARBA00012314, ECO:0000256|RuleBase:RU000498};	Catalase	GO:0005777,peroxisome; GO:0004096,catalase activity; GO:0020037,heme binding; GO:0046872,metal ion binding; GO:0042744,hydrogen peroxide catabolic process; GO:0006979,response to oxidative stress; GO:0003674,molecular_function; GO:0003824,catalytic activity; GO:0004601,peroxidase activity; GO:0016209,antioxidant activity; GO:0016491,oxidoreductase activity; GO:0016684,oxidoreductase activity, act…	PF00199.22:Catalase	--	--	--
evm.TU.chr07.2519	-2.56815	0	0	down	K05298 glyceraldehyde-3-phosphate dehydrogenase (NADP+) (phosphorylating) [EC:1.2.1.13] | (RefSeq) glyceraldehyde-3-phosphate dehydrogenase B, chloroplastic-like (A)	ko00710: Carbon fixation in photosynthetic organisms; ko01100: Metabolic pathways; ko01200: Carbon metabolism	glyceraldehyde-3-phosphate dehydrogenase B, chloroplastic-like [Solanum lycopersicum]	G3PB_PEA RecName: Full=Glyceraldehyde-3-phosphate dehydrogenase B, chloroplastic; EC=1.2.1.13; AltName: Full=NADP-dependent glyceraldehydephosphate dehydrogenase subunit B; Flags: Precursor;	A0A3Q7JD76_SOLLC RecName: Full=Glyceraldehyde-3-phosphate dehydrogenase {ECO:0000256|RuleBase:RU361160}; EC=1.2.1.- {ECO:0000256|RuleBase:RU361160};	Glyceraldehyde 3-phosphate dehydrogenase	GO:0009507,chloroplast; GO:0047100,glyceraldehyde-3-phosphate dehydrogenase (NADP+) (phosphorylating) activity; GO:0051287,NAD binding; GO:0050661,NADP binding; GO:0006006,glucose metabolic process; GO:0019253,reductive pentose-phosphate cycle; GO:0003674,molecular_function; GO:0003824,catalytic activity; GO:0016491,oxidoreductase activity; GO:0016620,oxidoreductase activity, acting on the aldehy…	PF02800.23:Glyceraldehyde 3-phosphate dehydrogenase, C-terminal domain	--	--	--
evm.TU.chr07.2521	5.6098	0	0	up	K13457 disease resistance protein RPM1 | (RefSeq) disease resistance protein RPM1 (A)	ko04626: Plant-pathogen interaction	hypothetical protein KY284_012639 [Solanum tuberosum]	RP8L3_ARATH RecName: Full=Disease resistance RPP8-like protein 3;	A0A3Q7JYB2_SOLLC SubName: Full=Uncharacterized protein {ECO:0000313|EnsemblPlants:Solyc12g094660.2.1};	--	GO:0043531,ADP binding; GO:0005524,ATP binding; GO:0006952,defense response; GO:0051707,response to other organism; GO:0000166,nucleotide binding; GO:0003674,molecular_function; GO:0005488,binding; GO:0017076,purine nucleotide binding; GO:0030554,adenyl nucleotide binding; GO:0032553,ribonucleotide binding; GO:0032555,purine ribonucleotide binding; GO:0032559,adenyl ribonucleotide binding; GO:003…	PF13968.9:Domain of unknown function (DUF4220)	--	--	--
evm.TU.chr07.2528	5.63456	0	0	up	K13457 disease resistance protein RPM1 | (RefSeq) disease resistance protein RPM1 (A)	ko04626: Plant-pathogen interaction	hypothetical protein KY284_012639 [Solanum tuberosum]	RP8L3_ARATH RecName: Full=Disease resistance RPP8-like protein 3;	A0A3Q7JYB2_SOLLC SubName: Full=Uncharacterized protein {ECO:0000313|EnsemblPlants:Solyc12g094660.2.1};	--	GO:0043531,ADP binding; GO:0005524,ATP binding; GO:0006952,defense response; GO:0051707,response to other organism; GO:0000166,nucleotide binding; GO:0003674,molecular_function; GO:0005488,binding; GO:0017076,purine nucleotide binding; GO:0030554,adenyl nucleotide binding; GO:0032553,ribonucleotide binding; GO:0032555,purine ribonucleotide binding; GO:0032559,adenyl ribonucleotide binding; GO:003…	PF13968.9:Domain of unknown function (DUF4220)	--	--	--
evm.TU.chr07.2538	-2.57379	0	0	down	K09264 MADS-box transcription factor, plant | (RefSeq) agamous-like MADS-box protein MADS3 (A)	--	PREDICTED: psbP domain-containing protein 3, chloroplastic-like [Nicotiana tabacum]	PPD3_ARATH RecName: Full=PsbP domain-containing protein 3, chloroplastic; AltName: Full=OEC23-like protein 2; Flags: Precursor;	A0A1S3ZFX1_TOBAC RecName: Full=23 kDa subunit of oxygen evolving system of photosystem II {ECO:0000256|ARBA:ARBA00032148}; AltName: Full=23 kDa thylakoid membrane protein {ECO:0000256|ARBA:ARBA00031606}; AltName: Full=OEC 23 kDa subunit {ECO:0000256|ARBA:ARBA00029584};	--	GO:0009507,chloroplast; GO:0009543,chloroplast thylakoid lumen; GO:0009535,chloroplast thylakoid membrane; GO:0019898,extrinsic component of membrane; GO:0005739,mitochondrion; GO:0009654,photosystem II oxygen evolving complex; GO:0009579,thylakoid; GO:0031977,thylakoid lumen; GO:0005509,calcium ion binding; GO:0015979,photosynthesis; GO:0003674,molecular_function; GO:0005488,binding; GO:0043167,…	PF01789.19:PsbP	--	--	--
evm.TU.chr07.2753	-3.21681	0	0	down	--	--	hypothetical protein [Datura stramonium]	--	--	--	--	--	--	--	--
evm.TU.chr07.2836	6.36194	0	0	up	--	--	hypothetical protein [Datura stramonium]	--	A0A1U8ES73_CAPAN SubName: Full=uncharacterized protein LOC107850030 {ECO:0000313|RefSeq:XP_016550003.1};	--	--	--	--	--	--
evm.TU.chr07.2837	2.92415	0	0	up	--	--	hypothetical protein H5410_063663 [Solanum commersonii]	--	M0ZZW6_SOLTU SubName: Full=Uncharacterized protein {ECO:0000313|EnsemblPlants:PGSC0003DMT400011633};	--	--	--	--	--	--
evm.TU.chr07.2907	-2.7372	0	0	down	K02881 large subunit ribosomal protein L18 | (RefSeq) 50S ribosomal protein L18, chloroplastic (A)	ko03010: Ribosome	hypothetical protein H5410_063698 [Solanum commersonii]	RK18_SPIOL RecName: Full=50S ribosomal protein L18, chloroplastic {ECO:0000303|PubMed:10874046}; AltName: Full=CL18; AltName: Full=Chloroplastic large ribosomal subunit protein uL18c {ECO:0000303|PubMed:28007896}; Flags: Precursor;	A0A0V0H236_SOLCH SubName: Full=Putative 50S ribosomal protein L18, chloroplastic-like {ECO:0000313|EMBL:JAP14087.1};	Ubiquitin C-terminal hydrolase	GO:0009507,chloroplast; GO:0005840,ribosome; GO:0008097,5S rRNA binding; GO:0003735,structural constituent of ribosome; GO:0006412,translation; GO:0003674,molecular_function; GO:0003676,nucleic acid binding; GO:0003723,RNA binding; GO:0005488,binding; GO:0019843,rRNA binding; GO:0097159,organic cyclic compound binding; GO:1901363,heterocyclic compound binding; GO:0005198,structural molecule activ…	PF00861.25:Ribosomal L18 of archaea, bacteria, mitoch. and chloroplast	--	--	--
evm.TU.chr07.2921	-2.58936	0	0	down	K00789 S-adenosylmethionine synthetase [EC:2.5.1.6] | (RefSeq) S-adenosylmethionine synthase 2 (A)	ko00270: Cysteine and methionine metabolism; ko00999: Biosynthesis of various plant secondary metabolites; ko01100: Metabolic pathways; ko01110: Biosynthesis of secondary metabolites; ko01230: Biosynthesis of amino acids; ko01240: Biosynthesis of cofactors	PREDICTED: S-adenosylmethionine synthase 2 [Nicotiana sylvestris]	METK2_SOLLC RecName: Full=S-adenosylmethionine synthase 2; Short=AdoMet synthase 2; EC=2.5.1.6 {ECO:0000250|UniProtKB:Q96551}; AltName: Full=Methionine adenosyltransferase 2; Short=MAT 2;	S6A1Z8_NICAT RecName: Full=S-adenosylmethionine synthase {ECO:0000256|RuleBase:RU000541}; EC=2.5.1.6 {ECO:0000256|RuleBase:RU000541};	S-adenosylmethionine synthetase	GO:0005829,cytosol; GO:0005524,ATP binding; GO:0046872,metal ion binding; GO:0004478,methionine adenosyltransferase activity; GO:0006730,one-carbon metabolic process; GO:0006556,S-adenosylmethionine biosynthetic process; GO:0000166,nucleotide binding; GO:0003674,molecular_function; GO:0005488,binding; GO:0017076,purine nucleotide binding; GO:0030554,adenyl nucleotide binding; GO:0032553,ribonucle…	PF02773.19:S-adenosylmethionine synthetase, C-terminal domain	--	--	--
evm.TU.chr07.3009	-2.43923	0	0	down	--	--	hypothetical protein KY285_009501 [Solanum tuberosum]	PST2_PETHY RecName: Full=Photosystem II 5 kDa protein, chloroplastic {ECO:0000303|PubMed:22700981}; Flags: Precursor;	A0A2G2VJH9_CAPBA SubName: Full=Photosystem II 5 kDa protein, chloroplastic {ECO:0000313|EMBL:PHT33135.1};	--	GO:0009535,chloroplast thylakoid membrane; GO:0009523,photosystem II; GO:0015979,photosynthesis; GO:0008150,biological_process; GO:0008152,metabolic process; GO:0009987,cellular process; GO:0044237,cellular metabolic process; GO:0005575,cellular_component; GO:0005622,intracellular anatomical structure; GO:0005737,cytoplasm; GO:0009507,chloroplast; GO:0009534,chloroplast thylakoid; GO:0009536,plas…	--	--	--	--
evm.TU.chr07.3085	-2.0155	0	0	down	K02933 large subunit ribosomal protein L6 | (RefSeq) 50S ribosomal protein L6, chloroplastic (A)	ko03010: Ribosome	60S ribosomal protein L6 [Datura stramonium]	RK6_ARATH RecName: Full=50S ribosomal protein L6, chloroplastic; AltName: Full=Protein EMBRYO DEFECTIVE 2394; Flags: Precursor;	M1C7B2_SOLTU SubName: Full=EMB2394 (EMBRYO DEFECTIVE 2394) {ECO:0000313|EnsemblPlants:PGSC0003DMT400061282};	Mitochondrial/chloroplast ribosomal protein L6	GO:0009507,chloroplast; GO:0009941,chloroplast envelope; GO:0009570,chloroplast stroma; GO:0005576,extracellular region; GO:0005840,ribosome; GO:0003729,mRNA binding; GO:0019843,rRNA binding; GO:0003735,structural constituent of ribosome; GO:0009793,embryo development ending in seed dormancy; GO:0006412,translation; GO:0003674,molecular_function; GO:0003676,nucleic acid binding; GO:0003723,RNA bi…	PF00347.26:Ribosomal protein L6	--	--	--
evm.TU.chr07.310	2.59142	0	0	up	K01183 chitinase [EC:3.2.1.14] | (RefSeq) chitinase-3-like protein 2 (A)	ko00520: Amino sugar and nucleotide sugar metabolism; ko01100: Metabolic pathways	PREDICTED: receptor-like serine/threonine-protein kinase SD1-6 [Solanum tuberosum]	CHIC_ARATH RecName: Full=Class V chitinase {ECO:0000303|PubMed:22936594}; Short=AtChiC {ECO:0000303|PubMed:22936594}; EC=3.2.1.14 {ECO:0000269|PubMed:21390509, ECO:0000269|PubMed:22936594}; EC=3.2.1.200 {ECO:0000269|PubMed:21390509}; Flags: Precursor;	A0A1U7XXG6_NICSY SubName: Full=chitinase-3-like protein 2 {ECO:0000313|RefSeq:XP_009794301.1};	Chitinase	GO:0005576,extracellular region; GO:0099503,secretory vesicle; GO:0008061,chitin binding; GO:0004568,chitinase activity; GO:0008843,endochitinase activity; GO:0035885,exochitinase activity; GO:0006032,chitin catabolic process; GO:0000272,polysaccharide catabolic process; GO:0009737,response to abscisic acid; GO:0009753,response to jasmonic acid; GO:0009651,response to salt stress; GO:0003674,mole…	PF00704.31:Glycosyl hydrolases family 18	--	--	--
[truncated: 9,335 more rows]
