# Supplementary material for: ERF5.1 modulates carotenoid accumulation by interacting with CCD4.1 in Lycium
Source: Hortic Res. 2023 Nov 17;10(12):uhad230. doi: 10.1093/hr/uhad230 (PMC10745278; doi:10.1093/hr/uhad230)
Supplement: Web_Material_uhad230 [file web_material_uhad230.zip › Table S4.xlsx]

## Sheet: Sheet1
Table S4. GO, KEGG annotation, and TF prediction of differentially expressed genes (DEGs) in over-expression LbERF5.1 plants vs control.
ID	Log2FoldChange	p value	p adjusted	Regulated	KEGG	KEGG pathway	NR	Swissprot	Tremble	KOG	GO	Pfam	TF-Family	TF-Category	TF-Classification
evm.TU.chr01.1140	-1.04573	0	0	down	K00615 transketolase [EC:2.2.1.1] | (RefSeq) transketolase, chloroplastic (A)	ko00030: Pentose phosphate pathway; ko00710: Carbon fixation in photosynthetic organisms; ko01100: Metabolic pathways; ko01110: Biosynthesis of secondary metabolites; ko01200: Carbon metabolism; ko01230: Biosynthesis of amino acids	transketolase, chloroplastic [Solanum lycopersicum]	TKTC_SOLTU RecName: Full=Transketolase, chloroplastic; Short=TK; EC=2.2.1.1; Flags: Precursor;	A0A6N2BAS5_SOLCI RecName: Full=Transketolase {ECO:0000256|ARBA:ARBA00013152}; EC=2.2.1.1 {ECO:0000256|ARBA:ARBA00013152};	Transketolase	GO:0009535,chloroplast thylakoid membrane; GO:0005829,cytosol; GO:0046872,metal ion binding; GO:0004802,transketolase activity; GO:0006098,pentose-phosphate shunt; GO:0019253,reductive pentose-phosphate cycle; GO:0003674,molecular_function; GO:0005488,binding; GO:0043167,ion binding; GO:0043169,cation binding; GO:0003824,catalytic activity; GO:0016740,transferase activity; GO:0016744,transferase …	PF00456.24:Transketolase, thiamine diphosphate binding domain	--	--	--
evm.TU.chr01.1166	-1.50054	0	0	down	K22547 arsenate reductase [EC:1.20.4.1] | (RefSeq) protein HIGH ARSENIC CONTENT 1, mitochondrial (A)	--	rhodanese-like domain-containing protein 9, chloroplastic [Nicotiana tomentosiformis]	STR9_ARATH RecName: Full=Rhodanese-like domain-containing protein 9, chloroplastic; AltName: Full=Sulfurtransferase 9; Short=AtStr9; Flags: Precursor;	A0A1S4CBP2_TOBAC SubName: Full=rhodanese-like domain-containing protein 9, chloroplastic {ECO:0000313|RefSeq:XP_016498374.1};	--	GO:0009507,chloroplast; GO:0009534,chloroplast thylakoid; GO:0009535,chloroplast thylakoid membrane; GO:0005829,cytosol; GO:0016021,integral component of membrane; GO:0005575,cellular_component; GO:0005622,intracellular anatomical structure; GO:0005737,cytoplasm; GO:0009536,plastid; GO:0043226,organelle; GO:0043227,membrane-bounded organelle; GO:0043229,intracellular organelle; GO:0043231,intrace…	PF00581.23:Rhodanese-like domain	--	--	--
evm.TU.chr01.1648	-1.21507	0	0	down	K00051 malate dehydrogenase (NADP+) [EC:1.1.1.82] | (RefSeq) chMDH; chloroplast malate dehydrogenase (A)	ko00620: Pyruvate metabolism; ko00710: Carbon fixation in photosynthetic organisms; ko01100: Metabolic pathways; ko01200: Carbon metabolism	malate dehydrogenase [NADP]	MDHP_PEA RecName: Full=Malate dehydrogenase [NADP], chloroplastic; EC=1.1.1.82; AltName: Full=NADP-MDH; Flags: Precursor;	A0A6N2BG88_SOLCI RecName: Full=Malate dehydrogenase [NADP], chloroplastic {ECO:0000256|ARBA:ARBA00016572}; EC=1.1.1.82 {ECO:0000256|ARBA:ARBA00013132}; AltName: Full=NADP-MDH {ECO:0000256|ARBA:ARBA00033185};	Malate dehydrogenase	GO:0009570,chloroplast stroma; GO:0046554,malate dehydrogenase (NADP+) activity; GO:0008746,NAD(P)+ transhydrogenase activity; GO:0006108,malate metabolic process; GO:0051775,response to redox state; GO:0003674,molecular_function; GO:0003824,catalytic activity; GO:0016491,oxidoreductase activity; GO:0016614,oxidoreductase activity, acting on CH-OH group of donors; GO:0016615,malate dehydrogenase …	PF02866.21:lactate/malate dehydrogenase, alpha/beta C-terminal domain	--	--	--
evm.TU.chr01.174	-1.57728	0	0	down	K03671 thioredoxin 1 | (RefSeq) thioredoxin-like (A)	--	PREDICTED: thioredoxin-like [Nicotiana sylvestris]	TRXM4_ARATH RecName: Full=Thioredoxin M4, chloroplastic; Short=AtTrxm4; Flags: Precursor;	A0A1S4CCB3_TOBAC SubName: Full=thioredoxin-like {ECO:0000313|RefSeq:XP_016498761.1};	Thioredoxin-like protein	GO:0009507,chloroplast; GO:0009941,chloroplast envelope; GO:0009570,chloroplast stroma; GO:0009535,chloroplast thylakoid membrane; GO:0005737,cytoplasm; GO:0005829,cytosol; GO:0009579,thylakoid; GO:0008047,enzyme activator activity; GO:0004857,enzyme inhibitor activity; GO:0016491,oxidoreductase activity; GO:0016671,oxidoreductase activity, acting on a sulfur group of donors, disulfide as accepto…	PF00085.23:Thioredoxin	--	--	--
evm.TU.chr01.186	2.91988	0	0	up	K10859 DNA oxidative demethylase [EC:1.14.11.33] | (RefSeq) alpha-ketoglutarate-dependent dioxygenase alkB homolog 3-like (A)	--	early nodulin-like protein 2 [Solanum lycopersicum]	ENOL1_ORYSJ RecName: Full=Early nodulin-like protein 1; Short=OsENODL1; AltName: Full=Phytocyanin-like protein; Flags: Precursor;	A0A3Q7J606_SOLLC RecName: Full=Phytocyanin domain-containing protein {ECO:0000259|PROSITE:PS51485};	--	GO:0032578,aleurone grain membrane; GO:0046658,anchored component of plasma membrane; GO:0005773,vacuole; GO:0009055,electron transfer activity; GO:0003674,molecular_function; GO:0003824,catalytic activity; GO:0016491,oxidoreductase activity; GO:0005575,cellular_component; GO:0005622,intracellular anatomical structure; GO:0005737,cytoplasm; GO:0012506,vesicle membrane; GO:0016020,membrane; GO:003…	PF02298.20:Plastocyanin-like domain	--	--	--
evm.TU.chr01.1870	2.29644	0	0	up	--	--	Wound-induced protein 1 [Capsicum chinense]	WUN1_SOLTU RecName: Full=Wound-induced protein 1;	A0A2G3C5E3_CAPCH SubName: Full=Wound-induced protein 1 {ECO:0000313|EMBL:PHU13958.1};	--	--	PF07107.14:Wound-induced protein WI12	--	--	--
evm.TU.chr01.1876	-1.37854	0	0	down	K01599 uroporphyrinogen decarboxylase [EC:4.1.1.37] | (RefSeq) uroporphyrinogen decarboxylase, chloroplastic (A)	ko00860: Porphyrin metabolism; ko01100: Metabolic pathways; ko01110: Biosynthesis of secondary metabolites; ko01240: Biosynthesis of cofactors	hypothetical protein [Datura stramonium]	DCUP_TOBAC RecName: Full=Uroporphyrinogen decarboxylase, chloroplastic; Short=UPD; Short=URO-D; EC=4.1.1.37; Flags: Precursor;	M1CN20_SOLTU RecName: Full=Uroporphyrinogen decarboxylase {ECO:0000256|ARBA:ARBA00012288, ECO:0000256|RuleBase:RU000554}; EC=4.1.1.37 {ECO:0000256|ARBA:ARBA00012288, ECO:0000256|RuleBase:RU000554};	Uroporphyrinogen decarboxylase	GO:0009507,chloroplast; GO:0004853,uroporphyrinogen decarboxylase activity; GO:0015995,chlorophyll biosynthetic process; GO:0006782,protoporphyrinogen IX biosynthetic process; GO:0003674,molecular_function; GO:0003824,catalytic activity; GO:0016829,lyase activity; GO:0016830,carbon-carbon lyase activity; GO:0016831,carboxy-lyase activity; GO:0006725,cellular aromatic compound metabolic process; G…	PF01208.20:Uroporphyrinogen decarboxylase (URO-D)	--	--	--
evm.TU.chr01.197	-2.01118	0	0	down	--	--	hypothetical protein KY289_006803 [Solanum tuberosum]	--	A0A6N2BCF1_SOLCI SubName: Full=Uncharacterized protein {ECO:0000313|EMBL:TMW92627.1};	--	GO:0016021,integral component of membrane; GO:0005575,cellular_component; GO:0016020,membrane; GO:0031224,intrinsic component of membrane; GO:0110165,cellular anatomical entity	PF11282.11:Protein of unknown function (DUF3082)	--	--	--
evm.TU.chr01.1980	-1.18102	0	0	down	K16911 ATP-dependent RNA helicase DDX21 [EC:3.6.4.13] | (RefSeq) DEAD-box ATP-dependent RNA helicase 7-like (A)	--	DEAD-box ATP-dependent RNA helicase 7-like [Solanum verrucosum]	RH7_SPIOL RecName: Full=DEAD-box ATP-dependent RNA helicase 7; EC=3.6.4.13;	A0A0V0IQL4_SOLCH RecName: Full=RNA helicase {ECO:0000256|ARBA:ARBA00012552}; EC=3.6.4.13 {ECO:0000256|ARBA:ARBA00012552};	ATP-dependent RNA helicase	GO:0005634,nucleus; GO:0005524,ATP binding; GO:0016887,ATPase activity; GO:0003723,RNA binding; GO:0003724,RNA helicase activity; GO:0000166,nucleotide binding; GO:0003674,molecular_function; GO:0005488,binding; GO:0017076,purine nucleotide binding; GO:0030554,adenyl nucleotide binding; GO:0032553,ribonucleotide binding; GO:0032555,purine ribonucleotide binding; GO:0032559,adenyl ribonucleotide b…	PF00270.32:DEAD/DEAH box helicase	--	--	--
evm.TU.chr01.2013	-1.86526	0	0	down	--	--	remorin [Solanum lycopersicum]	REMO_SOLTU RecName: Full=Remorin; AltName: Full=pp34;	A0A3Q7GU06_SOLLC SubName: Full=Uncharacterized protein {ECO:0000313|EnsemblPlants:Solyc06g035920.3.1};	--	GO:0005886,plasma membrane; GO:0048032,galacturonate binding; GO:0007267,cell-cell signaling; GO:0003674,molecular_function; GO:0005488,binding; GO:0031406,carboxylic acid binding; GO:0033293,monocarboxylic acid binding; GO:0043167,ion binding; GO:0043168,anion binding; GO:0007154,cell communication; GO:0008150,biological_process; GO:0009987,cellular process; GO:0023052,signaling; GO:0005575,cell…	PF03763.16:Remorin, C-terminal region	--	--	--
evm.TU.chr01.2029	3.70607	0	0	up	K19747 BAHD acyltransferase [EC:2.3.1.-] | (RefSeq) BAHD acyltransferase DCR (A)	--	uncharacterized protein LOC101263030 [Solanum lycopersicum]	--	A0A3Q7HLU6_SOLLC RecName: Full=C2 domain-containing protein {ECO:0000259|PROSITE:PS50004};	--	GO:0006952,defense response; GO:0006950,response to stress; GO:0008150,biological_process; GO:0050896,response to stimulus	PF00168.33:C2 domain	--	--	--
evm.TU.chr01.2090	1.97721	0	0	up	K09490 endoplasmic reticulum chaperone BiP [EC:3.6.4.10] | (RefSeq) luminal-binding protein 4 (A)	ko03060: Protein export; ko04141: Protein processing in endoplasmic reticulum	endoplasmic reticulum chaperone binding protein [Lycium chinense]	BIP4_TOBAC RecName: Full=Luminal-binding protein 4; Short=BiP 4; AltName: Full=78 kDa glucose-regulated protein homolog 4; Short=GRP-78-4; Flags: Precursor;	A0A0B5GNH2_LYCCN SubName: Full=Endoplasmic reticulum chaperone binding protein {ECO:0000313|EMBL:AJF19166.1};	Molecular chaperones GRP78/BiP/KAR2, HSP70 superfamily	GO:0005737,cytoplasm; GO:0034663,endoplasmic reticulum chaperone complex; GO:0005788,endoplasmic reticulum lumen; GO:0016020,membrane; GO:0005634,nucleus; GO:0005524,ATP binding; GO:0016887,ATPase activity; GO:0140662,NA; GO:0031072,heat shock protein binding; GO:0051787,misfolded protein binding; GO:0044183,protein folding chaperone; GO:0051082,unfolded protein binding; GO:0034620,cellular respo…	PF00012.23:Hsp70 protein	--	--	--
evm.TU.chr01.2095	-2.57798	0	0	down	K22547 arsenate reductase [EC:1.20.4.1] | (RefSeq) protein HIGH ARSENIC CONTENT 1, mitochondrial-like (A)	--	rhodanese-like domain-containing protein 14, chloroplastic [Nicotiana tomentosiformis]	STR14_ARATH RecName: Full=Rhodanese-like domain-containing protein 14, chloroplastic; AltName: Full=Sulfurtransferase 14; Short=AtStr14; Flags: Precursor;	A0A1S3YPZ5_TOBAC SubName: Full=rhodanese-like domain-containing protein 14, chloroplastic {ECO:0000313|RefSeq:XP_016454055.1};	--	GO:0009507,chloroplast; GO:0009941,chloroplast envelope; GO:0009534,chloroplast thylakoid; GO:0009535,chloroplast thylakoid membrane; GO:0005856,cytoskeleton; GO:0005575,cellular_component; GO:0005622,intracellular anatomical structure; GO:0005737,cytoplasm; GO:0009536,plastid; GO:0043226,organelle; GO:0043227,membrane-bounded organelle; GO:0043229,intracellular organelle; GO:0043231,intracellula…	PF00581.23:Rhodanese-like domain	--	--	--
evm.TU.chr01.227	-1.77949	0	0	down	K01599 uroporphyrinogen decarboxylase [EC:4.1.1.37] | (RefSeq) uroporphyrinogen decarboxylase 1, chloroplastic (A)	ko00860: Porphyrin metabolism; ko01100: Metabolic pathways; ko01110: Biosynthesis of secondary metabolites; ko01240: Biosynthesis of cofactors	PREDICTED: uroporphyrinogen decarboxylase 1, chloroplastic [Nicotiana attenuata]	DCUP1_ARATH RecName: Full=Uroporphyrinogen decarboxylase 1, chloroplastic; Short=UPD1; Short=URO-D1; EC=4.1.1.37; Flags: Precursor;	A0A1J6I560_NICAT RecName: Full=Uroporphyrinogen decarboxylase {ECO:0000256|ARBA:ARBA00012288, ECO:0000256|RuleBase:RU000554}; EC=4.1.1.37 {ECO:0000256|ARBA:ARBA00012288, ECO:0000256|RuleBase:RU000554};	Uroporphyrinogen decarboxylase	GO:0009507,chloroplast; GO:0009570,chloroplast stroma; GO:0004853,uroporphyrinogen decarboxylase activity; GO:0015995,chlorophyll biosynthetic process; GO:0006782,protoporphyrinogen IX biosynthetic process; GO:0046686,response to cadmium ion; GO:0003674,molecular_function; GO:0003824,catalytic activity; GO:0016829,lyase activity; GO:0016830,carbon-carbon lyase activity; GO:0016831,carboxy-lyase a…	PF01208.20:Uroporphyrinogen decarboxylase (URO-D)	--	--	--
evm.TU.chr01.2316	-1.53993	0	0	down	K03542 photosystem II 22kDa protein | (RefSeq) psbS; photosystem II subunit S (A)	ko00195: Photosynthesis; ko01100: Metabolic pathways	chloroplast chlorophyll a/b-binding protein [Solanum nigrum]	PSBS_SOLLC RecName: Full=Photosystem II 22 kDa protein, chloroplastic; AltName: Full=CP22; Flags: Precursor;	B3RFS0_SOLNI SubName: Full=Chloroplast chlorophyll a/b-binding protein {ECO:0000313|EMBL:ABF72923.2};	--	GO:0009535,chloroplast thylakoid membrane; GO:0016021,integral component of membrane; GO:0009523,photosystem II; GO:0015979,photosynthesis; GO:0008150,biological_process; GO:0008152,metabolic process; GO:0009987,cellular process; GO:0044237,cellular metabolic process; GO:0005575,cellular_component; GO:0005622,intracellular anatomical structure; GO:0005737,cytoplasm; GO:0009507,chloroplast; GO:000…	PF00504.24:Chlorophyll A-B binding protein	--	--	--
evm.TU.chr01.2323	2.51646	0	0	up	K00128 aldehyde dehydrogenase (NAD+) [EC:1.2.1.3] | (RefSeq) aldehyde dehydrogenase (A)	ko00010: Glycolysis / Gluconeogenesis; ko00053: Ascorbate and aldarate metabolism; ko00071: Fatty acid degradation; ko00280: Valine, leucine and isoleucine degradation; ko00310: Lysine degradation; ko00330: Arginine and proline metabolism; ko00340: Histidine metabolism; ko00380: Tryptophan metabolism; ko00410: beta-Alanine metabolism; ko00561: Glycerolipid metabolism; ko00620: Pyruvate metabolism…	PREDICTED: aldehyde dehydrogenase [Nicotiana attenuata]	ALDH_CRAPL RecName: Full=Aldehyde dehydrogenase; EC=1.2.1.3; AltName: Full=Cp-ALDH;	A0A1J6IDB6_NICAT RecName: Full=Aldehyde dehydrogenase {ECO:0000256|PIRNR:PIRNR036492};	Aldehyde dehydrogenase	GO:0009501,amyloplast; GO:0009507,chloroplast; GO:0004029,aldehyde dehydrogenase (NAD+) activity; GO:0043878,glyceraldehyde-3-phosphate dehydrogenase (NAD+) (non-phosphorylating) activity; GO:0006081,cellular aldehyde metabolic process; GO:0003674,molecular_function; GO:0003824,catalytic activity; GO:0004030,aldehyde dehydrogenase [NAD(P)+] activity; GO:0016491,oxidoreductase activity; GO:0016620…	PF00171.25:Aldehyde dehydrogenase family	--	--	--
evm.TU.chr01.2473	-1.7741	0	0	down	K02692 photosystem I subunit II | (RefSeq) photosystem I reaction center subunit II, chloroplastic-like (A)	ko00195: Photosynthesis; ko01100: Metabolic pathways	hypothetical protein [Datura stramonium]	PSAD_NICSY RecName: Full=Photosystem I reaction center subunit II, chloroplastic; AltName: Full=Photosystem I 20 kDa subunit; Short=PSI-D; Flags: Precursor;	A0A1S3XBE6_TOBAC RecName: Full=Photosystem I reaction center subunit II, chloroplastic {ECO:0000256|RuleBase:RU368104};	--	GO:0009535,chloroplast thylakoid membrane; GO:0009538,photosystem I reaction center; GO:0015979,photosynthesis; GO:0008150,biological_process; GO:0008152,metabolic process; GO:0009987,cellular process; GO:0044237,cellular metabolic process; GO:0005575,cellular_component; GO:0005622,intracellular anatomical structure; GO:0005737,cytoplasm; GO:0009507,chloroplast; GO:0009534,chloroplast thylakoid; …	PF02531.19:PsaD	--	--	--
evm.TU.chr01.2557	-1.77002	0	0	down	K14521 N-acetyltransferase 10 [EC:2.3.1.-] | (RefSeq) hypothetical protein (A)	ko03008: Ribosome biogenesis in eukaryotes	PREDICTED: aldo-keto reductase [Nicotiana sylvestris]	KCAB_ARATH RecName: Full=Probable voltage-gated potassium channel subunit beta; AltName: Full=K(+) channel subunit beta; AltName: Full=Potassium voltage beta 1; Short=KV-beta1;	A0A1U7VYH2_NICSY SubName: Full=aldo-keto reductase {ECO:0000313|RefSeq:XP_009770016.1};	Voltage-gated shaker-like K+ channel, subunit beta/KCNAB	GO:0005576,extracellular region; GO:0005886,plasma membrane; GO:0009506,plasmodesma; GO:0005244,voltage-gated ion channel activity; GO:0006813,potassium ion transport; GO:0034765,regulation of ion transmembrane transport; GO:0003674,molecular_function; GO:0005215,transporter activity; GO:0015075,ion transmembrane transporter activity; GO:0015267,channel activity; GO:0022803,passive transmembrane …	PF00248.24:Aldo/keto reductase family	--	--	--
evm.TU.chr01.2599	-1.67065	0	0	down	K13153 U11/U12 small nuclear ribonucleoprotein 25 kDa protein | (RefSeq) U11/U12 small nuclear ribonucleoprotein 25 kDa protein-like (A)	--	PREDICTED: uncharacterized protein LOC104221959 [Nicotiana sylvestris]	ATPF2_SPIOL RecName: Full=ATP synthase subunit b', chloroplastic; AltName: Full=ATP synthase F(0) sector subunit b'; AltName: Full=ATPase subunit II; Flags: Precursor;	A0A1U7VU59_NICSY SubName: Full=uncharacterized protein LOC104221959 {ECO:0000313|RefSeq:XP_009771417.1};	--	GO:0009535,chloroplast thylakoid membrane; GO:0016021,integral component of membrane; GO:0045263,proton-transporting ATP synthase complex, coupling factor F(o); GO:0005524,ATP binding; GO:0015078,proton transmembrane transporter activity; GO:0015986,ATP synthesis coupled proton transport; GO:0000166,nucleotide binding; GO:0003674,molecular_function; GO:0005488,binding; GO:0017076,purine nucleotid…	PF18036.4:Ubiquitin-like domain	--	--	--
evm.TU.chr01.2600	-1.07818	0	0	down	K13153 U11/U12 small nuclear ribonucleoprotein 25 kDa protein | (RefSeq) uncharacterized protein LOC107022430 isoform X1 (A)	--	uncharacterized protein LOC104101333 [Nicotiana tomentosiformis]	ATPF2_SPIOL RecName: Full=ATP synthase subunit b', chloroplastic; AltName: Full=ATP synthase F(0) sector subunit b'; AltName: Full=ATPase subunit II; Flags: Precursor;	A0A1U7VU59_NICSY SubName: Full=uncharacterized protein LOC104221959 {ECO:0000313|RefSeq:XP_009771417.1};	--	GO:0009535,chloroplast thylakoid membrane; GO:0016021,integral component of membrane; GO:0045263,proton-transporting ATP synthase complex, coupling factor F(o); GO:0005524,ATP binding; GO:0015078,proton transmembrane transporter activity; GO:0015986,ATP synthesis coupled proton transport; GO:0000166,nucleotide binding; GO:0003674,molecular_function; GO:0005488,binding; GO:0017076,purine nucleotid…	PF18036.4:Ubiquitin-like domain	--	--	--
evm.TU.chr01.2602	-2.04095	0	0	down	K07151 dolichyl-diphosphooligosaccharide---protein glycosyltransferase [EC:2.4.99.18] | (RefSeq) dolichyl-diphosphooligosaccharide--protein glycosyltransferase subunit STT3B-like isoform X1 (A)	ko00510: N-Glycan biosynthesis; ko00513: Various types of N-glycan biosynthesis; ko01100: Metabolic pathways; ko04141: Protein processing in endoplasmic reticulum	hypothetical protein H5410_032923 [Solanum commersonii]	LBP65_ARATH RecName: Full=Putative lipid-binding protein At4g00165; Flags: Precursor;	A0A2G2WK58_CAPBA RecName: Full=AAI domain-containing protein {ECO:0000259|SMART:SM00499};	--	GO:0005576,extracellular region; GO:0005575,cellular_component; GO:0110165,cellular anatomical entity	PF14547.9:Hydrophobic seed protein	--	--	--
evm.TU.chr01.2676	-1.56344	0	0	down	K02888 large subunit ribosomal protein L21 | (RefSeq) 50S ribosomal protein L21, chloroplastic (A)	ko03010: Ribosome	PREDICTED: 50S ribosomal protein L21, chloroplastic [Solanum tuberosum]	RK21_SPIOL RecName: Full=50S ribosomal protein L21, chloroplastic {ECO:0000303|PubMed:10874046}; AltName: Full=CL21; AltName: Full=CS-L7; AltName: Full=Chloroplastic large ribosomal subunit protein bL21c {ECO:0000303|PubMed:28007896}; Flags: Precursor;	A0A0V0HED5_SOLCH SubName: Full=Putative 50S ribosomal protein L21, chloroplastic-like {ECO:0000313|EMBL:JAP18751.1};	Mitochondrial/chloroplast ribosomal L21 protein	GO:0009507,chloroplast; GO:0005840,ribosome; GO:0019843,rRNA binding; GO:0003735,structural constituent of ribosome; GO:0006412,translation; GO:0003674,molecular_function; GO:0003676,nucleic acid binding; GO:0003723,RNA binding; GO:0005488,binding; GO:0097159,organic cyclic compound binding; GO:1901363,heterocyclic compound binding; GO:0005198,structural molecule activity; GO:0006518,peptide meta…	PF00829.24:Ribosomal prokaryotic L21 protein	--	--	--
evm.TU.chr01.276	-1.34545	0	0	down	K08909 light-harvesting complex I chlorophyll a/b binding protein 3 | (RefSeq) CAB-8; chlorophyll a-b binding protein 8, chloroplastic (A)	ko00196: Photosynthesis - antenna proteins; ko01100: Metabolic pathways	--	CB13_SOLLC RecName: Full=Chlorophyll a-b binding protein 8, chloroplastic; AltName: Full=LHCI type III CAB-8; Flags: Precursor;	A0A3Q7IAX8_SOLLC RecName: Full=Chlorophyll a-b binding protein, chloroplastic {ECO:0000256|RuleBase:RU363080};	--	GO:0009535,chloroplast thylakoid membrane; GO:0016021,integral component of membrane; GO:0009522,photosystem I; GO:0009523,photosystem II; GO:0016168,chlorophyll binding; GO:0046872,metal ion binding; GO:0009768,photosynthesis, light harvesting in photosystem I; GO:0009416,response to light stimulus; GO:0003674,molecular_function; GO:0005488,binding; GO:0046906,tetrapyrrole binding; GO:0097159,or…	PF00504.24:Chlorophyll A-B binding protein	--	--	--
evm.TU.chr01.2782	2.73456	0	0	up	K16040 trans-resveratrol di-O-methyltransferase [EC:2.1.1.240] | (RefSeq) probable O-methyltransferase 3 (A)	ko00945: Stilbenoid, diarylheptanoid and gingerol biosynthesis; ko01110: Biosynthesis of secondary metabolites	trans-resveratrol di-O-methyltransferase-like [Solanum stenotomum]	ROMT_VITVI RecName: Full=Trans-resveratrol di-O-methyltransferase; EC=2.1.1.240; AltName: Full=Resveratrol O-methyltransferase; Short=ROMT; Short=VvROMT;	M1D6S0_SOLTU SubName: Full=Uncharacterized protein {ECO:0000313|EnsemblPlants:PGSC0003DMT400083245};	Hydroxyindole-O-methyltransferase and related SAM-dependent methyltransferases	GO:0008171,O-methyltransferase activity; GO:0046983,protein dimerization activity; GO:0102303,resveratrol 3,5-O-dimethyltransferase activity; GO:0008757,S-adenosylmethionine-dependent methyltransferase activity; GO:0019438,aromatic compound biosynthetic process; GO:0032259,methylation; GO:0003674,molecular_function; GO:0003824,catalytic activity; GO:0008168,methyltransferase activity; GO:0016740,…	PF00891.21:O-methyltransferase domain	--	--	--
evm.TU.chr01.2794	-1.64667	0	0	down	K08916 light-harvesting complex II chlorophyll a/b binding protein 5 | (RefSeq) CAB9; chlorophyll a-b binding protein Cab9 (A)	ko00196: Photosynthesis - antenna proteins; ko01100: Metabolic pathways	chlorophyll a-b binding protein Cab9 [Solanum lycopersicum]	CB5_ARATH RecName: Full=Chlorophyll a-b binding protein CP26, chloroplastic; AltName: Full=LHCB5; AltName: Full=LHCIIc; AltName: Full=Light-harvesting complex II protein 5; Flags: Precursor;	A0A6N2B984_SOLCI RecName: Full=Chlorophyll a-b binding protein, chloroplastic {ECO:0000256|RuleBase:RU363080};	--	GO:0009507,chloroplast; GO:0009534,chloroplast thylakoid; GO:0009535,chloroplast thylakoid membrane; GO:0005829,cytosol; GO:0016021,integral component of membrane; GO:0009522,photosystem I; GO:0009783,photosystem II antenna complex; GO:0010287,plastoglobule; GO:0009517,PSII associated light-harvesting complex II; GO:0009579,thylakoid; GO:0042651,thylakoid membrane; GO:0016168,chlorophyll binding;…	PF00504.24:Chlorophyll A-B binding protein	--	--	--
evm.TU.chr01.2946	-2.0342	0	0	down	K02695 photosystem I subunit VI | (RefSeq) photosystem I reaction center subunit VI, chloroplastic (A)	ko00195: Photosynthesis; ko01100: Metabolic pathways	photosystem I reaction center subunit VI, chloroplastic [Capsicum annuum]	PSAH_BRACM RecName: Full=Photosystem I reaction center subunit VI, chloroplastic; Short=PSI-H; AltName: Full=Light-harvesting complex I 11 kDa protein; Flags: Precursor;	A0A2G2ZBK7_CAPAN SubName: Full=photosystem I reaction center subunit VI, chloroplastic {ECO:0000313|RefSeq:XP_016578621.1};	--	GO:0009535,chloroplast thylakoid membrane; GO:0016021,integral component of membrane; GO:0009538,photosystem I reaction center; GO:0015979,photosynthesis; GO:0008150,biological_process; GO:0008152,metabolic process; GO:0009987,cellular process; GO:0044237,cellular metabolic process; GO:0005575,cellular_component; GO:0005622,intracellular anatomical structure; GO:0005737,cytoplasm; GO:0009507,chlo…	PF03244.17:Photosystem I reaction centre subunit VI	--	--	--
evm.TU.chr01.3030	1.76647	0	0	up	K09753 cinnamoyl-CoA reductase [EC:1.2.1.44] | (RefSeq) cinnamoyl-CoA reductase 1 (A)	ko00940: Phenylpropanoid biosynthesis; ko01100: Metabolic pathways; ko01110: Biosynthesis of secondary metabolites	PREDICTED: cinnamoyl-CoA reductase 1 [Solanum tuberosum]	CCR1_PETHY RecName: Full=Cinnamoyl-CoA reductase 1 {ECO:0000303|PubMed:24985707, ECO:0000303|PubMed:25217505}; Short=PhCCR1 {ECO:0000303|PubMed:24985707, ECO:0000303|PubMed:25217505}; EC=1.2.1.44 {ECO:0000250|UniProtKB:Q9S9N9}; AltName: Full=Coniferylaldehyde synthase {ECO:0000305}; EC=1.2.1.- {ECO:0000269|PubMed:24985707, ECO:0000269|PubMed:25217505};	M1CRZ0_SOLTU SubName: Full=Cinnamoyl-CoA reductase {ECO:0000313|EnsemblPlants:PGSC0003DMT400073398};	Flavonol reductase/cinnamoyl-CoA reductase	GO:0005737,cytoplasm; GO:0016621,cinnamoyl-CoA reductase activity; GO:0000166,nucleotide binding; GO:0007623,circadian rhythm; GO:0010597,green leaf volatile biosynthetic process; GO:0009809,lignin biosynthetic process; GO:0009699,phenylpropanoid biosynthetic process; GO:0003674,molecular_function; GO:0003824,catalytic activity; GO:0016491,oxidoreductase activity; GO:0016620,oxidoreductase activi…	PF01370.24:NAD dependent epimerase/dehydratase family	--	--	--
evm.TU.chr01.3108	-2.19117	0	0	down	K05929 phosphoethanolamine N-methyltransferase [EC:2.1.1.103] | (RefSeq) phosphoethanolamine N-methyltransferase-like (A)	ko00564: Glycerophospholipid metabolism	phosphoethanolamine N-methyltransferase-like [Solanum verrucosum]	PEAMT_SPIOL RecName: Full=Phosphoethanolamine N-methyltransferase; EC=2.1.1.103;	M1CT51_SOLTU SubName: Full=Phosphoethanolamine N-methyltransferase {ECO:0000313|EnsemblPlants:PGSC0003DMT400074099};	SAM-dependent methyltransferases	GO:0005737,cytoplasm; GO:0000234,phosphoethanolamine N-methyltransferase activity; GO:0052667,phosphomethylethanolamine N-methyltransferase activity; GO:0032259,methylation; GO:0006656,phosphatidylcholine biosynthetic process; GO:0003674,molecular_function; GO:0003824,catalytic activity; GO:0008168,methyltransferase activity; GO:0008170,N-methyltransferase activity; GO:0008757,S-adenosylmethionin…	PF08241.15:Methyltransferase domain	--	--	--
evm.TU.chr01.313	5.34897	0	0	up	K01723 hydroperoxide dehydratase [EC:4.2.1.92] | (RefSeq) 9-divinyl ether synthase-like (A)	ko00592: alpha-Linolenic acid metabolism; ko01100: Metabolic pathways; ko01110: Biosynthesis of secondary metabolites	Allene oxide synthase 3 [Datura stramonium]	AOS3_SOLLC RecName: Full=Allene oxide synthase 3 {ECO:0000303|PubMed:12351632}; Short=LeAOS3 {ECO:0000303|PubMed:12351632}; EC=4.2.1.92 {ECO:0000269|PubMed:12351632}; AltName: Full=Allene oxide cyclase {ECO:0000303|PubMed:12351632}; EC=5.3.99.6 {ECO:0000269|PubMed:12351632}; AltName: Full=Cytochrome P450 CYP74C3 {ECO:0000303|PubMed:12351632}; AltName: Full=Cytochrome P450 CYP74D1 {ECO:0000303|Pub…	A0A2G2YJ06_CAPAN SubName: Full=9-divinyl ether synthase-like {ECO:0000313|RefSeq:XP_016545806.1};	--	GO:0009978,allene oxide synthase activity; GO:0046423,allene-oxide cyclase activity; GO:0020037,heme binding; GO:0005506,iron ion binding; GO:0004497,monooxygenase activity; GO:0016491,oxidoreductase activity; GO:0016705,oxidoreductase activity, acting on paired donors, with incorporation or reduction of molecular oxygen; GO:0006952,defense response; GO:0006633,fatty acid biosynthetic process; GO…	PF00067.25:Cytochrome P450	--	--	--
evm.TU.chr01.315	2.01693	0	0	up	K01723 hydroperoxide dehydratase [EC:4.2.1.92] | (RefSeq) 9-divinyl ether synthase-like (A)	ko00592: alpha-Linolenic acid metabolism; ko01100: Metabolic pathways; ko01110: Biosynthesis of secondary metabolites	Allene oxide synthase 3 [Datura stramonium]	AOS3_SOLLC RecName: Full=Allene oxide synthase 3 {ECO:0000303|PubMed:12351632}; Short=LeAOS3 {ECO:0000303|PubMed:12351632}; EC=4.2.1.92 {ECO:0000269|PubMed:12351632}; AltName: Full=Allene oxide cyclase {ECO:0000303|PubMed:12351632}; EC=5.3.99.6 {ECO:0000269|PubMed:12351632}; AltName: Full=Cytochrome P450 CYP74C3 {ECO:0000303|PubMed:12351632}; AltName: Full=Cytochrome P450 CYP74D1 {ECO:0000303|Pub…	A0A1S4DHK7_TOBAC SubName: Full=9-divinyl ether synthase-like {ECO:0000313|RefSeq:XP_016512836.1};	--	GO:0009978,allene oxide synthase activity; GO:0046423,allene-oxide cyclase activity; GO:0020037,heme binding; GO:0005506,iron ion binding; GO:0004497,monooxygenase activity; GO:0016491,oxidoreductase activity; GO:0016705,oxidoreductase activity, acting on paired donors, with incorporation or reduction of molecular oxygen; GO:0006952,defense response; GO:0006633,fatty acid biosynthetic process; GO…	PF00067.25:Cytochrome P450	--	--	--
evm.TU.chr01.3221	-1.16685	0	0	down	K08910 light-harvesting complex I chlorophyll a/b binding protein 4 | (RefSeq) chlorophyll a-b binding protein 4, chloroplastic-like (A)	ko00196: Photosynthesis - antenna proteins; ko01100: Metabolic pathways	chlorophyll a-b binding protein 4, chloroplastic [Solanum verrucosum]	CB24_PEA RecName: Full=Chlorophyll a-b binding protein P4, chloroplastic; AltName: Full=LHCI type III CAB-P4; Flags: Precursor;	M1D6L8_SOLTU RecName: Full=Chlorophyll a-b binding protein, chloroplastic {ECO:0000256|RuleBase:RU363080};	--	GO:0009535,chloroplast thylakoid membrane; GO:0016021,integral component of membrane; GO:0009522,photosystem I; GO:0009523,photosystem II; GO:0016168,chlorophyll binding; GO:0046872,metal ion binding; GO:0009765,photosynthesis, light harvesting; GO:0003674,molecular_function; GO:0005488,binding; GO:0046906,tetrapyrrole binding; GO:0097159,organic cyclic compound binding; GO:1901363,heterocyclic c…	PF00504.24:Chlorophyll A-B binding protein	--	--	--
evm.TU.chr01.3284	3.0299	0	0	up	K18875 enhanced disease susceptibility 1 protein | (RefSeq) protein EDS1L-like (A)	ko04626: Plant-pathogen interaction	enhanced disease susceptibility 1 [Datura stramonium]	EDS1L_ARATH RecName: Full=Protein EDS1L {ECO:0000305}; AltName: Full=Enhanced disease susceptibility 1-like;	A0A2G2WLY7_CAPBA SubName: Full=Uncharacterized protein {ECO:0000313|EMBL:PHT46189.1};	--	GO:0005783,endoplasmic reticulum; GO:0005634,nucleus; GO:0016787,hydrolase activity; GO:0006952,defense response; GO:0006629,lipid metabolic process; GO:0003674,molecular_function; GO:0003824,catalytic activity; GO:0006950,response to stress; GO:0008150,biological_process; GO:0050896,response to stimulus; GO:0008152,metabolic process; GO:0044238,primary metabolic process; GO:0071704,organic subst…	PF18117.4:Enhanced disease susceptibility 1 protein EP domain	--	--	--
evm.TU.chr01.3341	-1.17957	0	0	down	K02358 elongation factor Tu | (RefSeq) elongation factor TuB, chloroplastic (A)	ko04626: Plant-pathogen interaction	hypothetical protein [Datura stramonium]	EFTUA_NICSY RecName: Full=Elongation factor TuA, chloroplastic; Short=EF-TuA; Flags: Precursor;	A0A1U8HCV1_CAPAN RecName: Full=Elongation factor Tu {ECO:0000256|RuleBase:RU000325};	Mitochondrial translation elongation factor Tu	GO:0009507,chloroplast; GO:0005525,GTP binding; GO:0003924,GTPase activity; GO:0003746,translation elongation factor activity; GO:0000166,nucleotide binding; GO:0001882,nucleoside binding; GO:0001883,purine nucleoside binding; GO:0003674,molecular_function; GO:0005488,binding; GO:0017076,purine nucleotide binding; GO:0019001,guanyl nucleotide binding; GO:0032549,ribonucleoside binding; GO:0032550…	PF00009.30:Elongation factor Tu GTP binding domain	--	--	--
evm.TU.chr01.3344	2.89155	0	0	up	K12489 Arf-GAP with coiled-coil, ANK repeat and PH domain-containing protein | (RefSeq) ADP-ribosylation factor GTPase-activating protein AGD3 (A)	ko04144: Endocytosis	Leucine-rich repeat receptor-like serine/threonine/tyrosine-protein kinase sobir1 [Datura stramonium]	SBIR1_ARATH RecName: Full=Leucine-rich repeat receptor-like serine/threonine/tyrosine-protein kinase SOBIR1; EC=2.7.10.1; EC=2.7.11.1; AltName: Full=Protein EVERSHED; AltName: Full=Protein SUPPRESSOR OF BIR1-1; Flags: Precursor;	A0A1S3ZD83_TOBAC SubName: Full=leucine-rich repeat receptor-like serine/threonine/tyrosine-protein kinase SOBIR1 {ECO:0000313|RefSeq:XP_016462363.1};	--	GO:0016021,integral component of membrane; GO:0005777,peroxisome; GO:0005886,plasma membrane; GO:0005524,ATP binding; GO:0106310,protein serine kinase activity; GO:0004674,protein serine/threonine kinase activity; GO:0004713,protein tyrosine kinase activity; GO:0004714,transmembrane receptor protein tyrosine kinase activity; GO:0006952,defense response; GO:0060862,negative regulation of floral or…	PF00069.28:Protein kinase domain	--	--	--
evm.TU.chr01.3360	-2.41262	0	0	down	K00940 nucleoside-diphosphate kinase [EC:2.7.4.6] | (RefSeq) nucleoside diphosphate kinase 2, chloroplastic-like (A)	ko00230: Purine metabolism; ko00240: Pyrimidine metabolism; ko01100: Metabolic pathways; ko01110: Biosynthesis of secondary metabolites; ko01232: Nucleotide metabolism; ko01240: Biosynthesis of cofactors; ko04016: MAPK signaling pathway - plant	Nucleoside diphosphate kinase II, chloroplastic [Datura stramonium]	NDK2_TOBAC RecName: Full=Nucleoside diphosphate kinase 2, chloroplastic; EC=2.7.4.6; AltName: Full=Nucleoside diphosphate kinase II; Short=NDK II; Short=NDP kinase II; Short=NDPK II; Flags: Precursor;	A0A6N2B6U2_SOLCI RecName: Full=Nucleoside diphosphate kinase {ECO:0000256|RuleBase:RU004013}; EC=2.7.4.6 {ECO:0000256|RuleBase:RU004013};	Nucleoside diphosphate kinase	GO:0009507,chloroplast; GO:0005524,ATP binding; GO:0046872,metal ion binding; GO:0004550,nucleoside diphosphate kinase activity; GO:0006241,CTP biosynthetic process; GO:0006183,GTP biosynthetic process; GO:0006165,nucleoside diphosphate phosphorylation; GO:0006228,UTP biosynthetic process; GO:0000166,nucleotide binding; GO:0003674,molecular_function; GO:0005488,binding; GO:0017076,purine nucleoti…	PF00334.22:Nucleoside diphosphate kinase	--	--	--
evm.TU.chr01.3420	-1.55988	0	0	down	K02904 large subunit ribosomal protein L29 | (RefSeq) 50S ribosomal protein L29, chloroplastic (A)	ko03010: Ribosome	60S ribosomal protein L29 [Datura stramonium]	RK29_ARATH RecName: Full=50S ribosomal protein L29, chloroplastic; AltName: Full=CL29; Flags: Precursor;	A0A3Q7H252_SOLLC SubName: Full=Uncharacterized protein {ECO:0000313|EnsemblPlants:Solyc06g072465.1.1};	60S ribosomal protein L35	GO:0009507,chloroplast; GO:0009941,chloroplast envelope; GO:0042644,chloroplast nucleoid; GO:0009570,chloroplast stroma; GO:0009536,plastid; GO:0005840,ribosome; GO:0003735,structural constituent of ribosome; GO:0006412,translation; GO:0003674,molecular_function; GO:0005198,structural molecule activity; GO:0006518,peptide metabolic process; GO:0006807,nitrogen compound metabolic process; GO:00081…	PF00831.26:Ribosomal L29 protein	--	--	--
evm.TU.chr01.3510	-1.17154	0	0	down	--	--	chloroplast stem-loop binding protein of 41 kDa b, chloroplastic [Capsicum annuum]	CP41B_ARATH RecName: Full=Chloroplast stem-loop binding protein of 41 kDa b, chloroplastic; Short=CSP41-b; AltName: Full=Heteroglycan-interacting protein 1.3; AltName: Full=Protein CHLOROPLAST RNA BINDING; AltName: Full=Protein Gb5f; Flags: Precursor;	A0A1U8HAC6_CAPAN SubName: Full=Chloroplast stem-loop binding protein of 41 kDa b, chloroplastic {ECO:0000313|EMBL:PHT79921.1};	--	GO:0048046,apoplast; GO:0009507,chloroplast; GO:0009941,chloroplast envelope; GO:0009570,chloroplast stroma; GO:0005829,cytosol; GO:0005576,extracellular region; GO:0005777,peroxisome; GO:0000325,plant-type vacuole; GO:0009506,plasmodesma; GO:0000427,plastid-encoded plastid RNA polymerase complex; GO:0010287,plastoglobule; GO:0005840,ribosome; GO:0010319,stromule; GO:0003677,DNA binding; GO:00102…	PF01370.24:NAD dependent epimerase/dehydratase family	--	--	--
evm.TU.chr01.3641	-1.60388	0	0	down	K14332 photosystem I subunit PsaO | (RefSeq) photosystem I subunit O (A)	ko00195: Photosynthesis; ko01100: Metabolic pathways	photosystem I subunit O [Solanum lycopersicum]	PSAO_ARATH RecName: Full=Photosystem I subunit O; Short=PSI-O; Flags: Precursor;	A0A2G2ZDE2_CAPAN SubName: Full=photosystem I subunit O {ECO:0000313|RefSeq:XP_016577956.1};	--	GO:0009507,chloroplast; GO:0009535,chloroplast thylakoid membrane; GO:0005576,extracellular region; GO:0016021,integral component of membrane; GO:0009522,photosystem I; GO:0009579,thylakoid; GO:0003729,mRNA binding; GO:0009768,photosynthesis, light harvesting in photosystem I; GO:0009767,photosynthetic electron transport chain; GO:0003674,molecular_function; GO:0003676,nucleic acid binding; GO:00…	PF09686.13:Plasmid protein of unknown function (Plasmid_RAQPRD)	--	--	--
evm.TU.chr01.3647	-5.74254	0	0	down	--	--	hypothetical protein KY284_028146 [Solanum tuberosum]	--	M1A5D1_SOLTU SubName: Full=Uncharacterized protein {ECO:0000313|EnsemblPlants:PGSC0003DMT400015062};	--	--	PF01190.20:Pollen protein Ole e 1 like	--	--	--
evm.TU.chr01.3679	-1.60331	0	0	down	K22200 2-carboxy-D-arabinitol-1-phosphatase [EC:3.1.3.63] | (RefSeq) probable 2-carboxy-D-arabinitol-1-phosphatase (A)	--	probable 2-carboxy-D-arabinitol-1-phosphatase [Solanum stenotomum]	CA1P_WHEAT RecName: Full=2-carboxy-D-arabinitol-1-phosphatase {ECO:0000305}; EC=3.1.3.63 {ECO:0000269|PubMed:22132794}; Flags: Precursor;	M1AAL2_SOLTU SubName: Full=Phosphoglycerate mutase {ECO:0000313|EnsemblPlants:PGSC0003DMT400018417};	Phosphoglycerate mutase	GO:0009570,chloroplast stroma; GO:0005737,cytoplasm; GO:0047538,2-carboxy-D-arabinitol-1-phosphatase activity; GO:0016791,phosphatase activity; GO:0016311,dephosphorylation; GO:0003674,molecular_function; GO:0003824,catalytic activity; GO:0016787,hydrolase activity; GO:0016788,hydrolase activity, acting on ester bonds; GO:0042578,phosphoric ester hydrolase activity; GO:0006793,phosphorus metaboli…	PF00300.25:Histidine phosphatase superfamily (branch 1)	--	--	--
evm.TU.chr01.3761	-1.41433	0	0	down	K01955 carbamoyl-phosphate synthase large subunit [EC:6.3.5.5] | (RefSeq) carbamoyl-phosphate synthase large chain, chloroplastic (A)	ko00240: Pyrimidine metabolism; ko00250: Alanine, aspartate and glutamate metabolism; ko01100: Metabolic pathways; ko01240: Biosynthesis of cofactors	hypothetical protein EJD97_022308 [Solanum chilense]	CARB_ARATH RecName: Full=Carbamoyl-phosphate synthase large chain, chloroplastic; EC=6.3.5.5 {ECO:0000305|PubMed:21265888}; AltName: Full=Carbamoyl-phosphate synthetase ammonia chain {ECO:0000303|PubMed:21265888}; AltName: Full=Protein VENOSA 3 {ECO:0000303|PubMed:21265888}; Flags: Precursor;	A0A6N2C9H3_SOLCI RecName: Full=Carbamoyl-phosphate synthase (glutamine-hydrolyzing) {ECO:0000256|ARBA:ARBA00012738}; EC=6.3.5.5 {ECO:0000256|ARBA:ARBA00012738}; AltName: Full=Carbamoyl-phosphate synthetase ammonia chain {ECO:0000256|ARBA:ARBA00030577};	Multifunctional pyrimidine synthesis protein CAD (includes carbamoyl-phophate synthetase, aspartate transcarbamylase, and glutamine amidotransferase)	GO:0005951,carbamoyl-phosphate synthase complex; GO:0009507,chloroplast; GO:0009570,chloroplast stroma; GO:0005737,cytoplasm; GO:0005524,ATP binding; GO:0004088,carbamoyl-phosphate synthase (glutamine-hydrolyzing) activity; GO:0046872,metal ion binding; GO:0016740,transferase activity; GO:0044205,'de novo' UMP biosynthetic process; GO:0006526,arginine biosynthetic process; GO:0016036,cellular res…	PF02786.20:Carbamoyl-phosphate synthase L chain, ATP binding domain	--	--	--
evm.TU.chr01.3822	2.08122	0	0	up	K08332 vacuolar protein 8 | (RefSeq) U-box domain-containing protein 4-like (A)	--	PREDICTED: U-box domain-containing protein 13-like isoform X1 [Solanum tuberosum]	PUB13_ARATH RecName: Full=U-box domain-containing protein 13; EC=2.3.2.27; AltName: Full=Plant U-box protein 13; AltName: Full=RING-type E3 ubiquitin transferase PUB13 {ECO:0000305};	M1CZI6_SOLTU RecName: Full=RING-type E3 ubiquitin transferase {ECO:0000256|ARBA:ARBA00012483}; EC=2.3.2.27 {ECO:0000256|ARBA:ARBA00012483};	FOG: Armadillo/beta-catenin-like repeats	GO:0005737,cytoplasm; GO:0005829,cytosol; GO:0005634,nucleus; GO:0070696,transmembrane receptor protein serine/threonine kinase binding; GO:0004842,ubiquitin-protein transferase activity; GO:0007166,cell surface receptor signaling pathway; GO:0042742,defense response to bacterium; GO:0043066,negative regulation of apoptotic process; GO:0050777,negative regulation of immune response; GO:0016567,pr…	PF00514.26:Armadillo/beta-catenin-like repeat	--	--	--
evm.TU.chr01.3856	-1.60288	0	0	down	K07277 outer membrane protein insertion porin family | (RefSeq) outer envelope protein 80, chloroplastic isoform X1 (A)	--	hypothetical protein KY284_028322 [Solanum tuberosum]	TC753_ARATH RecName: Full=Protein TOC75-3, chloroplastic {ECO:0000305}; AltName: Full=75 kDa translocon at the outer-envelope-membrane of chloroplasts 3 {ECO:0000303|PubMed:15908591}; Short=AtTOC75-III {ECO:0000303|PubMed:15908591}; Flags: Precursor;	M1CZK7_SOLTU SubName: Full=Sorting and assembly machinery (Sam50) protein {ECO:0000313|EnsemblPlants:PGSC0003DMT400078191};	--	GO:0009507,chloroplast; GO:0009941,chloroplast envelope; GO:0009707,chloroplast outer membrane; GO:0005829,cytosol; GO:0031359,integral component of chloroplast outer membrane; GO:0016021,integral component of membrane; GO:0000325,plant-type vacuole; GO:0009536,plastid; GO:0001401,SAM complex; GO:0010006,Toc complex; GO:0061927,TOC-TIC supercomplex I; GO:0015450,P-P-bond-hydrolysis-driven protein…	PF01103.26:Omp85 superfamily domain	--	--	--
evm.TU.chr01.3998	-1.72555	0	0	down	K02879 large subunit ribosomal protein L17 | (RefSeq) CL17, RPL17; 50S ribosomal protein L17, chloroplastic (A)	ko03010: Ribosome	50S ribosomal protein L17, chloroplastic [Nicotiana tabacum]	RK17_TOBAC RecName: Full=50S ribosomal protein L17, chloroplastic; AltName: Full=CL17; Flags: Precursor;	A0A1S4CQN2_TOBAC SubName: Full=50S ribosomal protein L17, chloroplastic {ECO:0000313|RefSeq:XP_016503567.1};	Mitochondrial/chloroplast ribosomal protein L17	GO:0009507,chloroplast; GO:0022625,cytosolic large ribosomal subunit; GO:0015934,large ribosomal subunit; GO:0019843,rRNA binding; GO:0003735,structural constituent of ribosome; GO:0006412,translation; GO:0003674,molecular_function; GO:0003676,nucleic acid binding; GO:0003723,RNA binding; GO:0005488,binding; GO:0097159,organic cyclic compound binding; GO:1901363,heterocyclic compound binding; GO:…	PF01196.22:Ribosomal protein L17	--	--	--
evm.TU.chr01.4022	2.40644	0	0	up	K13415 protein brassinosteroid insensitive 1 [EC:2.7.10.1 2.7.11.1] | (RefSeq) protein BRASSINOSTEROID INSENSITIVE 1-like (A)	ko04075: Plant hormone signal transduction	hypothetical protein [Datura stramonium]	Y5838_ARATH RecName: Full=Probably inactive leucine-rich repeat receptor-like protein kinase At5g48380; Flags: Precursor;	A0A3Q7H4L1_SOLLC RecName: Full=Protein kinase domain-containing protein {ECO:0000259|PROSITE:PS50011};	--	GO:0016021,integral component of membrane; GO:0005886,plasma membrane; GO:0009506,plasmodesma; GO:0005524,ATP binding; GO:0042802,identical protein binding; GO:0016301,kinase activity; GO:0004672,protein kinase activity; GO:0033612,receptor serine/threonine kinase binding; GO:0042742,defense response to bacterium; GO:0060548,negative regulation of cell death; GO:0031348,negative regulation of def…	PF07714.20:Protein tyrosine and serine/threonine kinase	--	--	--
evm.TU.chr01.4024	-1.61	0	0	down	K02699 photosystem I subunit XI | (RefSeq) photosystem I reaction center subunit XI, chloroplastic (A)	ko00195: Photosynthesis; ko01100: Metabolic pathways	hypothetical protein L1987_20500 [Smallanthus sonchifolius]	PSAL_ARATH RecName: Full=Photosystem I reaction center subunit XI, chloroplastic; Short=PSI-L; AltName: Full=PSI subunit V; Flags: Precursor;	A0A3Q7H287_SOLLC RecName: Full=PSI subunit V {ECO:0000256|ARBA:ARBA00032768};	--	GO:0009507,chloroplast; GO:0009941,chloroplast envelope; GO:0031969,chloroplast membrane; GO:0009534,chloroplast thylakoid; GO:0009535,chloroplast thylakoid membrane; GO:0005829,cytosol; GO:0016021,integral component of membrane; GO:0009538,photosystem I reaction center; GO:0010287,plastoglobule; GO:0009579,thylakoid; GO:0003729,mRNA binding; GO:0019904,protein domain specific binding; GO:0015979…	PF02605.18:Photosystem I reaction centre subunit XI	--	--	--
evm.TU.chr01.4091	-4.55576	0	0	down	K02693 photosystem I subunit IV | (RefSeq) photosystem I reaction center subunit IV A, chloroplastic (A)	ko00195: Photosynthesis; ko01100: Metabolic pathways	photosystem I reaction center subunit IV A, chloroplastic [Capsicum annuum]	PSAEA_NICSY RecName: Full=Photosystem I reaction center subunit IV A, chloroplastic; Short=PSI-E A; Contains: RecName: Full=Photosystem I reaction center subunit IV A isoform 2; Flags: Precursor;	A0A2G2WN58_CAPBA SubName: Full=Photosystem I reaction center subunit IV B, chloroplastic {ECO:0000313|EMBL:PHT46674.1};	--	GO:0009535,chloroplast thylakoid membrane; GO:0009538,photosystem I reaction center; GO:0015979,photosynthesis; GO:0008150,biological_process; GO:0008152,metabolic process; GO:0009987,cellular process; GO:0044237,cellular metabolic process; GO:0005575,cellular_component; GO:0005622,intracellular anatomical structure; GO:0005737,cytoplasm; GO:0009507,chloroplast; GO:0009534,chloroplast thylakoid; …	--	--	--	--
evm.TU.chr01.4105	-1.47675	0	0	down	K02693 photosystem I subunit IV | (RefSeq) photosystem I reaction center subunit IV A, chloroplastic (A)	ko00195: Photosynthesis; ko01100: Metabolic pathways	PREDICTED: photosystem I reaction center subunit IV A, chloroplastic [Nicotiana attenuata]	PSAEA_NICSY RecName: Full=Photosystem I reaction center subunit IV A, chloroplastic; Short=PSI-E A; Contains: RecName: Full=Photosystem I reaction center subunit IV A isoform 2; Flags: Precursor;	A0A314KS15_NICAT SubName: Full=Photosystem i reaction center subunit iv a, chloroplastic {ECO:0000313|EMBL:OIT32102.1};	--	GO:0009535,chloroplast thylakoid membrane; GO:0009538,photosystem I reaction center; GO:0015979,photosynthesis; GO:0008150,biological_process; GO:0008152,metabolic process; GO:0009987,cellular process; GO:0044237,cellular metabolic process; GO:0005575,cellular_component; GO:0005622,intracellular anatomical structure; GO:0005737,cytoplasm; GO:0009507,chloroplast; GO:0009534,chloroplast thylakoid; …	PF02427.20:Photosystem I reaction centre subunit IV / PsaE	--	--	--
evm.TU.chr01.4119	-1.80345	0	0	down	K00655 1-acyl-sn-glycerol-3-phosphate acyltransferase [EC:2.3.1.51] | (RefSeq) uncharacterized protein LOC105166581 (A)	ko00561: Glycerolipid metabolism; ko00564: Glycerophospholipid metabolism; ko01100: Metabolic pathways; ko01110: Biosynthesis of secondary metabolites	Multiple organellar RNA editing factor 2, chloroplastic [Datura stramonium]	MORF2_ARATH RecName: Full=Multiple organellar RNA editing factor 2, chloroplastic {ECO:0000305}; AltName: Full=Protein DIFFERENTIATION AND GREENING-like 1 {ECO:0000303|PubMed:12678554}; Short=Protein DAG-like 1 {ECO:0000305}; AltName: Full=RNA editing-interacting protein 2 {ECO:0000303|PubMed:23818871}; Flags: Precursor;	A0A1S3X5E2_TOBAC SubName: Full=multiple organellar RNA editing factor 2, chloroplastic-like {ECO:0000313|RefSeq:XP_016435205.1};	--	GO:0009507,chloroplast; GO:0005783,endoplasmic reticulum; GO:0005739,mitochondrion; GO:0046983,protein dimerization activity; GO:0042803,protein homodimerization activity; GO:0016554,cytidine to uridine editing; GO:0002103,endonucleolytic cleavage of tetracistronic rRNA transcript (SSU-rRNA, LSU-rRNA, 4.5S-rRNA, 5S-rRNA); GO:0080156,mitochondrial mRNA modification; GO:0006397,mRNA processing; GO:…	--	--	--	--
evm.TU.chr01.4155	-1.53431	0	0	down	K02721 photosystem II PsbW protein | (RefSeq) photosystem II reaction center W protein, chloroplastic-like (A)	ko00195: Photosynthesis; ko01100: Metabolic pathways	PREDICTED: photosystem II reaction center W protein, chloroplastic-like [Nicotiana sylvestris]	PSBW_ARATH RecName: Full=Photosystem II reaction center W protein, chloroplastic; AltName: Full=PSII 6.1 kDa protein; Flags: Precursor;	A0A1S4AXU6_TOBAC RecName: Full=PSII 6.1 kDa protein {ECO:0000256|ARBA:ARBA00031756};	--	GO:0009535,chloroplast thylakoid membrane; GO:0016021,integral component of membrane; GO:0009523,photosystem II; GO:0015979,photosynthesis; GO:0042549,photosystem II stabilization; GO:0008150,biological_process; GO:0008152,metabolic process; GO:0009987,cellular process; GO:0044237,cellular metabolic process; GO:0006091,generation of precursor metabolites and energy; GO:0010109,regulation of photo…	PF07123.15:Photosystem II reaction centre W protein (PsbW)	--	--	--
evm.TU.chr01.42	1.52051	0	0	up	K04079 molecular chaperone HtpG | (RefSeq) heat shock cognate protein 80-like (A)	ko04141: Protein processing in endoplasmic reticulum; ko04626: Plant-pathogen interaction	heat shock cognate protein 80 isoform X1 [Capsicum annuum]	HSP80_SOLLC RecName: Full=Heat shock cognate protein 80;	A0A2G2YIG2_CAPAN SubName: Full=Heat shock protein 90-2 {ECO:0000313|EMBL:PHT69542.1};	Molecular chaperone (HSP90 family)	GO:0005829,cytosol; GO:0048471,perinuclear region of cytoplasm; GO:0005886,plasma membrane; GO:0032991,protein-containing complex; GO:0005524,ATP binding; GO:0016887,ATPase activity; GO:0051082,unfolded protein binding; GO:0034605,cellular response to heat; GO:0006457,protein folding; GO:0050821,protein stabilization; GO:0000166,nucleotide binding; GO:0003674,molecular_function; GO:0005488,bindin…	PF00183.21:Hsp90 protein	--	--	--
evm.TU.chr01.474	-1.43146	0	0	down	K03405 magnesium chelatase subunit I [EC:6.6.1.1] | (RefSeq) magnesium-chelatase subunit ChlI, chloroplastic (A)	ko00860: Porphyrin metabolism; ko01100: Metabolic pathways; ko01110: Biosynthesis of secondary metabolites	hypothetical protein [Datura stramonium]	CHLI_TOBAC RecName: Full=Magnesium-chelatase subunit ChlI, chloroplastic; Short=Mg-chelatase subunit I-1; EC=6.6.1.1; AltName: Full=Mg-protoporphyrin IX chelatase subunit ChlI; Flags: Precursor;	A0A3Q7J6X7_SOLLC RecName: Full=Mg-protoporphyrin IX chelatase {ECO:0000256|RuleBase:RU362087}; EC=6.6.1.1 {ECO:0000256|RuleBase:RU362087};	--	GO:0009570,chloroplast stroma; GO:0005524,ATP binding; GO:0016851,magnesium chelatase activity; GO:0015995,chlorophyll biosynthetic process; GO:0015979,photosynthesis; GO:0000166,nucleotide binding; GO:0003674,molecular_function; GO:0005488,binding; GO:0017076,purine nucleotide binding; GO:0030554,adenyl nucleotide binding; GO:0032553,ribonucleotide binding; GO:0032555,purine ribonucleotide bindi…	PF17863.4:AAA lid domain	--	--	--
evm.TU.chr01.516	-1.08838	0	0	down	K15283 solute carrier family 35, member E1 | (RefSeq) cTPT; triose phosphate/phosphate translocator (A)	--	triose phosphate/phosphate translocator [Solanum lycopersicum]	TPT_SOLTU RecName: Full=Triose phosphate/phosphate translocator, chloroplastic; Short=cTPT; AltName: Full=E29; Flags: Precursor;	A0A6N2C2Q0_SOLCI RecName: Full=TPT domain-containing protein {ECO:0000259|Pfam:PF03151};	Glucose-6-phosphate/phosphate and phosphoenolpyruvate/phosphate antiporter	GO:0031969,chloroplast membrane; GO:0005794,Golgi apparatus; GO:0016021,integral component of membrane; GO:0015297,antiporter activity; GO:0015605,organophosphate ester transmembrane transporter activity; GO:0015120,phosphoglycerate transmembrane transporter activity; GO:0003674,molecular_function; GO:0005215,transporter activity; GO:0015291,secondary active transmembrane transporter activity; GO…	PF03151.19:Triose-phosphate Transporter family	--	--	--
evm.TU.chr01.649	-1.88613	0	0	down	K00228 coproporphyrinogen III oxidase [EC:1.3.3.3] | (RefSeq) coproporphyrinogen-III oxidase 1, chloroplastic (A)	ko00860: Porphyrin metabolism; ko01100: Metabolic pathways; ko01110: Biosynthesis of secondary metabolites; ko01240: Biosynthesis of cofactors	oxygen-dependent coproporphyrinogen-III oxidase, chloroplastic-like [Solanum verrucosum]	HEM6_TOBAC RecName: Full=Oxygen-dependent coproporphyrinogen-III oxidase, chloroplastic; Short=Coprogen oxidase; Short=Coproporphyrinogenase; EC=1.3.3.3; Flags: Precursor;	A0A3Q7I9A2_SOLLC RecName: Full=Coproporphyrinogen oxidase {ECO:0000256|ARBA:ARBA00012869}; EC=1.3.3.3 {ECO:0000256|ARBA:ARBA00012869};	Coproporphyrinogen III oxidase CPO/HEM13	GO:0009507,chloroplast; GO:0005737,cytoplasm; GO:0004109,coproporphyrinogen oxidase activity; GO:0042803,protein homodimerization activity; GO:0015995,chlorophyll biosynthetic process; GO:0006782,protoporphyrinogen IX biosynthetic process; GO:0003674,molecular_function; GO:0003824,catalytic activity; GO:0016491,oxidoreductase activity; GO:0016627,oxidoreductase activity, acting on the CH-CH group…	PF01218.21:Coproporphyrinogen III oxidase	--	--	--
evm.TU.chr01.659	3.76007	0	0	up	K12133 MYB-related transcription factor LHY | (RefSeq) protein LHY (A)	ko04712: Circadian rhythm - plant	protein LATE ELONGATED HYPOCOTYL-like [Solanum verrucosum]	LHY_PETHY RecName: Full=Protein LATE ELONGATED HYPOCOTYL {ECO:0000303|PubMed:26124104}; Short=PhLHY {ECO:0000303|PubMed:26124104};	A0A0V0IV21_SOLCH SubName: Full=Uncharacterized protein {ECO:0000313|EMBL:JAP36389.1};	Zuotin and related molecular chaperones (DnaJ superfamily), contains DNA-binding domains	GO:0005634,nucleus; GO:0000976,transcription regulatory region sequence-specific DNA binding; GO:0007623,circadian rhythm; GO:0010597,green leaf volatile biosynthetic process; GO:0045892,negative regulation of transcription, DNA-templated; GO:0042752,regulation of circadian rhythm; GO:0001067,regulatory region nucleic acid binding; GO:0003674,molecular_function; GO:0003676,nucleic acid binding; G…	PF00249.34:Myb-like DNA-binding domain	MYB-related	TF	MYB->MYB-related
evm.TU.chr01.664	-1.41553	0	0	down	K01092 myo-inositol-1(or 4)-monophosphatase [EC:3.1.3.25] | (RefSeq) phosphatase IMPL1, chloroplastic-like isoform X1 (A)	ko00562: Inositol phosphate metabolism; ko01100: Metabolic pathways; ko01110: Biosynthesis of secondary metabolites; ko04070: Phosphatidylinositol signaling system	hypothetical protein EJD97_024771 [Solanum chilense]	CUT1B_ARATH RecName: Full=Protein CURVATURE THYLAKOID 1B, chloroplastic; AltName: Full=Photosystem I protein P; AltName: Full=Thylakoid membrane phosphoprotein 14 kDa; Flags: Precursor;	A0A6N2C8Z9_SOLCI RecName: Full=CAAD domain-containing protein {ECO:0000259|Pfam:PF14159};	--	GO:0009507,chloroplast; GO:0009941,chloroplast envelope; GO:0042644,chloroplast nucleoid; GO:0030093,chloroplast photosystem I; GO:0009534,chloroplast thylakoid; GO:0009535,chloroplast thylakoid membrane; GO:0005829,cytosol; GO:0009515,granal stacked thylakoid; GO:0016021,integral component of membrane; GO:0009579,thylakoid; GO:0003677,DNA binding; GO:0019904,protein domain specific binding; GO:0…	PF14159.9:CAAD domains of cyanobacterial aminoacyl-tRNA synthetase	--	--	--
evm.TU.chr01.741	-1.26646	0	0	down	K17525 chitinase domain-containing protein 1 | (RefSeq) rhodanese-like domain-containing protein 4, chloroplastic (A)	--	hypothetical protein [Datura stramonium]	STR4_ARATH RecName: Full=Rhodanese-like domain-containing protein 4, chloroplastic; AltName: Full=Protein THYLAKOID RHODANESE-LIKE {ECO:0000303|PubMed:19682289}; AltName: Full=Sulfurtransferase 4 {ECO:0000303|PubMed:17408957}; Short=AtStr4 {ECO:0000303|PubMed:17408957}; Flags: Precursor;	A0A1U8EP68_CAPAN SubName: Full=rhodanese-like domain-containing protein 4, chloroplastic isoform X1 {ECO:0000313|RefSeq:XP_016545669.1};	--	GO:0009507,chloroplast; GO:0009941,chloroplast envelope; GO:0009534,chloroplast thylakoid; GO:0009535,chloroplast thylakoid membrane; GO:0098807,chloroplast thylakoid membrane protein complex; GO:0005829,cytosol; GO:0016021,integral component of membrane; GO:0009772,photosynthetic electron transport in photosystem II; GO:0006091,generation of precursor metabolites and energy; GO:0008150,biologica…	--	--	--	--
evm.TU.chr01.752	-3.62092	0	0	down	K20547 basic endochitinase B [EC:3.2.1.14] | (RefSeq) CHN-B, CHN200, CHN50, chitinase; endochitinase B (A)	ko00520: Amino sugar and nucleotide sugar metabolism; ko01100: Metabolic pathways; ko04016: MAPK signaling pathway - plant	hypothetical protein [Datura stramonium]	LECT_SOLTU RecName: Full=Chitin-binding lectin 1; AltName: Full=PL-I; Flags: Precursor;	A0A089ZWN7_DATST SubName: Full=Chitin-binding lectin {ECO:0000313|EMBL:BAP47433.1};	Predicted chitinase	GO:0030246,carbohydrate binding; GO:0008061,chitin binding; GO:0006952,defense response; GO:0003674,molecular_function; GO:0005488,binding; GO:0097367,carbohydrate derivative binding; GO:0006950,response to stress; GO:0008150,biological_process; GO:0050896,response to stimulus	PF00187.22:Chitin recognition protein	--	--	--
evm.TU.chr01.755	-2.86709	0	0	down	K20547 basic endochitinase B [EC:3.2.1.14] | (RefSeq) endochitinase 1-like (A)	ko00520: Amino sugar and nucleotide sugar metabolism; ko01100: Metabolic pathways; ko04016: MAPK signaling pathway - plant	hypothetical protein [Datura stramonium]	LECT_SOLTU RecName: Full=Chitin-binding lectin 1; AltName: Full=PL-I; Flags: Precursor;	A0A089ZWN7_DATST SubName: Full=Chitin-binding lectin {ECO:0000313|EMBL:BAP47433.1};	Predicted chitinase	GO:0030246,carbohydrate binding; GO:0008061,chitin binding; GO:0006952,defense response; GO:0003674,molecular_function; GO:0005488,binding; GO:0097367,carbohydrate derivative binding; GO:0006950,response to stress; GO:0008150,biological_process; GO:0050896,response to stimulus	PF00187.22:Chitin recognition protein	--	--	--
evm.TU.chr01.758	2.42804	0	0	up	K14506 jasmonic acid-amino synthetase [EC:6.3.2.52] | (RefSeq) probable indole-3-acetic acid-amido synthetase GH3.5 (A)	ko04075: Plant hormone signal transduction	Jasmonoyl--L-amino acid synthetase jar6 [Datura stramonium]	JAR6_NICAT RecName: Full=Jasmonoyl--L-amino acid synthetase JAR6 {ECO:0000305}; EC=6.3.2.52 {ECO:0000269|PubMed:17273867}; AltName: Full=Jasmonate-amino acid synthetase JAR6 {ECO:0000305}; AltName: Full=Jasmonic acid-amido synthetase JAR6 {ECO:0000305}; AltName: Full=Protein JASMONATE RESISTANT 6 {ECO:0000305};	A0A0V0IIN6_SOLCH SubName: Full=Putative indole-3-acetic acid-amido synthetase GH3.5-like {ECO:0000313|EMBL:JAP32445.1};	--	GO:0102053,(-)-jasmonoyl-isoleucine synthetase activity; GO:0005524,ATP binding; GO:0102058,jasmonoyl-leucine synthetase activity; GO:0102057,jasmonoyl-valine synthetase activity; GO:0006952,defense response; GO:0003674,molecular_function; GO:0003824,catalytic activity; GO:0016874,ligase activity; GO:0016879,ligase activity, forming carbon-nitrogen bonds; GO:0000166,nucleotide binding; GO:0005488…	PF03321.16:GH3 auxin-responsive promoter	--	--	--
evm.TU.chr02.1321	-1.33336	0	0	down	K04077 chaperonin GroEL | (RefSeq) chaperonin 60 subunit beta 2, chloroplastic (A)	ko03018: RNA degradation	Chaperonin 60 subunit beta 2, chloroplastic [Datura stramonium]	RUBB_PEA RecName: Full=RuBisCO large subunit-binding protein subunit beta, chloroplastic; AltName: Full=60 kDa chaperonin subunit beta; AltName: Full=CPN-60 beta; Flags: Precursor;	A0A1U7XDU4_NICSY SubName: Full=chaperonin 60 subunit beta 2, chloroplastic {ECO:0000313|RefSeq:XP_009790232.1};	Mitochondrial chaperonin, Cpn60/Hsp60p	GO:0009507,chloroplast; GO:0005524,ATP binding; GO:0140662,NA; GO:0042026,protein refolding; GO:0000166,nucleotide binding; GO:0003674,molecular_function; GO:0005488,binding; GO:0017076,purine nucleotide binding; GO:0030554,adenyl nucleotide binding; GO:0032553,ribonucleotide binding; GO:0032555,purine ribonucleotide binding; GO:0032559,adenyl ribonucleotide binding; GO:0035639,purine ribonucleos…	PF00118.27:TCP-1/cpn60 chaperonin family	--	--	--
evm.TU.chr02.1656	-1.60869	0	0	down	K02914 large subunit ribosomal protein L34 | (RefSeq) 50S ribosomal protein L34, chloroplastic (A)	ko03010: Ribosome	50S ribosomal protein L34, chloroplastic [Solanum stenotomum]	RK34_ARATH RecName: Full=50S ribosomal protein L34, chloroplastic; AltName: Full=CL34; Flags: Precursor;	A0A0V0H5V2_SOLCH SubName: Full=Putative 50S ribosomal protein L34, chloroplastic-like {ECO:0000313|EMBL:JAP15184.1};	--	GO:0009507,chloroplast; GO:0005762,mitochondrial large ribosomal subunit; GO:0019843,rRNA binding; GO:0003735,structural constituent of ribosome; GO:0006412,translation; GO:0003674,molecular_function; GO:0003676,nucleic acid binding; GO:0003723,RNA binding; GO:0005488,binding; GO:0097159,organic cyclic compound binding; GO:1901363,heterocyclic compound binding; GO:0005198,structural molecule acti…	PF00468.20:Ribosomal protein L34	--	--	--
evm.TU.chr02.1835	-1.75159	0	0	down	K02945 small subunit ribosomal protein S1 | (RefSeq) 30S ribosomal protein S1, chloroplastic-like (A)	ko03010: Ribosome	Ribose-phosphate pyrophosphokinase 1 [Datura stramonium]	RR1_SPIOL RecName: Full=30S ribosomal protein S1, chloroplastic {ECO:0000303|PubMed:10874039}; AltName: Full=CS1; AltName: Full=Chloroplastic small ribosomal subunit protein bS1c {ECO:0000303|PubMed:28007896}; Flags: Precursor;	A0A1S4BID9_TOBAC SubName: Full=30S ribosomal protein S1, chloroplastic-like {ECO:0000313|RefSeq:XP_016488643.1};	--	GO:0009507,chloroplast; GO:0022627,cytosolic small ribosomal subunit; GO:0003729,mRNA binding; GO:0003735,structural constituent of ribosome; GO:0006412,translation; GO:0003674,molecular_function; GO:0003676,nucleic acid binding; GO:0003723,RNA binding; GO:0005488,binding; GO:0097159,organic cyclic compound binding; GO:1901363,heterocyclic compound binding; GO:0005198,structural molecule activity…	PF00575.26:S1 RNA binding domain	--	--	--
evm.TU.chr02.1844	7.76357	0	0	up	K25108 licheninase [EC:3.2.1.73] | (RefSeq) glucan endo-1,3-beta-glucosidase-like (A)	--	RecName: Full=Glucan endo-1,3-beta-glucosidase, basic vacuolar isoform; AltName: Full=(1->3)-beta-glucan endohydrolase; Short=(1->3)-beta-glucanase; AltName: Full=Beta-1,3-endoglucanase, basic; Flags: Precursor [Nicotiana tabacum]	E13B_TOBAC RecName: Full=Glucan endo-1,3-beta-glucosidase, basic vacuolar isoform; EC=3.2.1.39; AltName: Full=(1->3)-beta-glucan endohydrolase; Short=(1->3)-beta-glucanase; AltName: Full=Beta-1,3-endoglucanase, basic; Flags: Precursor;	A0A1S4AT57_TOBAC SubName: Full=glucan endo-1,3-beta-glucosidase, basic vacuolar {ECO:0000313|RefSeq:XP_016479922.1};	--	GO:0046658,anchored component of plasma membrane; GO:0005773,vacuole; GO:0042973,glucan endo-1,3-beta-D-glucosidase activity; GO:0005975,carbohydrate metabolic process; GO:0006952,defense response; GO:0003674,molecular_function; GO:0003824,catalytic activity; GO:0004553,hydrolase activity, hydrolyzing O-glycosyl compounds; GO:0008422,beta-glucosidase activity; GO:0015926,glucosidase activity; GO:…	PF00332.21:Glycosyl hydrolases family 17	--	--	--
evm.TU.chr02.2033	-1.60051	0	0	down	K19073 divinyl chlorophyllide a 8-vinyl-reductase [EC:1.3.1.75] | (RefSeq) divinyl chlorophyllide a 8-vinyl-reductase, chloroplastic (A)	ko00860: Porphyrin metabolism; ko01100: Metabolic pathways; ko01110: Biosynthesis of secondary metabolites	divinyl chlorophyllide a 8-vinyl-reductase, chloroplastic [Solanum pennellii]	DCVR_CUCSA RecName: Full=Divinyl chlorophyllide a 8-vinyl-reductase, chloroplastic; EC=1.3.1.75 {ECO:0000269|PubMed:23154534}; Flags: Precursor;	A0A3Q7EGF4_SOLLC RecName: Full=Divinyl chlorophyllide a 8-vinyl-reductase, chloroplastic {ECO:0000256|ARBA:ARBA00024089}; EC=1.3.1.75 {ECO:0000256|ARBA:ARBA00024059};	Predicted dehydrogenase	GO:0009507,chloroplast; GO:0051744,3,8-divinyl protochlorophyllide a 8-vinyl reductase activity; GO:0033728,divinyl chlorophyllide a 8-vinyl-reductase activity; GO:0015995,chlorophyll biosynthetic process; GO:0003674,molecular_function; GO:0003824,catalytic activity; GO:0016491,oxidoreductase activity; GO:0016627,oxidoreductase activity, acting on the CH-CH group of donors; GO:0016628,oxidoreduct…	PF13460.9:NAD(P)H-binding	--	--	--
evm.TU.chr02.2080	4.01893	0	0	up	K01177 beta-amylase [EC:3.2.1.2] | (RefSeq) BAM1; beta-amylase (A)	ko00500: Starch and sucrose metabolism; ko01100: Metabolic pathways; ko01110: Biosynthesis of secondary metabolites	inactive beta-amylase 9 [Nicotiana tomentosiformis]	BAM9_ARATH RecName: Full=Inactive beta-amylase 9; AltName: Full=1,4-alpha-D-glucan maltohydrolase; AltName: Full=Inactive beta-amylase 3;	A0A1S3YX17_TOBAC RecName: Full=Beta-amylase {ECO:0000256|RuleBase:RU000509}; EC=3.2.1.2 {ECO:0000256|RuleBase:RU000509};	--	GO:0005737,cytoplasm; GO:0016161,beta-amylase activity; GO:0000272,polysaccharide catabolic process; GO:0003674,molecular_function; GO:0003824,catalytic activity; GO:0004553,hydrolase activity, hydrolyzing O-glycosyl compounds; GO:0016160,amylase activity; GO:0016787,hydrolase activity; GO:0016798,hydrolase activity, acting on glycosyl bonds; GO:0005975,carbohydrate metabolic process; GO:0005976,…	PF01373.20:Glycosyl hydrolase family 14	--	--	--
evm.TU.chr02.2111	-2.4885	0	0	down	K09828 Delta24-sterol reductase [EC:1.3.1.72 1.3.1.-] | (RefSeq) delta(24)-sterol reductase (A)	ko00100: Steroid biosynthesis; ko01100: Metabolic pathways; ko01110: Biosynthesis of secondary metabolites	sterol side chain reductase 1 [Physalis peruviana]	DIM_PEA RecName: Full=Delta(24)-sterol reductase; EC=1.3.1.72; AltName: Full=Cell elongation protein diminuto;	A0A345GPE8_9SOLA SubName: Full=Sterol side chain reductase 1 {ECO:0000313|EMBL:AXG64147.1};	FAD-binding protein DIMINUTO	GO:0016021,integral component of membrane; GO:0005516,calmodulin binding; GO:0050614,delta24-sterol reductase activity; GO:0071949,FAD binding; GO:0003674,molecular_function; GO:0005488,binding; GO:0005515,protein binding; GO:0003824,catalytic activity; GO:0016491,oxidoreductase activity; GO:0016627,oxidoreductase activity, acting on the CH-CH group of donors; GO:0016628,oxidoreductase activity, …	PF01565.26:FAD binding domain	--	--	--
evm.TU.chr02.2115	2.77518	0	0	up	K05894 12-oxophytodienoic acid reductase [EC:1.3.1.42] | (RefSeq) 12-oxophytodienoate reductase 2-like (A)	ko00592: alpha-Linolenic acid metabolism; ko01100: Metabolic pathways; ko01110: Biosynthesis of secondary metabolites	12-oxophytodienoate reductase 2 [Datura stramonium]	OPR1_SOLLC RecName: Full=12-oxophytodienoate reductase 1; EC=1.3.1.42; AltName: Full=12-oxophytodienoate-10,11-reductase 1; Short=OPDA-reductase 1; AltName: Full=LeOPR1;	A0A1J6IHX4_NICAT SubName: Full=12-oxophytodienoate reductase 1 {ECO:0000313|EMBL:OIT04298.1};	NADH:flavin oxidoreductase/12-oxophytodienoate reductase	GO:0005737,cytoplasm; GO:0016629,12-oxophytodienoate reductase activity; GO:0010181,FMN binding; GO:0016491,oxidoreductase activity; GO:0006633,fatty acid biosynthetic process; GO:0031408,oxylipin biosynthetic process; GO:0003674,molecular_function; GO:0003824,catalytic activity; GO:0016627,oxidoreductase activity, acting on the CH-CH group of donors; GO:0016628,oxidoreductase activity, acting on…	PF00724.23:NADH:flavin oxidoreductase / NADH oxidase family	--	--	--
evm.TU.chr02.2128	-2.88583	0	0	down	K01177 beta-amylase [EC:3.2.1.2] | (RefSeq) beta-amylase (A)	ko00500: Starch and sucrose metabolism; ko01100: Metabolic pathways; ko01110: Biosynthesis of secondary metabolites	PREDICTED: beta-amylase [Ipomoea nil]	AMYB_IPOBA RecName: Full=Beta-amylase; EC=3.2.1.2; AltName: Full=1,4-alpha-D-glucan maltohydrolase;	Q9FQ07_CALSE RecName: Full=Beta-amylase {ECO:0000256|ARBA:ARBA00012594, ECO:0000256|RuleBase:RU000509}; EC=3.2.1.2 {ECO:0000256|ARBA:ARBA00012594, ECO:0000256|RuleBase:RU000509};	--	GO:0102229,amylopectin maltohydrolase activity; GO:0016161,beta-amylase activity; GO:0000272,polysaccharide catabolic process; GO:0003674,molecular_function; GO:0003824,catalytic activity; GO:0004553,hydrolase activity, hydrolyzing O-glycosyl compounds; GO:0016787,hydrolase activity; GO:0016798,hydrolase activity, acting on glycosyl bonds; GO:0016160,amylase activity; GO:0005975,carbohydrate meta…	PF01373.20:Glycosyl hydrolase family 14	--	--	--
evm.TU.chr02.2256	-5.24461	0	0	down	--	--	lipid transfer protein [Nicotiana glauca]	NLTP_PYRCO RecName: Full=Non-specific lipid-transfer protein; Short=LTP; AltName: Allergen=Pyr c 3; Flags: Precursor;	Q6E0V0_NICGL RecName: Full=Non-specific lipid-transfer protein {ECO:0000256|RuleBase:RU000628};	--	GO:0008289,lipid binding; GO:0006869,lipid transport; GO:0003674,molecular_function; GO:0005488,binding; GO:0006810,transport; GO:0006811,ion transport; GO:0006820,anion transport; GO:0008150,biological_process; GO:0010876,lipid localization; GO:0033036,macromolecule localization; GO:0051179,localization; GO:0051234,establishment of localization; GO:0071702,organic substance transport	PF00234.25:Protease inhibitor/seed storage/LTP family	--	--	--
evm.TU.chr02.2457	-2.10509	0	0	down	K00627 pyruvate dehydrogenase E2 component (dihydrolipoamide acetyltransferase) [EC:2.3.1.12] | (RefSeq) dihydrolipoyllysine-residue acetyltransferase component 5 of pyruvate dehydrogenase complex, chloroplastic (A)	ko00010: Glycolysis / Gluconeogenesis; ko00020: Citrate cycle (TCA cycle); ko00620: Pyruvate metabolism; ko01100: Metabolic pathways; ko01110: Biosynthesis of secondary metabolites; ko01200: Carbon metabolism	hypothetical protein [Datura stramonium]	ODP25_ARATH RecName: Full=Dihydrolipoyllysine-residue acetyltransferase component 5 of pyruvate dehydrogenase complex, chloroplastic; EC=2.3.1.12; AltName: Full=Dihydrolipoamide S-acetyltransferase component 5 of pyruvate dehydrogenase complex; AltName: Full=Protein EMBRYO DEFECTIVE 3003; AltName: Full=Pyruvate dehydrogenase complex component E2 5; Short=PDC-E2 5; Short=PDCE2 5; Flags: Precursor;	M1AJ16_SOLTU RecName: Full=Dihydrolipoamide acetyltransferase component of pyruvate dehydrogenase complex {ECO:0000256|RuleBase:RU003423}; EC=2.3.1.- {ECO:0000256|RuleBase:RU003423};	Dihydrolipoamide acetyltransferase	GO:0009507,chloroplast; GO:0009941,chloroplast envelope; GO:0009570,chloroplast stroma; GO:0022626,cytosolic ribosome; GO:0005634,nucleus; GO:0045254,pyruvate dehydrogenase complex; GO:0004742,dihydrolipoyllysine-residue acetyltransferase activity; GO:0019904,protein domain specific binding; GO:0006086,acetyl-CoA biosynthetic process from pyruvate; GO:0006096,glycolytic process; GO:0003674,molecu…	PF00198.26:2-oxoacid dehydrogenases acyltransferase (catalytic domain)	--	--	--
evm.TU.chr02.2458	4.00391	0	0	up	K00924 kinase [EC:2.7.1.-] | (RefSeq) receptor protein kinase CLAVATA1 (A)	--	leucine-rich repeat receptor-like tyrosine-protein kinase PXC3 [Nicotiana tomentosiformis]	PXC3_ARATH RecName: Full=Leucine-rich repeat receptor-like tyrosine-protein kinase PXC3 {ECO:0000305}; EC=2.7.10.1; AltName: Full=Protein PXY/TDR-CORRELATED 3 {ECO:0000303|PubMed:23815750}; Flags: Precursor;	A0A314L4T0_NICAT SubName: Full=Leucine-rich repeat receptor-like tyrosine-protein kinase pxc3 {ECO:0000313|EMBL:OIT36167.1};	--	GO:0016021,integral component of membrane; GO:0005886,plasma membrane; GO:0005524,ATP binding; GO:0004714,transmembrane receptor protein tyrosine kinase activity; GO:0000166,nucleotide binding; GO:0003674,molecular_function; GO:0005488,binding; GO:0017076,purine nucleotide binding; GO:0030554,adenyl nucleotide binding; GO:0032553,ribonucleotide binding; GO:0032555,purine ribonucleotide binding; G…	PF13855.9:Leucine rich repeat	--	--	--
evm.TU.chr02.246	-1.5263	0	0	down	K03386 peroxiredoxin 2/4 [EC:1.11.1.24] | (RefSeq) 2-Cys peroxiredoxin BAS1, chloroplastic-like (A)	--	myb-like DNA-binding protein bas1 [Datura stramonium]	BAS1_ORYSJ RecName: Full=2-Cys peroxiredoxin BAS1, chloroplastic; EC=1.11.1.24 {ECO:0000250|UniProtKB:Q96291}; AltName: Full=Thiol-specific antioxidant protein; AltName: Full=Thioredoxin-dependent peroxiredoxin BAS1 {ECO:0000305}; Flags: Precursor;	A0A1J6I7J0_NICAT RecName: Full=Thioredoxin-dependent peroxiredoxin {ECO:0000256|ARBA:ARBA00013017}; EC=1.11.1.24 {ECO:0000256|ARBA:ARBA00013017};	Alkyl hydroperoxide reductase, thiol specific antioxidant and related enzymes	GO:0009507,chloroplast; GO:0004601,peroxidase activity; GO:0051920,peroxiredoxin activity; GO:0045454,cell redox homeostasis; GO:0042744,hydrogen peroxide catabolic process; GO:0003674,molecular_function; GO:0003824,catalytic activity; GO:0016209,antioxidant activity; GO:0016491,oxidoreductase activity; GO:0016684,oxidoreductase activity, acting on peroxide as acceptor; GO:0008150,biological_proc…	PF00578.24:AhpC/TSA family	--	--	--
evm.TU.chr02.2480	-1.84762	0	0	down	K03860 phosphatidylinositol N-acetylglucosaminyltransferase subunit Q | (RefSeq) N-acetylglucosaminyl-phosphatidylinositol biosynthetic protein gpi1-like (A)	ko00563: Glycosylphosphatidylinositol (GPI)-anchor biosynthesis; ko01100: Metabolic pathways	gibberellin-regulated protein 9 isoform X1 [Capsicum annuum]	SNAK2_SOLTU RecName: Full=Snakin-2; Flags: Precursor;	A0A1U8GK40_CAPAN SubName: Full=gibberellin-regulated protein 9-like isoform X1 {ECO:0000313|RefSeq:XP_016571636.1};	--	GO:0005576,extracellular region; GO:0006952,defense response; GO:0006950,response to stress; GO:0008150,biological_process; GO:0050896,response to stimulus; GO:0005575,cellular_component; GO:0110165,cellular anatomical entity	PF02704.17:Gibberellin regulated protein	--	--	--
evm.TU.chr02.2588	2.25238	0	0	up	K00166 2-oxoisovalerate dehydrogenase E1 component alpha subunit [EC:1.2.4.4] | (RefSeq) 2-oxoisovalerate dehydrogenase subunit alpha 1, mitochondrial isoform X1 (A)	ko00280: Valine, leucine and isoleucine degradation; ko00640: Propanoate metabolism; ko01100: Metabolic pathways; ko01110: Biosynthesis of secondary metabolites	PREDICTED: 2-oxoisovalerate dehydrogenase subunit alpha 1, mitochondrial-like isoform X2 [Nicotiana sylvestris]	ODBA1_ARATH RecName: Full=2-oxoisovalerate dehydrogenase subunit alpha 1, mitochondrial; EC=1.2.4.4; AltName: Full=Branched-chain alpha-keto acid dehydrogenase E1 component alpha chain; Short=BCKDE1A; Short=BCKDH E1-alpha; Flags: Precursor;	A0A1U7V4P8_NICSY SubName: Full=2-oxoisovalerate dehydrogenase subunit alpha 1, mitochondrial-like isoform X2 {ECO:0000313|RefSeq:XP_009757209.1};	Branched chain alpha-keto acid dehydrogenase complex, alpha subunit	GO:0005947,mitochondrial alpha-ketoglutarate dehydrogenase complex; GO:0003863,3-methyl-2-oxobutanoate dehydrogenase (2-methylpropanoyl-transferring) activity; GO:0046872,metal ion binding; GO:0009083,branched-chain amino acid catabolic process; GO:0043617,cellular response to sucrose starvation; GO:0009646,response to absence of light; GO:0009744,response to sucrose; GO:0003674,molecular_functio…	PF00676.23:Dehydrogenase E1 component	--	--	--
evm.TU.chr02.2607	5.66732	0	0	up	--	--	hypothetical protein [Datura stramonium]	--	A0A3Q7G6J5_SOLLC SubName: Full=Uncharacterized protein {ECO:0000313|EnsemblPlants:Solyc04g064530.1.1.1};	--	GO:0016021,integral component of membrane; GO:0005575,cellular_component; GO:0016020,membrane; GO:0031224,intrinsic component of membrane; GO:0110165,cellular anatomical entity	--	--	--	--
evm.TU.chr02.2695	2.31688	0	0	up	--	--	extensin-like, partial [Solanum verrucosum]	--	A0A0V0GEZ3_SOLCH SubName: Full=Putative extensin-2-like {ECO:0000313|EMBL:JAP06770.1}; Flags: Fragment;	--	GO:0005199,structural constituent of cell wall; GO:0009664,plant-type cell wall organization; GO:0003674,molecular_function; GO:0005198,structural molecule activity; GO:0008150,biological_process; GO:0009987,cellular process; GO:0016043,cellular component organization; GO:0045229,external encapsulating structure organization; GO:0071554,cell wall organization or biogenesis; GO:0071555,cell wall o…	PF04554.16:Extensin-like region	--	--	--
evm.TU.chr02.2771	1.01475	0	0	up	--	--	RecName: Full=Abscisic stress-ripening protein 2 [Solanum lycopersicum]	ASR2_SOLLC RecName: Full=Abscisic stress-ripening protein 2 {ECO:0000303|PubMed:7846175};	B2BEF1_SOLPE SubName: Full=Asr2 {ECO:0000313|EMBL:ABS19529.1};	--	--	PF02496.19:ABA/WDS induced protein	--	--	--
evm.TU.chr02.2779	-1.63327	0	0	down	K10999 cellulose synthase A [EC:2.4.1.12] | (RefSeq) cellulose synthase A catalytic subunit 2 [UDP-forming]-like (A)	--	Cellulose synthase A catalytic subunit 2 [UDP-forming]	CESA2_ARATH RecName: Full=Cellulose synthase A catalytic subunit 2 [UDP-forming]; Short=AtCesA2; Short=Ath-A; EC=2.4.1.12;	A0A2G2ZPT1_CAPAN RecName: Full=Cellulose synthase {ECO:0000256|RuleBase:RU361116}; EC=2.4.1.12 {ECO:0000256|RuleBase:RU361116};	--	GO:0016021,integral component of membrane; GO:0005886,plasma membrane; GO:0016760,cellulose synthase (UDP-forming) activity; GO:0016759,cellulose synthase activity; GO:0046872,metal ion binding; GO:0071555,cell wall organization; GO:0030244,cellulose biosynthetic process; GO:0009833,plant-type primary cell wall biogenesis; GO:0003674,molecular_function; GO:0003824,catalytic activity; GO:0008194,U…	PF03552.17:Cellulose synthase	--	--	--
evm.TU.chr02.2809	2.32631	0	0	up	K00430 peroxidase [EC:1.11.1.7] | (RefSeq) peroxidase 12-like (A)	ko00940: Phenylpropanoid biosynthesis; ko01100: Metabolic pathways; ko01110: Biosynthesis of secondary metabolites	peroxidase 12 [Capsicum annuum]	PER12_ARATH RecName: Full=Peroxidase 12; Short=Atperox P12; EC=1.11.1.7; AltName: Full=ATP4a; AltName: Full=PRXR6; Flags: Precursor;	A0A1U8GDK2_CAPAN RecName: Full=Peroxidase {ECO:0000256|ARBA:ARBA00012313, ECO:0000256|RuleBase:RU362060}; EC=1.11.1.7 {ECO:0000256|ARBA:ARBA00012313, ECO:0000256|RuleBase:RU362060};	--	GO:0005576,extracellular region; GO:0005739,mitochondrion; GO:0009505,plant-type cell wall; GO:0000325,plant-type vacuole; GO:0009506,plasmodesma; GO:0020037,heme binding; GO:0046872,metal ion binding; GO:0004601,peroxidase activity; GO:0042744,hydrogen peroxide catabolic process; GO:0006979,response to oxidative stress; GO:0003674,molecular_function; GO:0005488,binding; GO:0046906,tetrapyrrole b…	PF00141.26:Peroxidase	--	--	--
evm.TU.chr02.3	-1.59912	0	0	down	--	--	protein MET1, chloroplastic [Capsicum annuum]	MET1_ARATH RecName: Full=Protein MET1, chloroplastic {ECO:0000303|PubMed:25587003}; AltName: Full=PDZ domain, K-box domain, and TPR region containing protein {ECO:0000303|PubMed:15914918}; Flags: Precursor;	A0A2G2YW78_CAPAN RecName: Full=PDZ domain-containing protein {ECO:0000259|PROSITE:PS50106};	--	GO:0009507,chloroplast; GO:0009941,chloroplast envelope; GO:0031969,chloroplast membrane; GO:0009570,chloroplast stroma; GO:0009534,chloroplast thylakoid; GO:0009535,chloroplast thylakoid membrane; GO:0009575,chromoplast stroma; GO:0035448,extrinsic component of thylakoid membrane; GO:0005634,nucleus; GO:0009523,photosystem II; GO:0009579,thylakoid; GO:0015979,photosynthesis; GO:0010207,photosyst…	PF00595.27:PDZ domain	--	--	--
evm.TU.chr02.3054	4.0999	0	0	up	K00020 3-hydroxyisobutyrate dehydrogenase [EC:1.1.1.31] | (GenBank) 6-phosphogluconate dehydrogenase-like protein (A)	ko00280: Valine, leucine and isoleucine degradation; ko01100: Metabolic pathways	hypothetical protein H5410_023950 [Solanum commersonii]	PHI1_TOBAC RecName: Full=Protein PHOSPHATE-INDUCED 1 {ECO:0000303|PubMed:10189698}; Flags: Precursor;	A0A3Q7G4Y3_SOLLC SubName: Full=Uncharacterized protein {ECO:0000313|EnsemblPlants:Solyc04g074450.2.1};	--	GO:0048046,apoplast; GO:0005615,extracellular space; GO:0005575,cellular_component; GO:0005576,extracellular region; GO:0110165,cellular anatomical entity	PF04674.15:Phosphate-induced protein 1 conserved region	--	--	--
evm.TU.chr02.3070	-2.19119	0	0	down	K00434 L-ascorbate peroxidase [EC:1.11.1.11] | (RefSeq) thylakoid lumenal 29 kDa protein, chloroplastic (A)	ko00053: Ascorbate and aldarate metabolism; ko00480: Glutathione metabolism; ko01100: Metabolic pathways	Thylakoid lumenal 29 kDa protein, chloroplastic [Datura stramonium]	TL29_SOLLC RecName: Full=Thylakoid lumenal 29 kDa protein, chloroplastic; Short=TL29; EC=1.-.-.-; AltName: Full=LeAPx09; AltName: Full=P29; Flags: Precursor;	M1D1G1_SOLTU SubName: Full=Thylakoid lumenal 29 kDa protein, chloroplastic {ECO:0000313|EnsemblPlants:PGSC0003DMT400079219};	--	GO:0009507,chloroplast; GO:0009543,chloroplast thylakoid lumen; GO:0020037,heme binding; GO:0004601,peroxidase activity; GO:0034599,cellular response to oxidative stress; GO:0042744,hydrogen peroxide catabolic process; GO:0000302,response to reactive oxygen species; GO:0003674,molecular_function; GO:0005488,binding; GO:0046906,tetrapyrrole binding; GO:0097159,organic cyclic compound binding; GO:1…	PF00141.26:Peroxidase	--	--	--
evm.TU.chr02.3242	-1.69674	0	0	down	K07374 tubulin alpha | (RefSeq) tubulin alpha chain (A)	ko04145: Phagosome	PREDICTED: tubulin alpha chain [Nicotiana sylvestris]	TBA_PRUDU RecName: Full=Tubulin alpha chain;	A0A1U7XKJ3_NICSY RecName: Full=Tubulin alpha chain {ECO:0000256|RuleBase:RU000352};	Alpha tubulin	GO:0005737,cytoplasm; GO:0005874,microtubule; GO:0005525,GTP binding; GO:0005200,structural constituent of cytoskeleton; GO:0007017,microtubule-based process; GO:0000166,nucleotide binding; GO:0001882,nucleoside binding; GO:0001883,purine nucleoside binding; GO:0003674,molecular_function; GO:0005488,binding; GO:0017076,purine nucleotide binding; GO:0019001,guanyl nucleotide binding; GO:0032549,ri…	PF00091.28:Tubulin/FtsZ family, GTPase domain	--	--	--
evm.TU.chr02.3250	-1.70459	0	0	down	K19035 50S ribosomal protein 6 | (RefSeq) 50S ribosomal protein 6, chloroplastic (A)	--	hypothetical protein H5410_024167 [Solanum commersonii]	PSRP6_ARATH RecName: Full=50S ribosomal protein 6, chloroplastic; AltName: Full=CL25; AltName: Full=Plastid-specific 50S ribosomal protein 6; Short=PSRP-6; Flags: Precursor;	A0A0V0GRI1_SOLCH SubName: Full=Putative 50S ribosomal protein 6, chloroplastic-like {ECO:0000313|EMBL:JAP10773.1};	--	GO:0009507,chloroplast; GO:0009536,plastid; GO:0005840,ribosome; GO:0003729,mRNA binding; GO:0019843,rRNA binding; GO:0003735,structural constituent of ribosome; GO:0006412,translation; GO:0003674,molecular_function; GO:0003676,nucleic acid binding; GO:0003723,RNA binding; GO:0005488,binding; GO:0097159,organic cyclic compound binding; GO:1901363,heterocyclic compound binding; GO:0005198,structur…	PF17257.5:Family of unknown function (DUF5323)	--	--	--
evm.TU.chr02.3285	3.34841	0	0	up	K04733 interleukin-1 receptor-associated kinase 4 [EC:2.7.11.1] | (RefSeq) G-type lectin S-receptor-like serine/threonine-protein kinase RKS1 (A)	--	uncharacterized protein LOC104084949 [Nicotiana tomentosiformis]	Y4729_ARATH RecName: Full=G-type lectin S-receptor-like serine/threonine-protein kinase At4g27290; EC=2.7.11.1; Flags: Precursor;	A0A3Q7G5Y6_SOLLC SubName: Full=Uncharacterized protein {ECO:0000313|EnsemblPlants:Solyc04g077330.3.1};	--	GO:0005886,plasma membrane; GO:0005524,ATP binding; GO:0005516,calmodulin binding; GO:0030246,carbohydrate binding; GO:0106310,protein serine kinase activity; GO:0004674,protein serine/threonine kinase activity; GO:0031625,ubiquitin protein ligase binding; GO:0006468,protein phosphorylation; GO:0048544,recognition of pollen; GO:0000166,nucleotide binding; GO:0003674,molecular_function; GO:0005488…	PF07714.20:Protein tyrosine and serine/threonine kinase	--	--	--
evm.TU.chr02.3405	4.66813	0	0	up	K13260 isoflavone/4'-methoxyisoflavone 2'-hydroxylase [EC:1.14.14.90 1.14.14.89] | (RefSeq) cytochrome P450 81Q32-like isoform X1 (A)	ko00943: Isoflavonoid biosynthesis; ko01100: Metabolic pathways; ko01110: Biosynthesis of secondary metabolites	uncharacterized protein LOC125813597 [Solanum verrucosum]	CYC13_CATRO RecName: Full=Cytochrome P450 81C13 {ECO:0000303|PubMed:24710322}; Short=CrCYP81C13 {ECO:0000303|PubMed:24710322}; EC=1.14.-.- {ECO:0000305}; Flags: Precursor;	A0A3Q7G6G6_SOLLC SubName: Full=Uncharacterized protein {ECO:0000313|EnsemblPlants:Solyc04g078360.2.1};	Cytochrome P450 CYP2 subfamily	GO:0020037,heme binding; GO:0005506,iron ion binding; GO:0004497,monooxygenase activity; GO:0016705,oxidoreductase activity, acting on paired donors, with incorporation or reduction of molecular oxygen; GO:0003674,molecular_function; GO:0005488,binding; GO:0046906,tetrapyrrole binding; GO:0097159,organic cyclic compound binding; GO:1901363,heterocyclic compound binding; GO:0043167,ion binding; GO…	PF00067.25:Cytochrome P450	--	--	--
evm.TU.chr02.3439	4.0486	0	0	up	K19747 BAHD acyltransferase [EC:2.3.1.-] | (RefSeq) BAHD acyltransferase DCR (A)	--	hypothetical protein [Datura stramonium]	Y3028_ARATH RecName: Full=Uncharacterized acetyltransferase At3g50280; EC=2.3.1.-;	A0A1U8GJ87_CAPAN SubName: Full=uncharacterized acetyltransferase At3g50280-like {ECO:0000313|RefSeq:XP_016568793.1};	--	GO:0016746,transferase activity, transferring acyl groups; GO:0003674,molecular_function; GO:0003824,catalytic activity; GO:0016740,transferase activity	PF02458.18:Transferase family	--	--	--
evm.TU.chr02.3454	-2.4834	0	0	down	K16818 phospholipase A1 [EC:3.1.1.32] | (GenBank) glycerolipase A1 (A)	ko00564: Glycerophospholipid metabolism; ko00592: alpha-Linolenic acid metabolism; ko01100: Metabolic pathways; ko01110: Biosynthesis of secondary metabolites	hypothetical protein [Datura stramonium]	OBL1_ARATH RecName: Full=Triacylglycerol lipase OBL1 {ECO:0000305}; EC=3.1.1.- {ECO:0000269|PubMed:29178188}; AltName: Full=Oil body lipase 1 {ECO:0000303|PubMed:29178188}; Short=AtOBL1 {ECO:0000303|PubMed:29178188};	M1ADQ2_SOLTU SubName: Full=Triacylglycerol lipase {ECO:0000313|EnsemblPlants:PGSC0003DMT400020560};	Predicted lipase	GO:0016021,integral component of membrane; GO:0005811,lipid droplet; GO:0090406,pollen tube; GO:0047372,acylglycerol lipase activity; GO:0033878,hormone-sensitive lipase activity; GO:0004806,triglyceride lipase activity; GO:0016042,lipid catabolic process; GO:0003674,molecular_function; GO:0003824,catalytic activity; GO:0016298,lipase activity; GO:0016787,hydrolase activity; GO:0016788,hydrolase …	PF01764.28:Lipase (class 3)	--	--	--
evm.TU.chr02.3540	1.38246	0	0	up	K13457 disease resistance protein RPM1 | (RefSeq) LOW QUALITY PROTEIN: disease resistance protein RPM1-like (A)	ko04626: Plant-pathogen interaction	probable disease resistance protein At4g33300 [Solanum lycopersicum]	DRL29_ARATH RecName: Full=Probable disease resistance protein At4g33300;	A0A3Q7GAM9_SOLLC RecName: Full=RPW8 domain-containing protein {ECO:0000259|PROSITE:PS51153};	--	GO:0048046,apoplast; GO:0043531,ADP binding; GO:0005524,ATP binding; GO:0042742,defense response to bacterium; GO:0000166,nucleotide binding; GO:0003674,molecular_function; GO:0005488,binding; GO:0017076,purine nucleotide binding; GO:0030554,adenyl nucleotide binding; GO:0032553,ribonucleotide binding; GO:0032555,purine ribonucleotide binding; GO:0032559,adenyl ribonucleotide binding; GO:0036094,…	PF00931.25:NB-ARC domain	--	--	--
evm.TU.chr02.3602	-1.57755	0	0	down	K02996 small subunit ribosomal protein S9 | (RefSeq) 30S ribosomal protein S9, chloroplastic (A)	ko03010: Ribosome	40S ribosomal protein S9 [Datura stramonium]	RR9_SPIOL RecName: Full=30S ribosomal protein S9, chloroplastic {ECO:0000303|PubMed:24352233}; AltName: Full=Chloroplastic small ribosomal subunit protein uS9c {ECO:0000303|PubMed:28007896}; Flags: Precursor;	A0A6N2BL27_SOLCI SubName: Full=Uncharacterized protein {ECO:0000313|EMBL:TMW92653.1};	Mitochondrial/chloroplast ribosomal protein S9	GO:0009507,chloroplast; GO:0000312,plastid small ribosomal subunit; GO:0015935,small ribosomal subunit; GO:0003723,RNA binding; GO:0019843,rRNA binding; GO:0003735,structural constituent of ribosome; GO:0006412,translation; GO:0003674,molecular_function; GO:0003676,nucleic acid binding; GO:0005488,binding; GO:0097159,organic cyclic compound binding; GO:1901363,heterocyclic compound binding; GO:00…	PF00380.22:Ribosomal protein S9/S16	--	--	--
evm.TU.chr02.3627	-1.64209	0	0	down	K13789 geranylgeranyl diphosphate synthase, type II [EC:2.5.1.1 2.5.1.10 2.5.1.29] | (RefSeq) geranylgeranyl pyrophosphate synthase, chloroplastic-like (A)	ko00900: Terpenoid backbone biosynthesis; ko01100: Metabolic pathways; ko01110: Biosynthesis of secondary metabolites	chloroplast geranylgeranyl pyrophosphate synthase [Lycium chinense]	GGPPS_CAPAN RecName: Full=Geranylgeranyl pyrophosphate synthase, chloroplastic {ECO:0000303|PubMed:1303794}; Short=GGPP synthase {ECO:0000303|PubMed:1303794}; Short=GGPS {ECO:0000303|PubMed:1303794}; EC=2.5.1.- {ECO:0000269|PubMed:1303794}; AltName: Full=(2E,6E)-farnesyl diphosphate synthase {ECO:0000303|PubMed:1303794}; AltName: Full=Dimethylallyltranstransferase {ECO:0000303|PubMed:1303794}; EC…	A0A0R5SCB6_LYCCN SubName: Full=Chloroplast geranylgeranyl pyrophosphate synthase {ECO:0000313|EMBL:AIY34697.1};	Geranylgeranyl pyrophosphate synthase/Polyprenyl synthetase	GO:0009507,chloroplast; GO:0009536,plastid; GO:0004161,dimethylallyltranstransferase activity; GO:0004311,farnesyltranstransferase activity; GO:0004337,geranyltranstransferase activity; GO:0046872,metal ion binding; GO:0016117,carotenoid biosynthetic process; GO:0045337,farnesyl diphosphate biosynthetic process; GO:0033384,geranyl diphosphate biosynthetic process; GO:0033386,geranylgeranyl diphos…	PF00348.20:Polyprenyl synthetase	--	--	--
evm.TU.chr02.3740	2.87849	0	0	up	K03671 thioredoxin 1 | (RefSeq) thioredoxin H-type 1-like (A)	--	hypothetical protein [Datura stramonium]	TRXH1_TOBAC RecName: Full=Thioredoxin H-type 1; Short=Trx-H1;	A0A1S3ZUX0_TOBAC SubName: Full=thioredoxin H-type 1-like {ECO:0000313|RefSeq:XP_016468113.1};	Thioredoxin	GO:0005737,cytoplasm; GO:0015035,protein disulfide oxidoreductase activity; GO:0003674,molecular_function; GO:0003824,catalytic activity; GO:0015036,disulfide oxidoreductase activity; GO:0016491,oxidoreductase activity; GO:0016667,oxidoreductase activity, acting on a sulfur group of donors; GO:0005575,cellular_component; GO:0005622,intracellular anatomical structure; GO:0110165,cellular anatomica…	PF00085.23:Thioredoxin	--	--	--
evm.TU.chr02.3741	-1.55572	0	0	down	--	--	hypothetical protein [Datura stramonium]	--	A0A1S4CA23_TOBAC SubName: Full=lon protease 2-like {ECO:0000313|RefSeq:XP_016497809.1};	Predicted E3 ubiquitin ligase	GO:0008233,peptidase activity; GO:0006508,proteolysis; GO:0003674,molecular_function; GO:0003824,catalytic activity; GO:0016787,hydrolase activity; GO:0140096,catalytic activity, acting on a protein; GO:0006807,nitrogen compound metabolic process; GO:0008150,biological_process; GO:0008152,metabolic process; GO:0019538,protein metabolic process; GO:0043170,macromolecule metabolic process; GO:00442…	PF02190.19:ATP-dependent protease La (LON) substrate-binding domain	--	--	--
evm.TU.chr02.3767	-1.87356	0	0	down	--	--	hypothetical protein [Datura stramonium]	ARC6_ARATH RecName: Full=Protein ACCUMULATION AND REPLICATION OF CHLOROPLASTS 6, chloroplastic {ECO:0000303|PubMed:12897262}; Short=AtARC6 {ECO:0000303|PubMed:23020316}; Flags: Precursor;	A0A6N2C9C4_SOLCI RecName: Full=ARC6-like_IMS domain-containing protein {ECO:0000259|Pfam:PF13355};	--	GO:0009507,chloroplast; GO:0009941,chloroplast envelope; GO:0009706,chloroplast inner membrane; GO:0031357,integral component of chloroplast inner membrane; GO:0009536,plastid; GO:0042803,protein homodimerization activity; GO:0043621,protein self-association; GO:0010020,chloroplast fission; GO:0009658,chloroplast organization; GO:0009739,response to gibberellin; GO:0003674,molecular_function; GO:…	PF13355.9:ARC6-like, IMS domain	--	--	--
evm.TU.chr02.3820	2.27685	0	0	up	K03686 molecular chaperone DnaJ | (RefSeq) hypothetical protein (A)	--	hypothetical protein [Datura stramonium]	DNJ11_ARATH RecName: Full=Chaperone protein dnaJ 11, chloroplastic; Short=AtDjC11; Short=AtJ11; Flags: Precursor;	A0A2G2X1J1_CAPBA SubName: Full=Chaperone protein DnaJ {ECO:0000313|EMBL:PHT51358.1};	Molecular chaperone (DnaJ superfamily)	GO:0009507,chloroplast; GO:0009570,chloroplast stroma; GO:0005634,nucleus; GO:0009536,plastid; GO:0005575,cellular_component; GO:0005622,intracellular anatomical structure; GO:0005737,cytoplasm; GO:0043226,organelle; GO:0043227,membrane-bounded organelle; GO:0043229,intracellular organelle; GO:0043231,intracellular membrane-bounded organelle; GO:0110165,cellular anatomical entity; GO:0009532,plas…	PF00226.34:DnaJ domain	--	--	--
evm.TU.chr02.3825	1.073	0	0	up	K09487 heat shock protein 90kDa beta | (RefSeq) endoplasmin homolog (A)	ko04141: Protein processing in endoplasmic reticulum; ko04626: Plant-pathogen interaction	endoplasmin homolog [Solanum verrucosum]	ENPL_CATRO RecName: Full=Endoplasmin homolog; AltName: Full=Glucose-regulated protein 94 homolog; Short=GRP-94 homolog; Flags: Precursor;	A0A6N2C321_SOLCI RecName: Full=HATPase_c domain-containing protein {ECO:0000259|SMART:SM00387};	Endoplasmic reticulum glucose-regulated protein (GRP94/endoplasmin), HSP90 family	GO:0005788,endoplasmic reticulum lumen; GO:0005524,ATP binding; GO:0016887,ATPase activity; GO:0051082,unfolded protein binding; GO:0006457,protein folding; GO:0000166,nucleotide binding; GO:0003674,molecular_function; GO:0005488,binding; GO:0017076,purine nucleotide binding; GO:0030554,adenyl nucleotide binding; GO:0032553,ribonucleotide binding; GO:0032555,purine ribonucleotide binding; GO:0032…	PF00183.21:Hsp90 protein	--	--	--
evm.TU.chr02.383	-1.23205	0	0	down	K00454 lipoxygenase [EC:1.13.11.12] | (RefSeq) linoleate 13S-lipoxygenase 2-1, chloroplastic-like (A)	ko00591: Linoleic acid metabolism; ko00592: alpha-Linolenic acid metabolism; ko01100: Metabolic pathways; ko01110: Biosynthesis of secondary metabolites	PREDICTED: linoleate 13S-lipoxygenase 2-1, chloroplastic-like [Nicotiana attenuata]	LOX21_SOLTU RecName: Full=Linoleate 13S-lipoxygenase 2-1, chloroplastic {ECO:0000303|PubMed:8702864}; EC=1.13.11.12 {ECO:0000269|PubMed:11675388, ECO:0000269|PubMed:8702864}; AltName: Full=Lipoxygenase 2-1 {ECO:0000303|PubMed:8702864}; Flags: Precursor;	Q6X5R6_NICAT RecName: Full=Lipoxygenase {ECO:0000256|RuleBase:RU003975}; EC=1.13.11.- {ECO:0000256|RuleBase:RU003975}; Flags: Fragment;	--	GO:0009570,chloroplast stroma; GO:0009534,chloroplast thylakoid; GO:0016165,linoleate 13S-lipoxygenase activity; GO:0046872,metal ion binding; GO:0016702,oxidoreductase activity, acting on single donors with incorporation of molecular oxygen, incorporation of two atoms of oxygen; GO:0006633,fatty acid biosynthetic process; GO:0010597,green leaf volatile biosynthetic process; GO:0034440,lipid oxid…	PF00305.22:Lipoxygenase	--	--	--
evm.TU.chr02.3863	-1.6789	0	0	down	K03671 thioredoxin 1 | (RefSeq) thioredoxin H1 (A)	--	thioredoxin-like protein CDSP32, chloroplastic [Capsicum annuum]	CDSP_ARATH RecName: Full=Thioredoxin-like protein CDSP32, chloroplastic; AltName: Full=Chloroplastic drought-induced stress protein of 32 KDa; Short=AtCDSP32; Flags: Precursor;	A0A2G2ZSP8_CAPAN SubName: Full=thioredoxin-like protein CDSP32, chloroplastic {ECO:0000313|RefSeq:XP_016568326.1};	Thioredoxin	GO:0009507,chloroplast; GO:0009941,chloroplast envelope; GO:0009570,chloroplast stroma; GO:0005739,mitochondrion; GO:0016671,oxidoreductase activity, acting on a sulfur group of donors, disulfide as acceptor; GO:0045454,cell redox homeostasis; GO:0042742,defense response to bacterium; GO:0010286,heat acclimation; GO:0006979,response to oxidative stress; GO:0009414,response to water deprivation; G…	PF00085.23:Thioredoxin	--	--	--
evm.TU.chr02.3867	-1.58539	0	0	down	K02638 plastocyanin | (RefSeq) plastocyanin A'/A'' (A)	ko00195: Photosynthesis; ko01100: Metabolic pathways	PREDICTED: plastocyanin A'/A'' [Nicotiana sylvestris]	PLAS_SILLB RecName: Full=Plastocyanin, chloroplastic; Flags: Precursor;	A0A1U7WRS3_NICSY RecName: Full=Plastocyanin {ECO:0000256|RuleBase:RU363020};	--	GO:0009535,chloroplast thylakoid membrane; GO:0005507,copper ion binding; GO:0009055,electron transfer activity; GO:0003674,molecular_function; GO:0005488,binding; GO:0043167,ion binding; GO:0043169,cation binding; GO:0046872,metal ion binding; GO:0046914,transition metal ion binding; GO:0003824,catalytic activity; GO:0016491,oxidoreductase activity; GO:0005575,cellular_component; GO:0005622,intr…	PF00127.23:Copper binding proteins, plastocyanin/azurin family	--	--	--
evm.TU.chr02.3890	1.53123	0	0	up	--	--	hypothetical protein [Datura stramonium]	--	A0A2G2X1H7_CAPBA SubName: Full=Phosphoprotein ECPP44 {ECO:0000313|EMBL:PHT51344.1};	--	GO:0009414,response to water deprivation; GO:0001101,response to acid chemical; GO:0006950,response to stress; GO:0008150,biological_process; GO:0009415,response to water; GO:0009628,response to abiotic stimulus; GO:0010035,response to inorganic substance; GO:0042221,response to chemical; GO:0050896,response to stimulus; GO:1901700,response to oxygen-containing compound	PF00257.22:Dehydrin	--	--	--
evm.TU.chr02.3900	-1.31295	0	0	down	K03798 cell division protease FtsH [EC:3.4.24.-] | (RefSeq) ATP-dependent zinc metalloprotease FTSH, chloroplastic (A)	--	ATP-dependent zinc metalloprotease FTSH 1, chloroplastic [Datura stramonium]	FTSH_TOBAC RecName: Full=ATP-dependent zinc metalloprotease FTSH, chloroplastic; EC=3.4.24.-; AltName: Full=DS9; Flags: Precursor;	M1ALR5_SOLTU SubName: Full=FtsH {ECO:0000313|EnsemblPlants:PGSC0003DMT400025632};	AAA+-type ATPase containing the peptidase M41 domain	GO:0031969,chloroplast membrane; GO:0009534,chloroplast thylakoid; GO:0016021,integral component of membrane; GO:0005524,ATP binding; GO:0016887,ATPase activity; GO:0004176,ATP-dependent peptidase activity; GO:0046872,metal ion binding; GO:0004222,metalloendopeptidase activity; GO:0007049,cell cycle; GO:0051301,cell division; GO:0006508,proteolysis; GO:0000166,nucleotide binding; GO:0003674,molec…	PF01434.21:Peptidase family M41	--	--	--
evm.TU.chr02.410	-2.78691	0	0	down	K00208 enoyl-[acyl-carrier protein] reductase I [EC:1.3.1.9 1.3.1.10] | (RefSeq) enoyl-[acyl-carrier-protein] reductase [NADH], chloroplastic-like (A)	ko00061: Fatty acid biosynthesis; ko00780: Biotin metabolism; ko01100: Metabolic pathways; ko01110: Biosynthesis of secondary metabolites; ko01212: Fatty acid metabolism; ko01240: Biosynthesis of cofactors	enoyl-[acyl-carrier-protein]	FABI_ARATH RecName: Full=Enoyl-[acyl-carrier-protein] reductase [NADH], chloroplastic; Short=ENR; EC=1.3.1.9; AltName: Full=NADH-dependent enoyl-ACP reductase 1; AltName: Full=Protein MOSAIC DEATH 1; Flags: Precursor;	B5LAU4_CAPAN SubName: Full=Putative enoyl-acyl-carrier-protein reductase {ECO:0000313|EMBL:ACF17651.1};	Reductases with broad range of substrate specificities	GO:0009507,chloroplast; GO:0009941,chloroplast envelope; GO:0009570,chloroplast stroma; GO:0005835,fatty acid synthase complex; GO:0005739,mitochondrion; GO:0009579,thylakoid; GO:0005507,copper ion binding; GO:0004318,enoyl-[acyl-carrier-protein] reductase (NADH) activity; GO:0016631,enoyl-[acyl-carrier-protein] reductase activity; GO:0006633,fatty acid biosynthetic process; GO:0003674,molecular_…	PF13561.9:Enoyl-(Acyl carrier protein) reductase	--	--	--
evm.TU.chr02.414	-1.52846	0	0	down	K10256 omega-6 fatty acid desaturase / acyl-lipid omega-6 desaturase (Delta-12 desaturase) [EC:1.14.19.6 1.14.19.22] | (RefSeq) delta(12)-acyl-lipid-desaturase-like (A)	ko01040: Biosynthesis of unsaturated fatty acids; ko01100: Metabolic pathways; ko01212: Fatty acid metabolism	delta(12)-acyl-lipid-desaturase-like [Solanum stenotomum]	FAD12_PUNGR RecName: Full=Delta(12)-acyl-lipid-desaturase {ECO:0000303|PubMed:12354116}; EC=1.14.19.- {ECO:0000305}; AltName: Full=Delta(12)-oleate desaturase {ECO:0000303|PubMed:12464604}; Short=PgFAD2 {ECO:0000303|PubMed:12464604};	M1D5H1_SOLTU SubName: Full=D12 oleate desaturase {ECO:0000313|EnsemblPlants:PGSC0003DMT400082017};	--	GO:0016021,integral component of membrane; GO:0016717,oxidoreductase activity, acting on paired donors, with oxidation of a pair of donors resulting in the reduction of molecular oxygen to two molecules of water; GO:0006636,unsaturated fatty acid biosynthetic process; GO:0003674,molecular_function; GO:0003824,catalytic activity; GO:0016491,oxidoreductase activity; GO:0016705,oxidoreductase activi…	PF00487.27:Fatty acid desaturase	--	--	--
evm.TU.chr02.417	-1.53865	0	0	down	--	--	hypothetical protein [Datura stramonium]	--	M1D5G9_SOLTU SubName: Full=Extensin {ECO:0000313|EnsemblPlants:PGSC0003DMT400082014};	--	--	--	--	--	--
evm.TU.chr02.429	2.38444	0	0	up	K00430 peroxidase [EC:1.11.1.7] | (RefSeq) CEVI-1; peroxidase precursor (A)	ko00940: Phenylpropanoid biosynthesis; ko01100: Metabolic pathways; ko01110: Biosynthesis of secondary metabolites	hypothetical protein [Datura stramonium]	PERX_TOBAC RecName: Full=Lignin-forming anionic peroxidase; EC=1.11.1.7; AltName: Full=TOPA; Flags: Precursor;	A0A3Q7E7T2_SOLLC RecName: Full=Peroxidase {ECO:0000256|ARBA:ARBA00012313, ECO:0000256|RuleBase:RU362060}; EC=1.11.1.7 {ECO:0000256|ARBA:ARBA00012313, ECO:0000256|RuleBase:RU362060};	--	GO:0005576,extracellular region; GO:0020037,heme binding; GO:0046872,metal ion binding; GO:0004601,peroxidase activity; GO:0042744,hydrogen peroxide catabolic process; GO:0006979,response to oxidative stress; GO:0003674,molecular_function; GO:0005488,binding; GO:0046906,tetrapyrrole binding; GO:0097159,organic cyclic compound binding; GO:1901363,heterocyclic compound binding; GO:0043167,ion bindi…	PF00141.26:Peroxidase	--	--	--
evm.TU.chr02.463	1.31617	0	0	up	K15363 fanconi-associated nuclease 1 [EC:3.1.21.- 3.1.4.1] | (RefSeq) fanconi-associated nuclease 1 homolog (A)	--	PREDICTED: metal-nicotianamine transporter YSL3-like isoform X1 [Nicotiana attenuata]	YSL3_ARATH RecName: Full=Metal-nicotianamine transporter YSL3; AltName: Full=Protein YELLOW STRIPE LIKE 3; Short=AtYSL3;	A0A1J6IAL7_NICAT SubName: Full=Metal-nicotianamine transporter ysl3 {ECO:0000313|EMBL:OIT01618.1};	--	GO:0016021,integral component of membrane; GO:0016020,membrane; GO:0005886,plasma membrane; GO:0051980,iron-nicotianamine transmembrane transporter activity; GO:0035673,oligopeptide transmembrane transporter activity; GO:0003006,developmental process involved in reproduction; GO:0010039,response to iron ion; GO:0009624,response to nematode; GO:0048316,seed development; GO:0003674,molecular_functi…	PF03169.18:OPT oligopeptide transporter protein	--	--	--
evm.TU.chr02.7	-1.86516	0	0	down	K00031 isocitrate dehydrogenase [EC:1.1.1.42] | (RefSeq) IDH, IDP, icdh-1; isocitrate dehydrogenase [NADP] (A)	ko00020: Citrate cycle (TCA cycle); ko00480: Glutathione metabolism; ko01100: Metabolic pathways; ko01110: Biosynthesis of secondary metabolites; ko01200: Carbon metabolism; ko01210: 2-Oxocarboxylic acid metabolism; ko01230: Biosynthesis of amino acids; ko04146: Peroxisome	PREDICTED: isocitrate dehydrogenase [NADP]	IDHC_SOLTU RecName: Full=Isocitrate dehydrogenase [NADP]; Short=IDH; EC=1.1.1.42; AltName: Full=IDP; AltName: Full=NADP(+)-specific ICDH; AltName: Full=Oxalosuccinate decarboxylase;	M1D530_SOLTU RecName: Full=Isocitrate dehydrogenase [NADP] {ECO:0000256|PIRNR:PIRNR000108}; EC=1.1.1.42 {ECO:0000256|PIRNR:PIRNR000108};	NADP-dependent isocitrate dehydrogenase	GO:0005739,mitochondrion; GO:0004450,isocitrate dehydrogenase (NADP+) activity; GO:0000287,magnesium ion binding; GO:0051287,NAD binding; GO:0006097,glyoxylate cycle; GO:0006102,isocitrate metabolic process; GO:0006739,NADP metabolic process; GO:0006099,tricarboxylic acid cycle; GO:0003674,molecular_function; GO:0003824,catalytic activity; GO:0004448,isocitrate dehydrogenase activity; GO:0016491,…	PF00180.23:Isocitrate/isopropylmalate dehydrogenase	--	--	--
evm.TU.chr02.752	-1.73274	0	0	down	K03768 peptidyl-prolyl cis-trans isomerase B (cyclophilin B) [EC:5.2.1.8] | (RefSeq) photosynthetic NDH subunit of lumenal location 5, chloroplastic (A)	--	Peptidyl-prolyl cis-trans isomerase [Artemisia annua]	PNSL5_ARATH RecName: Full=Photosynthetic NDH subunit of lumenal location 5, chloroplastic {ECO:0000303|PubMed:21785130}; AltName: Full=Cyclophilin of 20 kDa 2 {ECO:0000303|PubMed:15047905, ECO:0000303|PubMed:15051864, ECO:0000303|PubMed:15084723}; Short=AtCYP20-2 {ECO:0000303|PubMed:15047905, ECO:0000303|PubMed:15051864, ECO:0000303|PubMed:15084723}; AltName: Full=Peptidyl-prolyl cis-trans isomer…	A0A2U1P4N4_ARTAN SubName: Full=Peptidyl-prolyl cis-trans isomerase {ECO:0000313|EMBL:PWA80702.1};	Peptidyl-prolyl cis-trans isomerase	GO:0009507,chloroplast; GO:0009533,chloroplast stromal thylakoid; GO:0009534,chloroplast thylakoid; GO:0009535,chloroplast thylakoid membrane; GO:0005737,cytoplasm; GO:0009536,plastid; GO:0009579,thylakoid; GO:0031977,thylakoid lumen; GO:0016018,cyclosporin A binding; GO:0003755,peptidyl-prolyl cis-trans isomerase activity; GO:0043424,protein histidine kinase binding; GO:0010275,NAD(P)H dehydroge…	PF00160.24:Cyclophilin type peptidyl-prolyl cis-trans isomerase/CLD	--	--	--
evm.TU.chr03.1048	-1.64564	0	0	down	K08915 light-harvesting complex II chlorophyll a/b binding protein 4 | (RefSeq) chlorophyll a-b binding protein CP29.1, chloroplastic (A)	ko00196: Photosynthesis - antenna proteins; ko01100: Metabolic pathways	chlorophyll a-b binding protein CP29.1, chloroplastic [Solanum lycopersicum]	CB4A_ARATH RecName: Full=Chlorophyll a-b binding protein CP29.1, chloroplastic; AltName: Full=LHCB4.1; AltName: Full=LHCII protein 4.1; Flags: Precursor;	A0A3Q7I0X4_SOLLC RecName: Full=Chlorophyll a-b binding protein, chloroplastic {ECO:0000256|RuleBase:RU363080};	--	GO:0009507,chloroplast; GO:0009534,chloroplast thylakoid; GO:0009535,chloroplast thylakoid membrane; GO:0016021,integral component of membrane; GO:0009522,photosystem I; GO:0009523,photosystem II; GO:0005886,plasma membrane; GO:0010287,plastoglobule; GO:0009579,thylakoid; GO:0016168,chlorophyll binding; GO:0046872,metal ion binding; GO:0003729,mRNA binding; GO:0019904,protein domain specific bind…	PF00504.24:Chlorophyll A-B binding protein	--	--	--
evm.TU.chr03.124	-2.40307	0	0	down	K03531 cell division protein FtsZ | (RefSeq) ftsZ; cell division protein FtsZ homolog 2-2, chloroplastic-like (A)	--	PREDICTED: cell division protein FtsZ homolog 2-2, chloroplastic-like [Nicotiana sylvestris]	FTZ22_ARATH RecName: Full=Cell division protein FtsZ homolog 2-2, chloroplastic {ECO:0000303|PubMed:11554751}; Short=AtFtsZ2-2 {ECO:0000303|PubMed:11554751}; AltName: Full=Plastid division protein FTSZ2-2 {ECO:0000303|PubMed:11554751}; Flags: Precursor;	A0A1U7YJ81_NICSY SubName: Full=cell division protein FtsZ homolog 2-2, chloroplastic-like {ECO:0000313|RefSeq:XP_009802019.1, ECO:0000313|RefSeq:XP_009802020.1};	--	GO:0009507,chloroplast; GO:0009570,chloroplast stroma; GO:0009534,chloroplast thylakoid; GO:0009535,chloroplast thylakoid membrane; GO:0070938,contractile ring; GO:0005737,cytoplasm; GO:0005829,cytosol; GO:0009532,plastid stroma; GO:0042651,thylakoid membrane; GO:0005525,GTP binding; GO:0003924,GTPase activity; GO:0042802,identical protein binding; GO:0043621,protein self-association; GO:0010020,…	PF00091.28:Tubulin/FtsZ family, GTPase domain	--	--	--
evm.TU.chr03.1358	-2.08968	0	0	down	K00688 glycogen phosphorylase [EC:2.4.1.1] | (RefSeq) alpha-glucan phosphorylase, H isozyme (A)	ko00500: Starch and sucrose metabolism; ko01100: Metabolic pathways; ko01110: Biosynthesis of secondary metabolites	alpha-glucan phosphorylase, H isozyme [Capsicum annuum]	PHSH_SOLTU RecName: Full=Alpha-glucan phosphorylase, H isozyme; EC=2.4.1.1; AltName: Full=Starch phosphorylase H;	A0A2G2YRV5_CAPAN RecName: Full=Alpha-1,4 glucan phosphorylase {ECO:0000256|RuleBase:RU000587}; EC=2.4.1.1 {ECO:0000256|RuleBase:RU000587};	Glycogen phosphorylase	GO:0005737,cytoplasm; GO:0008184,glycogen phosphorylase activity; GO:0102250,linear malto-oligosaccharide phosphorylase activity; GO:0030170,pyridoxal phosphate binding; GO:0102499,SHG alpha-glucan phosphorylase activity; GO:0005980,glycogen catabolic process; GO:0003674,molecular_function; GO:0003824,catalytic activity; GO:0004645,1,4-alpha-oligoglucan phosphorylase activity; GO:0016740,transfer…	PF00343.23:Carbohydrate phosphorylase	--	--	--
evm.TU.chr03.155	-2.38643	0	0	down	K00700 1,4-alpha-glucan branching enzyme [EC:2.4.1.18] | (RefSeq) 1,4-alpha-glucan-branching enzyme 2-2, chloroplastic/amyloplastic isoform X1 (A)	ko00500: Starch and sucrose metabolism; ko01100: Metabolic pathways; ko01110: Biosynthesis of secondary metabolites	Starch branching enzyme IIa [Datura stramonium]	GLGB1_PEA RecName: Full=1,4-alpha-glucan-branching enzyme 1, chloroplastic/amyloplastic; EC=2.4.1.18; AltName: Full=Starch branching enzyme I; Flags: Precursor;	A0A2G2VX17_CAPBA RecName: Full=1,4-alpha-glucan branching enzyme {ECO:0000256|ARBA:ARBA00012541}; EC=2.4.1.18 {ECO:0000256|ARBA:ARBA00012541};	1,4-alpha-glucan branching enzyme/starch branching enzyme II	GO:0009501,amyloplast; GO:0009507,chloroplast; GO:0003844,1,4-alpha-glucan branching enzyme activity; GO:0102752,1,4-alpha-glucan branching enzyme activity (using a glucosylated glycogenin as primer for glycogen synthesis); GO:0043169,cation binding; GO:0004553,hydrolase activity, hydrolyzing O-glycosyl compounds; GO:0009793,embryo development ending in seed dormancy; GO:0005978,glycogen biosynth…	PF02806.21:Alpha amylase, C-terminal all-beta domain	--	--	--
evm.TU.chr03.1649	-1.5047	0	0	down	K02931 large subunit ribosomal protein L5 | (RefSeq) 50S ribosomal protein L5, chloroplastic (A)	ko03010: Ribosome	50S ribosomal protein L5, chloroplastic [Nicotiana tomentosiformis]	RK5_SPIOL RecName: Full=50S ribosomal protein L5, chloroplastic {ECO:0000303|PubMed:10874046}; AltName: Full=Chloroplastic large ribosomal subunit protein uL5c {ECO:0000303|PubMed:28007896}; Flags: Precursor;	A0A1S3X434_TOBAC RecName: Full=50S ribosomal protein L5, chloroplastic {ECO:0000256|ARBA:ARBA00014091};	Mitochondrial/chloroplast ribosomal protein L5/L7	GO:0009507,chloroplast; GO:0005840,ribosome; GO:0003723,RNA binding; GO:0019843,rRNA binding; GO:0003735,structural constituent of ribosome; GO:0006412,translation; GO:0003674,molecular_function; GO:0003676,nucleic acid binding; GO:0005488,binding; GO:0097159,organic cyclic compound binding; GO:1901363,heterocyclic compound binding; GO:0005198,structural molecule activity; GO:0006518,peptide meta…	PF00673.24:ribosomal L5P family C-terminus	--	--	--
evm.TU.chr03.1684	5.46578	0	0	up	K13459 disease resistance protein RPS2 | (RefSeq) disease resistance protein At4g27190 (A)	ko04626: Plant-pathogen interaction	hypothetical protein [Datura stramonium]	WRK70_SOLLC RecName: Full=WRKY DNA-binding transcription factor 70 {ECO:0000303|PubMed:21898085}; Short=SlWRKY70 {ECO:0000303|PubMed:21898085};	A0A1S3X9M4_TOBAC SubName: Full=probable WRKY transcription factor 70 {ECO:0000313|RefSeq:XP_016436463.1};	--	GO:0005634,nucleus; GO:0003700,DNA-binding transcription factor activity; GO:0043565,sequence-specific DNA binding; GO:0002215,defense response to nematode; GO:2000068,regulation of defense response to insect; GO:0009625,response to insect; GO:0009753,response to jasmonic acid; GO:0009624,response to nematode; GO:0009751,response to salicylic acid; GO:0003674,molecular_function; GO:0140110,transc…	PF03106.18:WRKY DNA -binding domain	WRKY	TF	WRKY
evm.TU.chr03.187	5.00527	0	0	up	K22983 cytochrome P450 family 76 subfamily A | (RefSeq) cytochrome P450 76A1 (A)	--	hypothetical protein H5410_053678 [Solanum commersonii]	C76A1_SOLME RecName: Full=Cytochrome P450 76A1; EC=1.14.-.-; AltName: Full=CYPLXXVIA1; AltName: Full=Cytochrome P-450EG8; Flags: Fragment;	A0A3Q7HX34_SOLLC SubName: Full=Uncharacterized protein {ECO:0000313|EnsemblPlants:Solyc09g008910.2.1};	Cytochrome P450 CYP2 subfamily	GO:0020037,heme binding; GO:0005506,iron ion binding; GO:0004497,monooxygenase activity; GO:0016705,oxidoreductase activity, acting on paired donors, with incorporation or reduction of molecular oxygen; GO:0003674,molecular_function; GO:0005488,binding; GO:0046906,tetrapyrrole binding; GO:0097159,organic cyclic compound binding; GO:1901363,heterocyclic compound binding; GO:0043167,ion binding; GO…	PF00067.25:Cytochrome P450	--	--	--
evm.TU.chr03.1902	8.64895	0	0	up	K07151 dolichyl-diphosphooligosaccharide---protein glycosyltransferase [EC:2.4.99.18] | (RefSeq) dolichyl-diphosphooligosaccharide--protein glycosyltransferase subunit STT3B-like isoform X1 (A)	ko00510: N-Glycan biosynthesis; ko00513: Various types of N-glycan biosynthesis; ko01100: Metabolic pathways; ko04141: Protein processing in endoplasmic reticulum	14 kDa proline-rich protein DC2.15-like [Solanum lycopersicum]	14KD_DAUCA RecName: Full=14 kDa proline-rich protein DC2.15; Flags: Precursor;	M1B7V0_SOLTU SubName: Full=NT16 polypeptide {ECO:0000313|EnsemblPlants:PGSC0003DMT400039162};	--	GO:0016021,integral component of membrane; GO:0005575,cellular_component; GO:0016020,membrane; GO:0031224,intrinsic component of membrane; GO:0110165,cellular anatomical entity	PF14547.9:Hydrophobic seed protein	--	--	--
evm.TU.chr03.2145	3.34203	0	0	up	--	--	PREDICTED: uncharacterized protein LOC107783540 [Nicotiana tabacum]	--	A0A1S3Z6A6_TOBAC SubName: Full=uncharacterized protein LOC107783540 {ECO:0000313|RefSeq:XP_016460005.1};	--	--	PF06521.14:PAR1 protein	--	--	--
evm.TU.chr03.2174	2.34259	0	0	up	K20770 (+)-delta-cadinene 8-hydroxylase [EC:1.14.-.-] | (RefSeq) flavonoid 3'-monooxygenase (A)	--	hypothetical protein [Datura stramonium]	CYBK1_VITAC RecName: Full=Labd-13Z-ene-9,15,16-triol synthase, chloroplastic {ECO:0000303|PubMed:29315936}; EC=1.14.-.- {ECO:0000269|PubMed:29315936}; AltName: Full=Cytochrome P450 76BK1 {ECO:0000303|PubMed:29315936}; Short=VacCYP76BK1 {ECO:0000303|PubMed:29315936};	M0ZXH9_SOLTU SubName: Full=Cytochrome P450 {ECO:0000313|EnsemblPlants:PGSC0003DMT400010109};	Cytochrome P450 CYP2 subfamily	GO:0031969,chloroplast membrane; GO:0016021,integral component of membrane; GO:0020037,heme binding; GO:0005506,iron ion binding; GO:0106240,labd-13Z-ene-9,15,16-triol synthase activity; GO:0004497,monooxygenase activity; GO:0016114,terpenoid biosynthetic process; GO:0003674,molecular_function; GO:0005488,binding; GO:0046906,tetrapyrrole binding; GO:0097159,organic cyclic compound binding; GO:190…	PF00067.25:Cytochrome P450	--	--	--
evm.TU.chr03.2215	-2.30812	0	0	down	K19747 BAHD acyltransferase [EC:2.3.1.-] | (RefSeq) BAHD acyltransferase DCR (A)	--	BAHD acyltransferase DCR [Capsicum annuum]	DCR_ARATH RecName: Full=BAHD acyltransferase DCR; EC=2.3.1.-; AltName: Full=Protein DEFECTIVE IN CUTICULAR RIDGES; AltName: Full=Protein PERMEABLE LEAVES 3;	A0A1U8G0C4_CAPAN SubName: Full=BAHD acyltransferase DCR {ECO:0000313|RefSeq:XP_016564555.1};	--	GO:0005737,cytoplasm; GO:0005829,cytosol; GO:0016746,transferase activity, transferring acyl groups; GO:0010143,cutin biosynthetic process; GO:0051179,localization; GO:0090626,plant epidermis morphogenesis; GO:0010090,trichome morphogenesis; GO:0003674,molecular_function; GO:0003824,catalytic activity; GO:0016740,transferase activity; GO:0008150,biological_process; GO:0008152,metabolic process; G…	PF02458.18:Transferase family	--	--	--
evm.TU.chr03.2288	2.49424	0	0	up	--	--	S-type anion channel SLAH3 [Capsicum baccatum]	SLAH3_ARATH RecName: Full=S-type anion channel SLAH3; AltName: Full=SLAC1-homolog protein 3;	A0A2G2X6S2_CAPBA SubName: Full=S-type anion channel SLAH3 {ECO:0000313|EMBL:PHT53212.1};	--	GO:0016021,integral component of membrane; GO:0005886,plasma membrane; GO:0008308,voltage-gated anion channel activity; GO:0006873,cellular ion homeostasis; GO:0006821,chloride transport; GO:0009651,response to salt stress; GO:0009414,response to water deprivation; GO:0003674,molecular_function; GO:0005215,transporter activity; GO:0005216,ion channel activity; GO:0005244,voltage-gated ion channel…	PF03595.20:Voltage-dependent anion channel	--	--	--
evm.TU.chr03.2397	-2.44638	0	0	down	--	--	hypothetical protein KY284_018729 [Solanum tuberosum]	PAP14_ARATH RecName: Full=Probable plastid-lipid-associated protein 14, chloroplastic; Short=AtPap14; AltName: Full=Fibrillin-11; AltName: Full=OBP3-responsive protein 1; Flags: Precursor;	A0A0V0IPM1_SOLCH SubName: Full=Putative plastid-lipid-associated protein 14, chloroplastic-like {ECO:0000313|EMBL:JAP34481.1};	Protein kinase PCTAIRE and related kinases	GO:0009507,chloroplast; GO:0016592,mediator complex; GO:0005634,nucleus; GO:0005524,ATP binding; GO:0004693,cyclin-dependent protein serine/threonine kinase activity; GO:0008353,RNA polymerase II CTD heptapeptide repeat kinase activity; GO:0006468,protein phosphorylation; GO:0006970,response to osmotic stress; GO:0000166,nucleotide binding; GO:0003674,molecular_function; GO:0005488,binding; GO:00…	PF00069.28:Protein kinase domain	--	--	--
evm.TU.chr03.2433	-1.85441	0	0	down	K00703 starch synthase [EC:2.4.1.21] | (RefSeq) soluble starch synthase 1, chloroplastic/amyloplastic (A)	ko00500: Starch and sucrose metabolism; ko01100: Metabolic pathways; ko01110: Biosynthesis of secondary metabolites	Pentafunctional AROM polypeptide [Datura stramonium]	SSY1_SOLTU RecName: Full=Soluble starch synthase 1, chloroplastic/amyloplastic; EC=2.4.1.21; AltName: Full=Soluble starch synthase I; Short=SS I; Flags: Precursor;	A0A1U7WZ63_NICSY RecName: Full=Starch synthase, chloroplastic/amyloplastic {ECO:0000256|RuleBase:RU361232}; EC=2.4.1.- {ECO:0000256|RuleBase:RU361232};	--	GO:0009501,amyloplast; GO:0009507,chloroplast; GO:0033201,alpha-1,4-glucan synthase activity; GO:0004373,glycogen (starch) synthase activity; GO:0009011,starch synthase activity; GO:0010021,amylopectin biosynthetic process; GO:0009960,endosperm development; GO:0019252,starch biosynthetic process; GO:0003674,molecular_function; GO:0003824,catalytic activity; GO:0016740,transferase activity; GO:001…	PF08323.14:Starch synthase catalytic domain	--	--	--
evm.TU.chr03.2562	4.47665	0	0	up	K24028 salicylic acid 3-hydroxylase [EC:1.14.11.-] | (RefSeq) protein DOWNY MILDEW RESISTANCE 6 (A)	--	hypothetical protein T459_09714 [Capsicum annuum]	DMR6_ARATH RecName: Full=Protein DOWNY MILDEW RESISTANCE 6 {ECO:0000303|PubMed:15986928}; Short=AtDMR6 {ECO:0000303|PubMed:15986928}; EC=1.14.11.- {ECO:0000255|PROSITE-ProRule:PRU00805}; AltName: Full=2-oxoglutarate (2OG)-Fe(II) oxygenase-like protein DMR6 {ECO:0000303|PubMed:18248595}; AltName: Full=Salicylate 3-hydroxylase DMR6 {ECO:0000305}; Short=S3H DMR6 {ECO:0000305}; Short=SA 3-hydroxylase…	A0A2G3CXZ7_CAPCH RecName: Full=Fe2OG dioxygenase domain-containing protein {ECO:0000259|PROSITE:PS51471};	Iron/ascorbate family oxidoreductases	GO:0051213,dioxygenase activity; GO:0033759,flavone synthase activity; GO:0046872,metal ion binding; GO:0034785,salicylate 5-hydroxylase activity; GO:0071456,cellular response to hypoxia; GO:0042742,defense response to bacterium; GO:0002229,defense response to oomycetes; GO:0009813,flavonoid biosynthetic process; GO:0010150,leaf senescence; GO:0009617,response to bacterium; GO:0009620,response to…	PF03171.23:2OG-Fe(II) oxygenase superfamily	--	--	--
evm.TU.chr03.2623	2.44658	0	0	up	K24184 cytochrome P450 family 89 subfamily A [EC:1.14.-.-] | (RefSeq) cytochrome P450 89A2-like (A)	--	hypothetical protein [Datura stramonium]	C89A2_ARATH RecName: Full=Cytochrome P450 89A2; EC=1.14.-.-; AltName: Full=ATH 6-1; AltName: Full=CYPLXXXIX;	A0A0V0II15_SOLCH SubName: Full=Putative cytochrome P450 89A2-like {ECO:0000313|EMBL:JAP31959.1};	Cytochrome P450 CYP2 subfamily	GO:0016021,integral component of membrane; GO:0016020,membrane; GO:0020037,heme binding; GO:0005506,iron ion binding; GO:0016709,oxidoreductase activity, acting on paired donors, with incorporation or reduction of molecular oxygen, NAD(P)H as one donor, and incorporation of one atom of oxygen; GO:0003674,molecular_function; GO:0005488,binding; GO:0046906,tetrapyrrole binding; GO:0097159,organic c…	PF00067.25:Cytochrome P450	--	--	--
evm.TU.chr03.2765	-1.53351	0	0	down	K15382 solute carrier family 50 (sugar transporter) | (RefSeq) bidirectional sugar transporter SWEET12-like (A)	--	hypothetical protein [Datura stramonium]	SWT11_ARATH RecName: Full=Bidirectional sugar transporter SWEET11 {ECO:0000303|PubMed:21107422}; Short=AtSWEET11 {ECO:0000303|PubMed:21107422}; AltName: Full=Protein SUGARS WILL EVENTUALLY BE EXPORTED TRANSPORTERS 11 {ECO:0000303|PubMed:21107422};	A0A1U8FJK7_CAPAN RecName: Full=Bidirectional sugar transporter SWEET {ECO:0000256|RuleBase:RU910715};	Multitransmembrane protein	GO:0016021,integral component of membrane; GO:0005887,integral component of plasma membrane; GO:0005886,plasma membrane; GO:0008515,sucrose transmembrane transporter activity; GO:0051119,sugar transmembrane transporter activity; GO:0008643,carbohydrate transport; GO:0009793,embryo development ending in seed dormancy; GO:0051260,protein homooligomerization; GO:0010431,seed maturation; GO:0015770,s…	PF03083.19:Sugar efflux transporter for intercellular exchange	--	--	--
evm.TU.chr03.2860	5.27221	0	0	up	--	--	Nb cell deth marker [Nicotiana benthamiana]	KTI5_ARATH RecName: Full=Kunitz trypsin inhibitor 5 {ECO:0000303|PubMed:30042779}; Short=AtKTI5 {ECO:0000303|PubMed:30042779}; AltName: Full=Kunitz trypsin inhibitor 2 {ECO:0000305}; Short=AtKTI2 {ECO:0000305}; Flags: Precursor;	D4IHB9_NICBE SubName: Full=Nb cell deth marker {ECO:0000313|EMBL:CBK52316.1};	--	GO:0048046,apoplast; GO:0005783,endoplasmic reticulum; GO:0099503,secretory vesicle; GO:0004869,cysteine-type endopeptidase inhibitor activity; GO:0030414,peptidase inhibitor activity; GO:0004867,serine-type endopeptidase inhibitor activity; GO:0006952,defense response; GO:0010466,negative regulation of peptidase activity; GO:0009625,response to insect; GO:0003674,molecular_function; GO:0004857,e…	PF00197.21:Trypsin and protease inhibitor	--	--	--
evm.TU.chr03.3003	-3.2049	0	0	down	K13148 integrator complex subunit 11 [EC:3.1.27.-] | (RefSeq) cleavage and polyadenylation specificity factor subunit 3-II-like isoform X1 (A)	--	ribonuclease J [Solanum verrucosum]	RNJ_ARATH RecName: Full=Ribonuclease J {ECO:0000303|PubMed:22033332}; Short=RNase J {ECO:0000303|PubMed:22033332}; EC=3.1.-.- {ECO:0000305}; AltName: Full=Protein EMBRYO DEFECTIVE 2746 {ECO:0000303|PubMed:15266054}; Flags: Precursor;	A0A3Q7GE03_SOLLC RecName: Full=Myb-like domain-containing protein {ECO:0000259|PROSITE:PS50090};	mRNA cleavage and polyadenylation factor II complex, BRR5 (CPSF subunit)	GO:0009507,chloroplast; GO:0009536,plastid; GO:0008409,5'-3' exonuclease activity; GO:0004519,endonuclease activity; GO:0046872,metal ion binding; GO:0003729,mRNA binding; GO:0060918,auxin transport; GO:0009734,auxin-activated signaling pathway; GO:0009658,chloroplast organization; GO:0009793,embryo development ending in seed dormancy; GO:0009942,longitudinal axis specification; GO:0009416,respon…	PF13837.9:Myb/SANT-like DNA-binding domain	Trihelix	TF	Trihelix
evm.TU.chr03.3033	-1.48922	0	0	down	K20884 riboflavin kinase / FMN hydrolase [EC:2.7.1.26 3.1.3.102] | (RefSeq) bifunctional riboflavin kinase/FMN phosphatase-like (A)	ko00740: Riboflavin metabolism; ko01100: Metabolic pathways; ko01110: Biosynthesis of secondary metabolites; ko01240: Biosynthesis of cofactors	CBBY-like protein [Capsicum annuum]	CBBY_ARATH RecName: Full=CBBY-like protein {ECO:0000303|PubMed:27246049}; Short=AtCbby {ECO:0000303|PubMed:27246049}; EC=3.1.3.- {ECO:0000269|PubMed:27246049}; Flags: Precursor;	A0A2G2ZW00_CAPAN SubName: Full=haloacid dehalogenase-like hydrolase domain-containing protein At3g48420 {ECO:0000313|RefSeq:XP_016563758.1};	Predicted haloacid-halidohydrolase and related hydrolases	GO:0009507,chloroplast; GO:0009941,chloroplast envelope; GO:0009570,chloroplast stroma; GO:0005829,cytosol; GO:0016787,hydrolase activity; GO:0046872,metal ion binding; GO:0003674,molecular_function; GO:0003824,catalytic activity; GO:0005488,binding; GO:0043167,ion binding; GO:0043169,cation binding; GO:0005575,cellular_component; GO:0005622,intracellular anatomical structure; GO:0005737,cytoplas…	PF13419.9:Haloacid dehalogenase-like hydrolase	--	--	--
evm.TU.chr03.3065	-1.80571	0	0	down	K13126 polyadenylate-binding protein | (RefSeq) 30S ribosomal protein 2, chloroplastic (A)	ko03015: mRNA surveillance pathway; ko03018: RNA degradation	hypothetical protein [Datura stramonium]	ROC3_NICSY RecName: Full=28 kDa ribonucleoprotein, chloroplastic; Short=28RNP; Flags: Precursor;	A0A0V0HZZ4_SOLCH SubName: Full=Putative 28 kDa ribonucleoprotein, chloroplastic-like {ECO:0000313|EMBL:JAP25465.1};	FOG: RRM domain	GO:0009507,chloroplast; GO:0003723,RNA binding; GO:0006397,mRNA processing; GO:0003674,molecular_function; GO:0003676,nucleic acid binding; GO:0005488,binding; GO:0097159,organic cyclic compound binding; GO:1901363,heterocyclic compound binding; GO:0006139,nucleobase-containing compound metabolic process; GO:0006396,RNA processing; GO:0006725,cellular aromatic compound metabolic process; GO:00068…	PF00076.25:RNA recognition motif. (a.k.a. RRM, RBD, or RNP domain)	--	--	--
evm.TU.chr03.3223	4.69023	0	0	up	K17286 erythrocyte band 7 integral membrane protein | (RefSeq) erythrocyte band 7 integral membrane protein-like (A)	--	Hypersensitive-induced response protein 4 [Capsicum annuum]	HIR1_CAPAN RecName: Full=Hypersensitive-induced reaction 1 protein {ECO:0000303|PubMed:20507517}; Short=CaHIR1 {ECO:0000303|PubMed:20507517}; AltName: Full=LRR1-interacting protein 3 {ECO:0000303|PubMed:20507517}; Short=CaLRRIP3 {ECO:0000303|PubMed:20507517};	A0A1U8FWN7_CAPAN SubName: Full=hypersensitive-induced response protein 1 {ECO:0000313|RefSeq:XP_016563585.1, ECO:0000313|RefSeq:XP_016563586.1};	Prohibitins and stomatins of the PID superfamily	--	PF01145.28:SPFH domain / Band 7 family	--	--	--
evm.TU.chr03.3225	-1.27132	0	0	down	--	--	hypothetical protein [Datura stramonium]	--	A0A2G3CYL9_CAPCH SubName: Full=Uncharacterized protein {ECO:0000313|EMBL:PHU23829.1};	--	GO:0016021,integral component of membrane; GO:0005575,cellular_component; GO:0016020,membrane; GO:0031224,intrinsic component of membrane; GO:0110165,cellular anatomical entity	PF06549.15:Protein of unknown function (DUF1118)	--	--	--
evm.TU.chr03.3253	4.27419	0	0	up	K14638 solute carrier family 15 (peptide/histidine transporter), member 3/4 | (RefSeq) protein NRT1/ PTR FAMILY 2.13-like (A)	--	hypothetical protein [Datura stramonium]	PTR53_ARATH RecName: Full=Protein NRT1/ PTR FAMILY 2.11; Short=AtNPF2.11; AltName: Full=Nitrate transporter 1.10; AltName: Full=Protein GLUCOSINOLATE TRANSPORTER-2;	A0A1U7VS15_NICSY SubName: Full=protein NRT1/ PTR FAMILY 2.11-like {ECO:0000313|RefSeq:XP_009764700.1};	H+/oligopeptide symporter	GO:0016021,integral component of membrane; GO:0005886,plasma membrane; GO:0009506,plasmodesma; GO:0090448,glucosinolate:proton symporter activity; GO:1901349,glucosinolate transport; GO:0090449,phloem glucosinolate loading; GO:0003674,molecular_function; GO:0005215,transporter activity; GO:0008324,cation transmembrane transporter activity; GO:0008509,anion transmembrane transporter activity; GO:0…	PF00854.24:POT family	--	--	--
evm.TU.chr03.3385	-1.00265	0	0	down	--	--	hypothetical protein KY284_017699 [Solanum tuberosum]	CAS_ARATH RecName: Full=Calcium sensing receptor, chloroplastic; AltName: Full=Sulfurtransferase 3; Short=AtStr3; Flags: Precursor;	M1C9W6_SOLTU SubName: Full=Extracellular Ca2+ sensing receptor {ECO:0000313|EnsemblPlants:PGSC0003DMT400062981};	--	GO:0009507,chloroplast; GO:0009534,chloroplast thylakoid; GO:0009535,chloroplast thylakoid membrane; GO:0016021,integral component of membrane; GO:0005739,mitochondrion; GO:0009536,plastid; GO:0009579,thylakoid; GO:0071277,cellular response to calcium ion; GO:0009704,de-etiolation; GO:0090333,regulation of stomatal closure; GO:0008150,biological_process; GO:0009987,cellular process; GO:0010035,re…	PF00581.23:Rhodanese-like domain	--	--	--
evm.TU.chr03.342	-1.82284	0	0	down	K00856 adenosine kinase [EC:2.7.1.20] | (RefSeq) adenosine kinase 2 (A)	ko00230: Purine metabolism; ko01100: Metabolic pathways; ko01232: Nucleotide metabolism	Adenylate kinase 2 [Datura stramonium]	ADK2_ARATH RecName: Full=Adenosine kinase 2 {ECO:0000303|PubMed:11115893}; Short=AK 2 {ECO:0000305}; EC=2.7.1.20 {ECO:0000269|PubMed:11115893}; AltName: Full=Adenosine 5'-phosphotransferase 2 {ECO:0000303|PubMed:11115893};	A0A3Q7HWL8_SOLLC RecName: Full=Adenosine kinase {ECO:0000256|ARBA:ARBA00012119, ECO:0000256|RuleBase:RU368116}; Short=AK {ECO:0000256|RuleBase:RU368116}; EC=2.7.1.20 {ECO:0000256|ARBA:ARBA00012119, ECO:0000256|RuleBase:RU368116}; AltName: Full=Adenosine 5'-phosphotransferase {ECO:0000256|RuleBase:RU368116};	Possible pfkB family carbohydrate kinase	GO:0005737,cytoplasm; GO:0005829,cytosol; GO:0005634,nucleus; GO:0005886,plasma membrane; GO:0004001,adenosine kinase activity; GO:0005524,ATP binding; GO:0005507,copper ion binding; GO:0019900,kinase binding; GO:0006169,adenosine salvage; GO:0044209,AMP salvage; GO:0016310,phosphorylation; GO:0006144,purine nucleobase metabolic process; GO:0003674,molecular_function; GO:0003824,catalytic activit…	PF00294.27:pfkB family carbohydrate kinase	--	--	--
evm.TU.chr03.3449	1.86568	0	0	up	K05657 ATP-binding cassette, subfamily B (MDR/TAP), member 10 | (RefSeq) ABC transporter B family member 25-like (A)	ko02010: ABC transporters	ABC transporter B member 25 [Datura stramonium]	AB25B_ORYSJ RecName: Full=ABC transporter B family member 25 {ECO:0000303|PubMed:18299247}; Short=ABC transporter ABCB.25 {ECO:0000303|PubMed:18299247}; Short=OsABCB25 {ECO:0000303|PubMed:18299247}; AltName: Full=Protein ALS1 homolog {ECO:0000305}; AltName: Full=Protein ALUMINUM SENSITIVE 1 {ECO:0000303|PubMed:22035218}; Short=OsALS1 {ECO:0000303|PubMed:22035218};	A0A2G3A2A8_CAPAN SubName: Full=ABC transporter B family member 25-like {ECO:0000313|RefSeq:XP_016563372.1};	Peptide exporter, ABC superfamily	GO:0016021,integral component of membrane; GO:0009705,plant-type vacuole membrane; GO:0140359,ABC-type transporter activity; GO:0015083,aluminum ion transmembrane transporter activity; GO:0005524,ATP binding; GO:0042626,ATPase-coupled transmembrane transporter activity; GO:1902602,aluminum ion transmembrane transport; GO:0010217,cellular aluminum ion homeostasis; GO:0010044,response to aluminum i…	PF00664.26:ABC transporter transmembrane region	--	--	--
evm.TU.chr03.349	-2.47786	0	0	down	K05391 cyclic nucleotide gated channel, plant | (RefSeq) protein CNGC15b-like (A)	ko04626: Plant-pathogen interaction	single-stranded DNA binding protein precursor [Solanum tuberosum]	ROC1_NICPL RecName: Full=30 kDa ribonucleoprotein, chloroplastic; AltName: Full=CP-RBP30; Flags: Precursor;	Q8W214_SOLTU SubName: Full=Single-stranded DNA binding protein {ECO:0000313|EMBL:AAL39067.1, ECO:0000313|EnsemblPlants:PGSC0003DMT400055527};	FOG: RRM domain	GO:0009507,chloroplast; GO:0003723,RNA binding; GO:0006397,mRNA processing; GO:0003674,molecular_function; GO:0003676,nucleic acid binding; GO:0005488,binding; GO:0097159,organic cyclic compound binding; GO:1901363,heterocyclic compound binding; GO:0006139,nucleobase-containing compound metabolic process; GO:0006396,RNA processing; GO:0006725,cellular aromatic compound metabolic process; GO:00068…	PF00076.25:RNA recognition motif. (a.k.a. RRM, RBD, or RNP domain)	--	--	--
evm.TU.chr03.3530	-1.3019	0	0	down	K01783 ribulose-phosphate 3-epimerase [EC:5.1.3.1] | (RefSeq) PPE, RPE; ribulose-phosphate 3-epimerase, chloroplastic-like (A)	ko00030: Pentose phosphate pathway; ko00040: Pentose and glucuronate interconversions; ko00710: Carbon fixation in photosynthetic organisms; ko01100: Metabolic pathways; ko01110: Biosynthesis of secondary metabolites; ko01200: Carbon metabolism; ko01230: Biosynthesis of amino acids	hypothetical protein [Datura stramonium]	RPE_SOLTU RecName: Full=Ribulose-phosphate 3-epimerase, chloroplastic; EC=5.1.3.1 {ECO:0000250|UniProtKB:Q43157}; AltName: Full=Pentose-5-phosphate 3-epimerase; Short=PPE; AltName: Full=R5P3E; Short=RPE; Flags: Precursor; Fragment;	A0A0V0I4P3_SOLCH RecName: Full=Ribulose-phosphate 3-epimerase {ECO:0000256|ARBA:ARBA00013188}; EC=5.1.3.1 {ECO:0000256|ARBA:ARBA00013188}; AltName: Full=Pentose-5-phosphate 3-epimerase {ECO:0000256|ARBA:ARBA00030599};	D-ribulose-5-phosphate 3-epimerase	GO:0009535,chloroplast thylakoid membrane; GO:0005829,cytosol; GO:0004750,ribulose-phosphate 3-epimerase activity; GO:0046872,metal ion binding; GO:0044262,cellular carbohydrate metabolic process; GO:0009052,pentose-phosphate shunt, non-oxidative branch; GO:0019253,reductive pentose-phosphate cycle; GO:0003674,molecular_function; GO:0003824,catalytic activity; GO:0016853,isomerase activity; GO:00…	PF00834.22:Ribulose-phosphate 3 epimerase family	--	--	--
evm.TU.chr03.3538	-1.55115	0	0	down	K08910 light-harvesting complex I chlorophyll a/b binding protein 4 | (RefSeq) chlorophyll a-b binding protein P4, chloroplastic (A)	ko00196: Photosynthesis - antenna proteins; ko01100: Metabolic pathways	PREDICTED: chlorophyll a-b binding protein P4, chloroplastic [Nicotiana attenuata]	CB24_PEA RecName: Full=Chlorophyll a-b binding protein P4, chloroplastic; AltName: Full=LHCI type III CAB-P4; Flags: Precursor;	A0A1J6KFK2_NICAT RecName: Full=Chlorophyll a-b binding protein, chloroplastic {ECO:0000256|RuleBase:RU363080};	--	GO:0009535,chloroplast thylakoid membrane; GO:0016021,integral component of membrane; GO:0009522,photosystem I; GO:0009523,photosystem II; GO:0016168,chlorophyll binding; GO:0046872,metal ion binding; GO:0009765,photosynthesis, light harvesting; GO:0003674,molecular_function; GO:0005488,binding; GO:0046906,tetrapyrrole binding; GO:0097159,organic cyclic compound binding; GO:1901363,heterocyclic c…	PF00504.24:Chlorophyll A-B binding protein	--	--	--
evm.TU.chr03.3549	-1.75412	0	0	down	K10960 geranylgeranyl diphosphate/geranylgeranyl-bacteriochlorophyllide a reductase [EC:1.3.1.83 1.3.1.111] | (RefSeq) chlP; geranylgeranyl diphosphate reductase, chloroplastic (A)	ko00860: Porphyrin metabolism; ko00900: Terpenoid backbone biosynthesis; ko01100: Metabolic pathways; ko01110: Biosynthesis of secondary metabolites	geranylgeranyl diphosphate reductase, chloroplastic [Nicotiana tabacum]	CHLP_TOBAC RecName: Full=Geranylgeranyl diphosphate reductase, chloroplastic; EC=1.3.1.83; AltName: Full=Geranylgeranyl reductase; Flags: Precursor;	A0A1S3Z5N4_TOBAC RecName: Full=Geranylgeranyl diphosphate reductase {ECO:0000256|ARBA:ARBA00012380}; EC=1.3.1.83 {ECO:0000256|ARBA:ARBA00012380}; AltName: Full=Geranylgeranyl reductase {ECO:0000256|ARBA:ARBA00033069};	--	GO:0009507,chloroplast; GO:0071949,FAD binding; GO:0102067,geranylgeranyl diphosphate reductase activity; GO:0045550,geranylgeranyl reductase activity; GO:0015995,chlorophyll biosynthetic process; GO:0033385,geranylgeranyl diphosphate metabolic process; GO:0015979,photosynthesis; GO:0033521,phytyl diphosphate biosynthetic process; GO:0010189,vitamin E biosynthetic process; GO:0000166,nucleotide b…	PF01494.22:FAD binding domain	--	--	--
evm.TU.chr03.3556	2.07899	0	0	up	K03860 phosphatidylinositol N-acetylglucosaminyltransferase subunit Q | (RefSeq) N-acetylglucosaminyl-phosphatidylinositol biosynthetic protein gpi1-like (A)	ko00563: Glycosylphosphatidylinositol (GPI)-anchor biosynthesis; ko01100: Metabolic pathways	gibberellin-regulated protein 6 [Nicotiana tomentosiformis]	GASA6_ARATH RecName: Full=Gibberellin-regulated protein 6; AltName: Full=GAST1 protein homolog 6; Flags: Precursor;	A0A1S3YHL7_TOBAC SubName: Full=gibberellin-regulated protein 6-like {ECO:0000313|RefSeq:XP_016451751.1};	--	GO:0005576,extracellular region; GO:0009740,gibberellic acid mediated signaling pathway; GO:0009750,response to fructose; GO:0009749,response to glucose; GO:0009744,response to sucrose; GO:0007154,cell communication; GO:0007165,signal transduction; GO:0008150,biological_process; GO:0009719,response to endogenous stimulus; GO:0009725,response to hormone; GO:0009739,response to gibberellin; GO:0009…	PF02704.17:Gibberellin regulated protein	--	--	--
evm.TU.chr03.3572	-2.65702	0	0	down	K20547 basic endochitinase B [EC:3.2.1.14] | (RefSeq) endochitinase 3-like (A)	ko00520: Amino sugar and nucleotide sugar metabolism; ko01100: Metabolic pathways; ko04016: MAPK signaling pathway - plant	Chitin-binding lectin 1 [Capsicum chinense]	LECT_SOLTU RecName: Full=Chitin-binding lectin 1; AltName: Full=PL-I; Flags: Precursor;	A0A2G2WQK0_CAPBA SubName: Full=Chitin-binding lectin 1 {ECO:0000313|EMBL:PHT47523.1};	Predicted chitinase	GO:0030246,carbohydrate binding; GO:0008061,chitin binding; GO:0006952,defense response; GO:0003674,molecular_function; GO:0005488,binding; GO:0097367,carbohydrate derivative binding; GO:0006950,response to stress; GO:0008150,biological_process; GO:0050896,response to stimulus	PF00187.22:Chitin recognition protein	--	--	--
evm.TU.chr03.3629	6.82391	0	0	up	--	--	hypothetical protein [Datura stramonium]	CPC_CUCSA RecName: Full=Cucumber peeling cupredoxin; Short=CPC; AltName: Full=Stellacyanin;	A0A1U8G2F6_CAPAN SubName: Full=cucumber peeling cupredoxin-like {ECO:0000313|RefSeq:XP_016562863.1};	--	GO:0009055,electron transfer activity; GO:0046872,metal ion binding; GO:0003674,molecular_function; GO:0003824,catalytic activity; GO:0016491,oxidoreductase activity; GO:0005488,binding; GO:0043167,ion binding; GO:0043169,cation binding	PF02298.20:Plastocyanin-like domain	--	--	--
evm.TU.chr03.3632	-1.69043	0	0	down	K20416 palmitoyl-[glycerolipid] 7-desaturase [EC:1.14.19.42] | (RefSeq) palmitoyl-monogalactosyldiacylglycerol delta-7 desaturase, chloroplastic (A)	--	Palmitoyl-monogalactosyldiacylglycerol delta-7 desaturase, chloroplastic [Datura stramonium]	ADS3_ARATH RecName: Full=Palmitoyl-monogalactosyldiacylglycerol delta-7 desaturase, chloroplastic {ECO:0000303|PubMed:15579662}; EC=1.14.19.42 {ECO:0000269|PubMed:15579662}; AltName: Full=Acyl-lipid desaturase 3 {ECO:0000303|PubMed:15240892}; AltName: Full=Fatty acid desaturase 5 {ECO:0000303|PubMed:15579662}; Short=FAD5 {ECO:0000303|PubMed:15579662}; AltName: Full=Fatty acid desaturase B {ECO:00…	A0A6N2AT91_SOLCI RecName: Full=FA_desaturase domain-containing protein {ECO:0000259|Pfam:PF00487};	Fatty acid desaturase	GO:0031969,chloroplast membrane; GO:0005789,endoplasmic reticulum membrane; GO:0016021,integral component of membrane; GO:0009579,thylakoid; GO:0102657,1-18:1-2-16:0-monogalactosyldiacylglycerol palmitoyl-lipid 7-desaturase activity; GO:0102843,1-18:2-2-16:0-monogalactosyldiacylglycerol desaturase activity (SN2-16:1 forming); GO:0009979,16:0 monogalactosyldiacylglycerol desaturase activity; GO:00…	PF00487.27:Fatty acid desaturase	--	--	--
evm.TU.chr03.3737	-1.47682	0	0	down	--	--	PREDICTED: uncharacterized protein LOC107781539 [Nicotiana tabacum]	--	A0A1S3YZX8_TOBAC SubName: Full=uncharacterized protein LOC107781539 {ECO:0000313|RefSeq:XP_016457749.1};	--	--	--	--	--	--
evm.TU.chr03.374	2.0781	0	0	up	K09872 aquaporin PIP | (RefSeq) aquaporin PIP2-1-like (A)	--	Aquaporin PIP2-1 [Capsicum baccatum]	PIP21_MAIZE RecName: Full=Aquaporin PIP2-1; AltName: Full=Plasma membrane intrinsic protein 2-1; AltName: Full=ZmPIP2-1; AltName: Full=ZmPIP2;1;	A0A1S4DJH9_TOBAC SubName: Full=Aquaporin PIP2-2t {ECO:0000313|EMBL:DAC84299.1}; SubName: Full=aquaporin PIP2-1-like {ECO:0000313|RefSeq:XP_016513533.1};	Aquaporin (major intrinsic protein family)	GO:0016021,integral component of membrane; GO:0005886,plasma membrane; GO:0032991,protein-containing complex; GO:0015250,water channel activity; GO:0051290,protein heterotetramerization; GO:0051289,protein homotetramerization; GO:0003674,molecular_function; GO:0005215,transporter activity; GO:0005372,water transmembrane transporter activity; GO:0015267,channel activity; GO:0015318,inorganic molec…	PF00230.23:Major intrinsic protein	--	--	--
evm.TU.chr03.3761	-1.10305	0	0	down	K03844 alpha-1,2-mannosyltransferase [EC:2.4.1.131] | (RefSeq) alpha-1,2-mannosyltransferase (A)	ko00510: N-Glycan biosynthesis; ko00513: Various types of N-glycan biosynthesis; ko01100: Metabolic pathways	ACT domain-containing protein ACR11-like [Solanum pennellii]	ACR11_ARATH RecName: Full=ACT domain-containing protein ACR11 {ECO:0000305}; AltName: Full=Protein ACT DOMAIN REPEATS 11 {ECO:0000303|PubMed:21861936}; Flags: Precursor;	A0A6N2BP16_SOLCI SubName: Full=Uncharacterized protein {ECO:0000313|EMBL:TMW96806.1};	--	GO:0009507,chloroplast; GO:0009941,chloroplast envelope; GO:0009570,chloroplast stroma; GO:0009535,chloroplast thylakoid membrane; GO:0005634,nucleus; GO:0010319,stromule; GO:0009409,response to cold; GO:0009416,response to light stimulus; GO:0009744,response to sucrose; GO:0006950,response to stress; GO:0008150,biological_process; GO:0009266,response to temperature stimulus; GO:0009628,response …	PF13291.9:ACT domain	--	--	--
evm.TU.chr03.3803	-1.23545	0	0	down	K03428 magnesium-protoporphyrin O-methyltransferase [EC:2.1.1.11] | (RefSeq) magnesium protoporphyrin IX methyltransferase, chloroplastic-like (A)	ko00860: Porphyrin metabolism; ko01100: Metabolic pathways; ko01110: Biosynthesis of secondary metabolites	PREDICTED: magnesium protoporphyrin IX methyltransferase, chloroplastic [Nicotiana sylvestris]	CHLM_ARATH RecName: Full=Magnesium protoporphyrin IX methyltransferase, chloroplastic; EC=2.1.1.11; Flags: Precursor;	A0A1U7WG90_NICSY SubName: Full=magnesium protoporphyrin IX methyltransferase, chloroplastic {ECO:0000313|RefSeq:XP_009773258.1, ECO:0000313|RefSeq:XP_009773259.1};	Methyltransferases	GO:0009507,chloroplast; GO:0009941,chloroplast envelope; GO:0031969,chloroplast membrane; GO:0009534,chloroplast thylakoid; GO:0009535,chloroplast thylakoid membrane; GO:0005829,cytosol; GO:0046406,magnesium protoporphyrin IX methyltransferase activity; GO:0008168,methyltransferase activity; GO:0015995,chlorophyll biosynthetic process; GO:0032259,methylation; GO:0003674,molecular_function; GO:000…	PF07109.14:Magnesium-protoporphyrin IX methyltransferase C-terminus	--	--	--
evm.TU.chr03.3817	-2.02866	0	0	down	K03955 NADH dehydrogenase (ubiquinone) 1 alpha/beta subcomplex 1, acyl-carrier protein | (RefSeq) acyl carrier protein 2, mitochondrial (A)	ko00190: Oxidative phosphorylation; ko01100: Metabolic pathways	hypothetical protein KY284_018000 [Solanum tuberosum]	ACP1_CASGL RecName: Full=Acyl carrier protein 1, chloroplastic; Short=ACP 1; Flags: Precursor;	A0A2G2WXF2_CAPBA RecName: Full=Acyl carrier protein {ECO:0000256|RuleBase:RU000722};	Acyl carrier protein/NADH-ubiquinone oxidoreductase, NDUFAB1/SDAP subunit	GO:0009507,chloroplast; GO:0000036,acyl carrier activity; GO:0031177,phosphopantetheine binding; GO:0003674,molecular_function; GO:0005488,binding; GO:0044620,ACP phosphopantetheine attachment site binding; GO:0051192,prosthetic group binding; GO:0140104,molecular carrier activity; GO:0140414,phosphopantetheine-dependent carrier activity; GO:0019842,vitamin binding; GO:0033218,amide binding; GO:0…	PF00550.28:Phosphopantetheine attachment site	--	--	--
evm.TU.chr03.3895	-4.98744	0	0	down	K05350 beta-glucosidase [EC:3.2.1.21] | (RefSeq) beta-glucosidase 44-like (A)	ko00460: Cyanoamino acid metabolism; ko00500: Starch and sucrose metabolism; ko00999: Biosynthesis of various plant secondary metabolites; ko01100: Metabolic pathways; ko01110: Biosynthesis of secondary metabolites	hypothetical protein IFM89_003009 [Coptis chinensis]	BGL44_ARATH RecName: Full=Beta-glucosidase 44; Short=AtBGLU44; EC=3.2.1.21; Flags: Precursor;	A0A835M8P5_9MAGN SubName: Full=Uncharacterized protein {ECO:0000313|EMBL:KAF9623425.1};	Beta-glucosidase, lactase phlorizinhydrolase, and related proteins	GO:0022626,cytosolic ribosome; GO:0005576,extracellular region; GO:0009505,plant-type cell wall; GO:0080081,4-methylumbelliferyl-beta-D-glucopyranoside beta-glucosidase activity; GO:0047668,amygdalin beta-glucosidase activity; GO:0080083,beta-gentiobiose beta-glucosidase activity; GO:0008422,beta-glucosidase activity; GO:0004567,beta-mannosidase activity; GO:0080079,cellobiose glucosidase activit…	PF00232.21:Glycosyl hydrolase family 1	--	--	--
evm.TU.chr03.3906	-1.53512	0	0	down	K04424 sterile alpha motif and leucine zipper containing kinase AZK [EC:2.7.11.25] | (RefSeq) probable serine/threonine-protein kinase SIS8 (A)	--	hypothetical protein KY289_026041 [Solanum tuberosum]	SIS8_ARATH RecName: Full=Probable serine/threonine-protein kinase SIS8 {ECO:0000305}; EC=2.7.11.1 {ECO:0000305}; AltName: Full=MAPKK kinase SIS8 {ECO:0000305}; AltName: Full=Protein SUGAR INSENSITIVE 8 {ECO:0000303|PubMed:24320620};	A0A2G2WQF8_CAPBA SubName: Full=Serine/threonine-protein kinase CTR1 {ECO:0000313|EMBL:PHT47431.1};	Tyrosine kinase specific for activated (GTP-bound) p21cdc42Hs	GO:0005739,mitochondrion; GO:0005634,nucleus; GO:0005524,ATP binding; GO:0106310,protein serine kinase activity; GO:0004674,protein serine/threonine kinase activity; GO:0004712,protein serine/threonine/tyrosine kinase activity; GO:0006468,protein phosphorylation; GO:0009651,response to salt stress; GO:0010182,sugar mediated signaling pathway; GO:0000166,nucleotide binding; GO:0003674,molecular_fu…	PF14381.9:Ethylene-responsive protein kinase Le-CTR1	--	--	--
evm.TU.chr03.3994	-2.43103	0	0	down	K03768 peptidyl-prolyl cis-trans isomerase B (cyclophilin B) [EC:5.2.1.8] | (RefSeq) peptidyl-prolyl cis-trans isomerase CYP26-2, chloroplastic (A)	--	PREDICTED: peptidyl-prolyl cis-trans isomerase CYP26-2, chloroplastic [Nicotiana attenuata]	CP26B_ARATH RecName: Full=Peptidyl-prolyl cis-trans isomerase CYP26-2, chloroplastic; Short=PPIase CYP26-2; EC=5.2.1.8; AltName: Full=Cyclophilin of 26 kDa 2; AltName: Full=Cyclophilin-26-2; Flags: Precursor;	A0A1J6JE23_NICAT SubName: Full=Peptidyl-prolyl cis-trans isomerase cyp26-2, chloroplastic {ECO:0000313|EMBL:OIT05297.1};	Cyclophilin type peptidyl-prolyl cis-trans isomerase	GO:0009507,chloroplast; GO:0009534,chloroplast thylakoid; GO:0005739,mitochondrion; GO:0003755,peptidyl-prolyl cis-trans isomerase activity; GO:0000413,protein peptidyl-prolyl isomerization; GO:0003674,molecular_function; GO:0003824,catalytic activity; GO:0016853,isomerase activity; GO:0016859,cis-trans isomerase activity; GO:0140096,catalytic activity, acting on a protein; GO:0006464,cellular pr…	PF00160.24:Cyclophilin type peptidyl-prolyl cis-trans isomerase/CLD	--	--	--
evm.TU.chr03.4057	-2.58987	0	0	down	--	--	hypothetical protein [Datura stramonium]	CDI_ARATH RecName: Full=Protein CDI {ECO:0000305}; AltName: Full=Protein CADMIUM INDUCED {ECO:0000303|PubMed:22569258};	A0A1S4CVF4_TOBAC SubName: Full=protein CDI-like {ECO:0000313|RefSeq:XP_016505105.1};	--	GO:0005829,cytosol; GO:0016740,transferase activity; GO:0009846,pollen germination; GO:0009860,pollen tube growth; GO:0003674,molecular_function; GO:0003824,catalytic activity; GO:0000003,reproduction; GO:0008150,biological_process; GO:0009856,pollination; GO:0022414,reproductive process; GO:0032501,multicellular organismal process; GO:0044706,multi-multicellular organism process; GO:0051704,mult…	--	--	--	--
evm.TU.chr03.4062	-1.41402	0	0	down	K15918 D-glycerate 3-kinase [EC:2.7.1.31] | (RefSeq) D-glycerate 3-kinase, chloroplastic (A)	ko00260: Glycine, serine and threonine metabolism; ko00561: Glycerolipid metabolism; ko00630: Glyoxylate and dicarboxylate metabolism; ko01100: Metabolic pathways; ko01110: Biosynthesis of secondary metabolites; ko01200: Carbon metabolism	hypothetical protein KY289_019201 [Solanum tuberosum]	GLYK_ARATH RecName: Full=D-glycerate 3-kinase, chloroplastic {ECO:0000305}; Short=AtGLYK {ECO:0000303|PubMed:15980259}; EC=2.7.1.31 {ECO:0000269|PubMed:15980259}; Flags: Precursor;	A0A3Q7FWS2_SOLLC SubName: Full=Uncharacterized protein {ECO:0000313|EnsemblPlants:Solyc03g120440.2.1};	Predicted kinase	GO:0009507,chloroplast; GO:0009941,chloroplast envelope; GO:0009570,chloroplast stroma; GO:0005737,cytoplasm; GO:0005739,mitochondrion; GO:0005524,ATP binding; GO:0008887,glycerate kinase activity; GO:0009854,oxidative photosynthetic carbon pathway; GO:0016310,phosphorylation; GO:0009853,photorespiration; GO:0000166,nucleotide binding; GO:0003674,molecular_function; GO:0005488,binding; GO:0017076…	PF00134.26:Cyclin, N-terminal domain	--	--	--
evm.TU.chr03.4083	-1.11781	0	0	down	K02695 photosystem I subunit VI | (RefSeq) photosystem I reaction center subunit VI, chloroplastic-like (A)	ko00195: Photosynthesis; ko01100: Metabolic pathways	photosystem I reaction center subunit VI-1, chloroplastic-like [Nicotiana tomentosiformis]	PSAH2_ARATH RecName: Full=Photosystem I reaction center subunit VI-2, chloroplastic; AltName: Full=PSI-H1; Flags: Precursor;	A0A0V0H313_SOLCH SubName: Full=Putative photosystem I reaction center subunit VI, chloroplastic-like {ECO:0000313|EMBL:JAP14538.1};	--	GO:0009507,chloroplast; GO:0009534,chloroplast thylakoid; GO:0009535,chloroplast thylakoid membrane; GO:0016021,integral component of membrane; GO:0005634,nucleus; GO:0009538,photosystem I reaction center; GO:0009579,thylakoid; GO:0015979,photosynthesis; GO:0008150,biological_process; GO:0008152,metabolic process; GO:0009987,cellular process; GO:0044237,cellular metabolic process; GO:0005575,cell…	PF03244.17:Photosystem I reaction centre subunit VI	--	--	--
evm.TU.chr03.4107	-1.2331	0	0	down	K04077 chaperonin GroEL | (RefSeq) ruBisCO large subunit-binding protein subunit beta, chloroplastic (A)	ko03018: RNA degradation	hypothetical protein [Datura stramonium]	CPNB1_ARATH RecName: Full=Chaperonin 60 subunit beta 1, chloroplastic; Short=CPN-60 beta 1; AltName: Full=60 kDa chaperonin subunit beta 1; AltName: Full=RuBisCO large subunit-binding protein subunit beta, chloroplastic; Flags: Precursor;	M0ZRG6_SOLTU SubName: Full=Rubisco subunit binding-protein beta subunit, rubb {ECO:0000313|EnsemblPlants:PGSC0003DMT400006501};	Mitochondrial chaperonin, Cpn60/Hsp60p	GO:0048046,apoplast; GO:0009507,chloroplast; GO:0009941,chloroplast envelope; GO:0009570,chloroplast stroma; GO:0022626,cytosolic ribosome; GO:0005634,nucleus; GO:0010319,stromule; GO:0005524,ATP binding; GO:0140662,NA; GO:0003729,mRNA binding; GO:0019904,protein domain specific binding; GO:0008219,cell death; GO:0051085,chaperone cofactor-dependent protein refolding; GO:0006457,protein folding; …	PF00118.27:TCP-1/cpn60 chaperonin family	--	--	--
evm.TU.chr03.4136	-2.28676	0	0	down	K00679 phospholipid:diacylglycerol acyltransferase [EC:2.3.1.158] | (RefSeq) hypothetical protein (A)	ko00561: Glycerolipid metabolism; ko01100: Metabolic pathways	GDSL esterase/lipase APG isoform X1 [Nicotiana tomentosiformis]	APG2_ARATH RecName: Full=GDSL esterase/lipase APG; EC=3.1.1.-; AltName: Full=Extracellular lipase APG; Flags: Precursor;	A0A1S4DGG8_TOBAC SubName: Full=GDSL esterase/lipase APG-like {ECO:0000313|RefSeq:XP_016512455.1};	--	GO:0048046,apoplast; GO:0016788,hydrolase activity, acting on ester bonds; GO:0016042,lipid catabolic process; GO:0003674,molecular_function; GO:0003824,catalytic activity; GO:0016787,hydrolase activity; GO:0006629,lipid metabolic process; GO:0008150,biological_process; GO:0008152,metabolic process; GO:0009056,catabolic process; GO:0044238,primary metabolic process; GO:0071704,organic substance m…	PF00657.25:GDSL-like Lipase/Acylhydrolase	--	--	--
evm.TU.chr03.416	3.92349	0	0	up	K00430 peroxidase [EC:1.11.1.7] | (RefSeq) peroxidase 21-like (A)	ko00940: Phenylpropanoid biosynthesis; ko01100: Metabolic pathways; ko01110: Biosynthesis of secondary metabolites	Peroxidase 21 [Datura stramonium]	PER21_ARATH RecName: Full=Peroxidase 21; Short=Atperox P21; EC=1.11.1.7; AltName: Full=ATP2a/ATP2b; AltName: Full=PRXR5; Flags: Precursor;	A0A1S4A3U5_TOBAC RecName: Full=Peroxidase {ECO:0000256|ARBA:ARBA00012313, ECO:0000256|RuleBase:RU362060}; EC=1.11.1.7 {ECO:0000256|ARBA:ARBA00012313, ECO:0000256|RuleBase:RU362060};	--	GO:0009505,plant-type cell wall; GO:0020037,heme binding; GO:0046872,metal ion binding; GO:0004601,peroxidase activity; GO:0050832,defense response to fungus; GO:0042744,hydrogen peroxide catabolic process; GO:0006979,response to oxidative stress; GO:0048511,rhythmic process; GO:0003674,molecular_function; GO:0005488,binding; GO:0046906,tetrapyrrole binding; GO:0097159,organic cyclic compound bin…	PF00141.26:Peroxidase	--	--	--
evm.TU.chr03.4211	-2.01136	0	0	down	K18121 glyoxylate/succinic semialdehyde reductase [EC:1.1.1.79 1.1.1.-] | (RefSeq) glyoxylate/succinic semialdehyde reductase 2, chloroplastic (A)	ko00630: Glyoxylate and dicarboxylate metabolism; ko00650: Butanoate metabolism; ko01100: Metabolic pathways; ko01110: Biosynthesis of secondary metabolites; ko01200: Carbon metabolism	Glyoxylate/succinic semialdehyde reductase 2, chloroplastic [Datura stramonium]	GLYR2_ARATH RecName: Full=Glyoxylate/succinic semialdehyde reductase 2, chloroplastic; Short=AtGLYR2; Short=AtGR2; Short=SSA reductase 2; EC=1.1.1.79 {ECO:0000269|PubMed:18495639}; EC=1.1.1.n11 {ECO:0000269|PubMed:18495639}; Flags: Precursor;	M0ZRR1_SOLTU SubName: Full=Succinic semialdehyde reductase isofom2 {ECO:0000313|EnsemblPlants:PGSC0003DMT400006633};	Predicted dehydrogenase	GO:0009507,chloroplast; GO:0009570,chloroplast stroma; GO:0030267,glyoxylate reductase (NADP+) activity; GO:0051287,NAD binding; GO:0050661,NADP binding; GO:0016616,oxidoreductase activity, acting on the CH-OH group of donors, NAD or NADP as acceptor; GO:0003674,molecular_function; GO:0003824,catalytic activity; GO:0016491,oxidoreductase activity; GO:0016614,oxidoreductase activity, acting on CH-…	PF03446.18:NAD binding domain of 6-phosphogluconate dehydrogenase	--	--	--
evm.TU.chr03.4275	4.60236	0	0	up	K20623 typhasterol/6-deoxotyphasterol 2alpha-hydroxylase | (RefSeq) cytochrome P450 71A1-like (A)	ko00905: Brassinosteroid biosynthesis; ko01100: Metabolic pathways; ko01110: Biosynthesis of secondary metabolites	hypothetical protein [Datura stramonium]	C92C6_MAIZE RecName: Full=Trimethyltridecatetraene synthase {ECO:0000303|PubMed:27662898}; EC=1.14.14.58 {ECO:0000269|PubMed:27662898}; AltName: Full=Cytochrome P-450 20 {ECO:0000312|EMBL:ONM27923.1}; AltName: Full=Cytochrome P450 92C6 {ECO:0000303|PubMed:27662898};	M1C3J2_SOLTU SubName: Full=Elicitor-inducible cytochrome P450 {ECO:0000313|EnsemblPlants:PGSC0003DMT400058930};	Cytochrome P450 CYP2 subfamily	GO:0016021,integral component of membrane; GO:0097007,4,8,12-trimethyltrideca-1,3,7,11-tetraene synthase activity; GO:0020037,heme binding; GO:0005506,iron ion binding; GO:0010333,terpene synthase activity; GO:0080027,response to herbivore; GO:0016114,terpenoid biosynthetic process; GO:0003674,molecular_function; GO:0003824,catalytic activity; GO:0004497,monooxygenase activity; GO:0016491,oxidore…	PF00067.25:Cytochrome P450	--	--	--
evm.TU.chr03.4276	4.39992	0	0	up	K20623 typhasterol/6-deoxotyphasterol 2alpha-hydroxylase | (RefSeq) cytochrome P450 71A1-like (A)	ko00905: Brassinosteroid biosynthesis; ko01100: Metabolic pathways; ko01110: Biosynthesis of secondary metabolites	hypothetical protein [Datura stramonium]	C92C6_MAIZE RecName: Full=Trimethyltridecatetraene synthase {ECO:0000303|PubMed:27662898}; EC=1.14.14.58 {ECO:0000269|PubMed:27662898}; AltName: Full=Cytochrome P-450 20 {ECO:0000312|EMBL:ONM27923.1}; AltName: Full=Cytochrome P450 92C6 {ECO:0000303|PubMed:27662898};	A0A2G2WPU3_CAPBA SubName: Full=Uncharacterized protein {ECO:0000313|EMBL:PHT47268.1};	Cytochrome P450 CYP2 subfamily	GO:0016021,integral component of membrane; GO:0097007,4,8,12-trimethyltrideca-1,3,7,11-tetraene synthase activity; GO:0020037,heme binding; GO:0005506,iron ion binding; GO:0010333,terpene synthase activity; GO:0080027,response to herbivore; GO:0016114,terpenoid biosynthetic process; GO:0003674,molecular_function; GO:0003824,catalytic activity; GO:0004497,monooxygenase activity; GO:0016491,oxidore…	PF00067.25:Cytochrome P450	--	--	--
evm.TU.chr03.4285	-4.51087	0	0	down	--	--	hypothetical protein EJD97_013387 [Solanum chilense]	AB19A_PRUPE RecName: Full=Auxin-binding protein ABP19a; Flags: Precursor;	A0A6N2CAR3_SOLCI RecName: Full=Germin-like protein {ECO:0000256|RuleBase:RU366015};	--	GO:0048046,apoplast; GO:0030145,manganese ion binding; GO:0009734,auxin-activated signaling pathway; GO:0003674,molecular_function; GO:0005488,binding; GO:0043167,ion binding; GO:0043169,cation binding; GO:0046872,metal ion binding; GO:0046914,transition metal ion binding; GO:0007154,cell communication; GO:0007165,signal transduction; GO:0008150,biological_process; GO:0009719,response to endogeno…	PF00190.25:Cupin	--	--	--
evm.TU.chr03.689	-1.52863	0	0	down	K08956 AFG3 family protein [EC:3.4.24.-] | (RefSeq) LOW QUALITY PROTEIN: ATP-dependent zinc metalloprotease FTSH 10, mitochondrial (A)	--	hypothetical protein [Datura stramonium]	Y2766_ARATH RecName: Full=Uncharacterized protein At2g37660, chloroplastic; Flags: Precursor;	A0A6N2BJR2_SOLCI RecName: Full=NAD(P)-bd_dom domain-containing protein {ECO:0000259|Pfam:PF13460};	Predicted dehydrogenase	GO:0048046,apoplast; GO:0009507,chloroplast; GO:0009570,chloroplast stroma; GO:0005783,endoplasmic reticulum; GO:0009579,thylakoid; GO:0005507,copper ion binding; GO:0016491,oxidoreductase activity; GO:0003674,molecular_function; GO:0005488,binding; GO:0043167,ion binding; GO:0043169,cation binding; GO:0046872,metal ion binding; GO:0046914,transition metal ion binding; GO:0003824,catalytic activi…	PF13460.9:NAD(P)H-binding	--	--	--
evm.TU.chr03.750	1.00164	0	0	up	--	--	PREDICTED: ribulose bisphosphate carboxylase/oxygenase activase 1, chloroplastic isoform X2 [Nicotiana tabacum]	RCA1_TOBAC RecName: Full=Ribulose bisphosphate carboxylase/oxygenase activase 1, chloroplastic; Short=RA 1; Short=RuBisCO activase 1; Flags: Precursor;	A0A1S4CKB3_TOBAC SubName: Full=ribulose bisphosphate carboxylase/oxygenase activase 1, chloroplastic isoform X2 {ECO:0000313|RefSeq:XP_016501446.1};	26S proteasome regulatory complex, ATPase RPT4	GO:0009570,chloroplast stroma; GO:0005524,ATP binding; GO:0016887,ATPase activity; GO:0042802,identical protein binding; GO:0046863,ribulose-1,5-bisphosphate carboxylase/oxygenase activator activity; GO:0000166,nucleotide binding; GO:0003674,molecular_function; GO:0005488,binding; GO:0017076,purine nucleotide binding; GO:0030554,adenyl nucleotide binding; GO:0032553,ribonucleotide binding; GO:003…	PF00004.32:ATPase family associated with various cellular activities (AAA)	--	--	--
evm.TU.chr03.881	2.80861	0	0	up	K00799 glutathione S-transferase [EC:2.5.1.18] | (RefSeq) probable glutathione S-transferase (A)	ko00480: Glutathione metabolism; ko01100: Metabolic pathways	PREDICTED: probable glutathione S-transferase [Nicotiana tabacum]	GSTX1_TOBAC RecName: Full=Probable glutathione S-transferase; EC=2.5.1.18; AltName: Full=Auxin-induced protein PGNT1/PCNT110;	A0A1S3YU69_TOBAC RecName: Full=Glutathione transferase {ECO:0000256|ARBA:ARBA00012452}; EC=2.5.1.18 {ECO:0000256|ARBA:ARBA00012452};	Glutathione S-transferase	GO:0005737,cytoplasm; GO:0004364,glutathione transferase activity; GO:0009734,auxin-activated signaling pathway; GO:0006749,glutathione metabolic process; GO:0003674,molecular_function; GO:0003824,catalytic activity; GO:0016740,transferase activity; GO:0016765,transferase activity, transferring alkyl or aryl (other than methyl) groups; GO:0007154,cell communication; GO:0007165,signal transduction…	PF02798.23:Glutathione S-transferase, N-terminal domain	--	--	--
evm.TU.chr03.917	-1.41569	0	0	down	K03841 fructose-1,6-bisphosphatase I [EC:3.1.3.11] | (RefSeq) fructose-1,6-bisphosphatase, chloroplastic-like (A)	ko00010: Glycolysis / Gluconeogenesis; ko00030: Pentose phosphate pathway; ko00051: Fructose and mannose metabolism; ko00710: Carbon fixation in photosynthetic organisms; ko01100: Metabolic pathways; ko01110: Biosynthesis of secondary metabolites; ko01200: Carbon metabolism	hypothetical protein EJD97_011037 [Solanum chilense]	F16P1_ARATH RecName: Full=Fructose-1,6-bisphosphatase 1, chloroplastic {ECO:0000305}; Short=FBPase1 {ECO:0000305}; EC=3.1.3.11 {ECO:0000305}; AltName: Full=D-fructose-1,6-bisphosphate 1-phosphohydrolase {ECO:0000305}; AltName: Full=Protein HIGH CYCLIC ELECTRON FLOW 1 {ECO:0000303|PubMed:20081115}; Flags: Precursor;	A0A6N2BG77_SOLCI RecName: Full=Fructose-bisphosphatase {ECO:0000256|ARBA:ARBA00013093}; EC=3.1.3.11 {ECO:0000256|ARBA:ARBA00013093}; AltName: Full=D-fructose-1,6-bisphosphate 1-phosphohydrolase {ECO:0000256|ARBA:ARBA00032973};	Fructose-1,6-bisphosphatase	GO:0048046,apoplast; GO:0009507,chloroplast; GO:0009570,chloroplast stroma; GO:0005737,cytoplasm; GO:0005829,cytosol; GO:0010319,stromule; GO:0042132,fructose 1,6-bisphosphate 1-phosphatase activity; GO:0046872,metal ion binding; GO:0030388,fructose 1,6-bisphosphate metabolic process; GO:0006002,fructose 6-phosphate metabolic process; GO:0006000,fructose metabolic process; GO:0006094,gluconeogene…	PF00316.23:Fructose-1-6-bisphosphatase, N-terminal domain	--	--	--
evm.TU.chr04.1049	-3.12673	0	0	down	K23872 putative homogalacturonan methyltransferase [EC:2.1.1.-] | (RefSeq) hypothetical protein (A)	--	putative methyltransferase PMT21 [Datura stramonium]	PMTL_ARATH RecName: Full=Probable methyltransferase PMT21; EC=2.1.1.-; AltName: Full=Protein EARLY-RESPONSIVE TO DEHYDRATION 3;	A0A1U7W3T3_NICSY RecName: Full=Methyltransferase {ECO:0000256|RuleBase:RU366043}; EC=2.1.1.- {ECO:0000256|RuleBase:RU366043};	--	GO:0005737,cytoplasm; GO:0005789,endoplasmic reticulum membrane; GO:0005768,endosome; GO:0005794,Golgi apparatus; GO:0000138,Golgi trans cisterna; GO:0016021,integral component of membrane; GO:0005802,trans-Golgi network; GO:0008168,methyltransferase activity; GO:0032259,methylation; GO:0003674,molecular_function; GO:0003824,catalytic activity; GO:0016740,transferase activity; GO:0016741,transfer…	PF03141.19:Putative S-adenosyl-L-methionine-dependent methyltransferase	--	--	--
evm.TU.chr04.1054	1.63306	0	0	up	--	--	hypothetical protein KY289_034878 [Solanum tuberosum]	--	M1D1M0_SOLTU SubName: Full=Uncharacterized protein {ECO:0000313|EnsemblPlants:PGSC0003DMT400079323};	--	GO:0009507,chloroplast; GO:0016021,integral component of membrane; GO:0005575,cellular_component; GO:0005622,intracellular anatomical structure; GO:0005737,cytoplasm; GO:0009536,plastid; GO:0043226,organelle; GO:0043227,membrane-bounded organelle; GO:0043229,intracellular organelle; GO:0043231,intracellular membrane-bounded organelle; GO:0110165,cellular anatomical entity; GO:0016020,membrane; GO…	--	--	--	--
evm.TU.chr04.1099	-1.55388	0	0	down	K08908 light-harvesting complex I chlorophyll a/b binding protein 2 | (RefSeq) chlorophyll a-b binding protein, chloroplastic (A)	ko00196: Photosynthesis - antenna proteins; ko01100: Metabolic pathways	Chlorophyll a-b binding protein 7, chloroplastic [Datura stramonium]	CB12_PETHY RecName: Full=Chlorophyll a-b binding protein, chloroplastic; AltName: Full=LHCI type II CAB; Flags: Precursor;	A0A1S4DP86_TOBAC RecName: Full=Chlorophyll a-b binding protein, chloroplastic {ECO:0000256|RuleBase:RU363080};	--	GO:0009535,chloroplast thylakoid membrane; GO:0016021,integral component of membrane; GO:0009522,photosystem I; GO:0009523,photosystem II; GO:0016168,chlorophyll binding; GO:0046872,metal ion binding; GO:0009765,photosynthesis, light harvesting; GO:0003674,molecular_function; GO:0005488,binding; GO:0046906,tetrapyrrole binding; GO:0097159,organic cyclic compound binding; GO:1901363,heterocyclic c…	PF00504.24:Chlorophyll A-B binding protein	--	--	--
evm.TU.chr04.1302	-2.86892	0	0	down	K07151 dolichyl-diphosphooligosaccharide---protein glycosyltransferase [EC:2.4.99.18] | (RefSeq) dolichyl-diphosphooligosaccharide--protein glycosyltransferase subunit STT3B-like isoform X1 (A)	ko00510: N-Glycan biosynthesis; ko00513: Various types of N-glycan biosynthesis; ko01100: Metabolic pathways; ko04141: Protein processing in endoplasmic reticulum	14 kDa proline-rich protein DC2.15 [Capsicum annuum]	14KD_DAUCA RecName: Full=14 kDa proline-rich protein DC2.15; Flags: Precursor;	Q2VT58_CAPAN SubName: Full=14 kDa proline-rich protein DC2.15 {ECO:0000313|EMBL:PHT93311.1}; SubName: Full=Proline-rich protein {ECO:0000313|EMBL:AAX20042.1};	--	GO:0016021,integral component of membrane; GO:0005575,cellular_component; GO:0016020,membrane; GO:0031224,intrinsic component of membrane; GO:0110165,cellular anatomical entity	PF14547.9:Hydrophobic seed protein	--	--	--
evm.TU.chr04.1373	-1.37005	0	0	down	K01698 porphobilinogen synthase [EC:4.2.1.24] | (RefSeq) delta-aminolevulinic acid dehydratase, chloroplastic (A)	ko00860: Porphyrin metabolism; ko01100: Metabolic pathways; ko01110: Biosynthesis of secondary metabolites; ko01240: Biosynthesis of cofactors	Delta-aminolevulinic acid dehydratase 1, chloroplastic [Datura stramonium]	HEM21_ARATH RecName: Full=Delta-aminolevulinic acid dehydratase 1, chloroplastic; Short=ALADH1; EC=4.2.1.24; AltName: Full=Porphobilinogen synthase; Flags: Precursor;	A0A1S4AKW2_TOBAC RecName: Full=Delta-aminolevulinic acid dehydratase {ECO:0000256|RuleBase:RU000515}; EC=4.2.1.24 {ECO:0000256|RuleBase:RU000515};	Delta-aminolevulinic acid dehydratase	GO:0009507,chloroplast; GO:0009570,chloroplast stroma; GO:0005829,cytosol; GO:0005739,mitochondrion; GO:0004655,porphobilinogen synthase activity; GO:0008270,zinc ion binding; GO:0015995,chlorophyll biosynthetic process; GO:0006783,heme biosynthetic process; GO:0006779,porphyrin-containing compound biosynthetic process; GO:0006782,protoporphyrinogen IX biosynthetic process; GO:0003674,molecular_f…	PF00490.24:Delta-aminolevulinic acid dehydratase	--	--	--
evm.TU.chr04.144	1.2311	0	0	up	K01897 long-chain acyl-CoA synthetase [EC:6.2.1.3] | (RefSeq) long chain acyl-CoA synthetase 4 (A)	ko00061: Fatty acid biosynthesis; ko00071: Fatty acid degradation; ko01100: Metabolic pathways; ko01212: Fatty acid metabolism; ko04146: Peroxisome	Long chain acyl-CoA synthetase 4 [Datura stramonium]	LACS4_ARATH RecName: Full=Long chain acyl-CoA synthetase 4; EC=6.2.1.3;	A0A3Q7HWQ1_SOLLC RecName: Full=Long-chain-fatty-acid--CoA ligase {ECO:0000256|RuleBase:RU369030}; EC=6.2.1.3 {ECO:0000256|RuleBase:RU369030};	Long-chain acyl-CoA synthetases (AMP-forming)	GO:0005783,endoplasmic reticulum; GO:0005794,Golgi apparatus; GO:0016020,membrane; GO:0005524,ATP binding; GO:0004467,long-chain fatty acid-CoA ligase activity; GO:0006631,fatty acid metabolic process; GO:0080024,indolebutyric acid metabolic process; GO:0000166,nucleotide binding; GO:0003674,molecular_function; GO:0005488,binding; GO:0017076,purine nucleotide binding; GO:0030554,adenyl nucleotide…	PF00501.31:AMP-binding enzyme	--	--	--
evm.TU.chr04.1476	-2.27525	0	0	down	K12472 epidermal growth factor receptor substrate 15 | (RefSeq) filaggrin-like (A)	ko04144: Endocytosis	BURP domain protein RD22-like isoform X2 [Nicotiana tomentosiformis]	RD22_ARATH RecName: Full=BURP domain protein RD22 {ECO:0000303|PubMed:9790599}; AltName: Full=Dehydration-responsive protein RD22 {ECO:0000303|PubMed:8479424}; Flags: Precursor;	A0A1U7VKF0_NICSY SubName: Full=dehydration-responsive protein RD22 {ECO:0000313|RefSeq:XP_009762320.1};	--	GO:0005768,endosome; GO:0005794,Golgi apparatus; GO:0005802,trans-Golgi network; GO:0003729,mRNA binding; GO:0009651,response to salt stress; GO:0003674,molecular_function; GO:0003676,nucleic acid binding; GO:0003723,RNA binding; GO:0005488,binding; GO:0097159,organic cyclic compound binding; GO:1901363,heterocyclic compound binding; GO:0006950,response to stress; GO:0006970,response to osmotic s…	PF03181.18:BURP domain	--	--	--
evm.TU.chr04.1588	7.3701	0	0	up	K25731 VPS35 endosomal protein-sorting factor-like | (RefSeq) UPF0505 protein C16orf62 homolog isoform X1 (A)	--	hypothetical protein [Datura stramonium]	WRK40_ARATH RecName: Full=Probable WRKY transcription factor 40 {ECO:0000303|Ref.1}; AltName: Full=WRKY DNA-binding protein 40 {ECO:0000303|Ref.1};	A0A2G3BSG2_CAPCH RecName: Full=WRKY domain-containing protein {ECO:0000259|PROSITE:PS50811};	--	GO:0005634,nucleus; GO:0003700,DNA-binding transcription factor activity; GO:0000976,transcription regulatory region sequence-specific DNA binding; GO:0042742,defense response to bacterium; GO:0050832,defense response to fungus; GO:0045892,negative regulation of transcription, DNA-templated; GO:0031347,regulation of defense response; GO:0002237,response to molecule of bacterial origin; GO:0009751…	PF03106.18:WRKY DNA -binding domain	WRKY	TF	WRKY
evm.TU.chr04.1613	3.39973	0	0	up	K22683 aspartyl protease family protein [EC:3.4.23.-] | (RefSeq) aspartyl protease family protein 2-like (A)	--	hypothetical protein [Datura stramonium]	ASPA_ARATH RecName: Full=Aspartyl protease family protein At5g10770; EC=3.4.23.- {ECO:0000305}; Flags: Precursor;	A0A1U8DS79_CAPAN RecName: Full=Peptidase A1 domain-containing protein {ECO:0000259|PROSITE:PS51767};	Aspartyl protease	GO:0031225,anchored component of membrane; GO:0005886,plasma membrane; GO:0004190,aspartic-type endopeptidase activity; GO:0006508,proteolysis; GO:0003674,molecular_function; GO:0003824,catalytic activity; GO:0004175,endopeptidase activity; GO:0008233,peptidase activity; GO:0016787,hydrolase activity; GO:0070001,aspartic-type peptidase activity; GO:0140096,catalytic activity, acting on a protein;…	PF14543.9:Xylanase inhibitor N-terminal	--	--	--
evm.TU.chr04.1656	-1.28558	0	0	down	K07870 mitochondrial Rho GTPase 1 [EC:3.6.5.-] | (RefSeq) uncharacterized protein LOC103958384 (A)	--	hypothetical protein [Datura stramonium]	BSPA_POPDE RecName: Full=Bark storage protein A; Flags: Precursor;	M1CU70_SOLTU SubName: Full=Mta/sah nucleosidase {ECO:0000313|EnsemblPlants:PGSC0003DMT400074800};	--	GO:0003824,catalytic activity; GO:0045735,nutrient reservoir activity; GO:0009116,nucleoside metabolic process; GO:0003674,molecular_function; GO:0006139,nucleobase-containing compound metabolic process; GO:0006725,cellular aromatic compound metabolic process; GO:0006807,nitrogen compound metabolic process; GO:0008150,biological_process; GO:0008152,metabolic process; GO:0009987,cellular process; …	PF01048.23:Phosphorylase superfamily	--	--	--
evm.TU.chr04.1800	2.55861	0	0	up	K01369 legumain [EC:3.4.22.34] | (RefSeq) vacuolar-processing enzyme-like (A)	--	PREDICTED: vacuolar-processing enzyme-like [Nicotiana attenuata]	VPE_CITSI RecName: Full=Vacuolar-processing enzyme; Short=VPE; EC=3.4.22.-; Flags: Precursor;	A0A1J6ITJ6_NICAT SubName: Full=Vacuolar-processing enzyme {ECO:0000313|EMBL:OIS98472.1};	Asparaginyl peptidases	GO:0110165,cellular anatomical entity; GO:0004197,cysteine-type endopeptidase activity; GO:0051603,proteolysis involved in cellular protein catabolic process; GO:0003674,molecular_function; GO:0003824,catalytic activity; GO:0004175,endopeptidase activity; GO:0008233,peptidase activity; GO:0008234,cysteine-type peptidase activity; GO:0016787,hydrolase activity; GO:0140096,catalytic activity, actin…	PF01650.21:Peptidase C13 family	--	--	--
evm.TU.chr04.1858	-1.60897	0	0	down	K21737 acyl-lipid Delta6-acetylenase / acyl-lipid (9-3)-desaturase [EC:1.14.19.38 1.14.19.47] | (RefSeq) delta(8)-fatty-acid desaturase 1-like (A)	--	hypothetical protein H5410_041790 [Solanum commersonii]	DES6_BOROF RecName: Full=Acyl-lipid (9-3)-desaturase {ECO:0000303|PubMed:9108131}; Short=BoDes6 {ECO:0000303|PubMed:9108131}; EC=1.14.19.47 {ECO:0000269|PubMed:9108131};	M1CXN7_SOLTU SubName: Full=Sphingolipid delta-8 desaturase {ECO:0000313|EnsemblPlants:PGSC0003DMT400076957};	Delta 6-fatty acid desaturase/delta-8 sphingolipid desaturase	GO:0005789,endoplasmic reticulum membrane; GO:0016021,integral component of membrane; GO:0046872,metal ion binding; GO:0016491,oxidoreductase activity; GO:0006636,unsaturated fatty acid biosynthetic process; GO:0003674,molecular_function; GO:0005488,binding; GO:0043167,ion binding; GO:0043169,cation binding; GO:0003824,catalytic activity; GO:0006082,organic acid metabolic process; GO:0006629,lipi…	PF00487.27:Fatty acid desaturase	--	--	--
evm.TU.chr04.2004	-1.60878	0	0	down	K02221 YggT family protein | (RefSeq) ylmG homolog protein 2, chloroplastic (A)	--	PREDICTED: ylmG homolog protein 2, chloroplastic [Solanum tuberosum]	YLMG2_ARATH RecName: Full=YlmG homolog protein 2, chloroplastic {ECO:0000305}; Short=AtYLMG2 {ECO:0000303|PubMed:20359373}; AltName: Full=YGGT family protein YLMG2 {ECO:0000305}; Flags: Precursor;	A0A6N2C2B6_SOLCI SubName: Full=Uncharacterized protein {ECO:0000313|EMBL:TMX01747.1};	--	GO:0009535,chloroplast thylakoid membrane; GO:0016021,integral component of membrane; GO:0010020,chloroplast fission; GO:0090143,nucleoid organization; GO:0006996,organelle organization; GO:0008150,biological_process; GO:0009657,plastid organization; GO:0009658,chloroplast organization; GO:0009987,cellular process; GO:0016043,cellular component organization; GO:0043572,plastid fission; GO:0048285…	PF02325.20:YGGT family	--	--	--
evm.TU.chr04.2140	-1.37842	0	0	down	--	--	Photosynthetic NDH subunit of subcomplex B 2, chloroplastic [Capsicum chinense]	PNSB2_ARATH RecName: Full=Photosynthetic NDH subunit of subcomplex B 2, chloroplastic {ECO:0000303|PubMed:21785130}; Short=Protein PnsB2 {ECO:0000303|PubMed:21785130}; AltName: Full=NAD(P)H DEHYDROGENASE SUBUNIT 45 {ECO:0000303|PubMed:18974055}; AltName: Full=NDH-DEPENDENT CYCLIC ELECTRON FLOW 2 {ECO:0000303|PubMed:18785996}; Flags: Precursor;	A0A2G3CVL2_CAPCH SubName: Full=Photosynthetic NDH subunit of subcomplex B 2, chloroplastic {ECO:0000313|EMBL:PHU22739.1};	--	GO:0009534,chloroplast thylakoid; GO:0009535,chloroplast thylakoid membrane; GO:0005737,cytoplasm; GO:0010598,NAD(P)H dehydrogenase complex (plastoquinone); GO:0030246,carbohydrate binding; GO:0047938,glucose-6-phosphate 1-epimerase activity; GO:0005975,carbohydrate metabolic process; GO:0009773,photosynthetic electron transport in photosystem I; GO:0003674,molecular_function; GO:0005488,binding;…	--	--	--	--
evm.TU.chr04.2141	-2.38643	0	0	down	K01792 glucose-6-phosphate 1-epimerase [EC:5.1.3.15] | (RefSeq) putative glucose-6-phosphate 1-epimerase (A)	ko00010: Glycolysis / Gluconeogenesis; ko01100: Metabolic pathways; ko01110: Biosynthesis of secondary metabolites	hypothetical protein [Datura stramonium]	NDF5_ARATH RecName: Full=Protein NDH-DEPENDENT CYCLIC ELECTRON FLOW 5 {ECO:0000305}; Flags: Precursor;	M1AGG6_SOLTU SubName: Full=Aldose 1-epimerase family protein {ECO:0000313|EnsemblPlants:PGSC0003DMT400022268};	--	GO:0009507,chloroplast; GO:0009535,chloroplast thylakoid membrane; GO:0005737,cytoplasm; GO:0016020,membrane; GO:0030246,carbohydrate binding; GO:0047938,glucose-6-phosphate 1-epimerase activity; GO:0005975,carbohydrate metabolic process; GO:0009773,photosynthetic electron transport in photosystem I; GO:0010628,positive regulation of gene expression; GO:0003674,molecular_function; GO:0005488,bind…	--	--	--	--
evm.TU.chr04.278	-1.16694	0	0	down	K01256 aminopeptidase N [EC:3.4.11.2] | (RefSeq) puromycin-sensitive aminopeptidase isoform X1 (A)	ko00480: Glutathione metabolism; ko01100: Metabolic pathways	PREDICTED: puromycin-sensitive aminopeptidase isoform X2 [Solanum tuberosum]	PSA_ARATH RecName: Full=Puromycin-sensitive aminopeptidase; Short=PSA; EC=3.4.11.14; AltName: Full=Cytosol alanyl aminopeptidase; Short=AAP-S; AltName: Full=Meiotic prophase aminopeptidase 1;	A0A6N2BSS0_SOLCI SubName: Full=Uncharacterized protein {ECO:0000313|EMBL:TMW95759.1};	Puromycin-sensitive aminopeptidase and related aminopeptidases	GO:0004177,aminopeptidase activity; GO:0008237,metallopeptidase activity; GO:0008270,zinc ion binding; GO:0006508,proteolysis; GO:0003674,molecular_function; GO:0003824,catalytic activity; GO:0008233,peptidase activity; GO:0008238,exopeptidase activity; GO:0016787,hydrolase activity; GO:0140096,catalytic activity, acting on a protein; GO:0005488,binding; GO:0043167,ion binding; GO:0043169,cation …	PF17432.5:Domain of unknown function (DUF3458_C) ARM repeats	--	--	--
evm.TU.chr04.3082	-2.42058	0	0	down	K08909 light-harvesting complex I chlorophyll a/b binding protein 3 | (RefSeq) chlorophyll a-b binding protein 8, chloroplastic-like (A)	ko00196: Photosynthesis - antenna proteins; ko01100: Metabolic pathways	chlorophyll a-b binding protein 8, chloroplastic [Nicotiana tomentosiformis]	CB13_SOLLC RecName: Full=Chlorophyll a-b binding protein 8, chloroplastic; AltName: Full=LHCI type III CAB-8; Flags: Precursor;	A0A1S4CBW5_TOBAC RecName: Full=Chlorophyll a-b binding protein, chloroplastic {ECO:0000256|RuleBase:RU363080};	--	GO:0009535,chloroplast thylakoid membrane; GO:0016021,integral component of membrane; GO:0009522,photosystem I; GO:0009523,photosystem II; GO:0016168,chlorophyll binding; GO:0046872,metal ion binding; GO:0009768,photosynthesis, light harvesting in photosystem I; GO:0009416,response to light stimulus; GO:0003674,molecular_function; GO:0005488,binding; GO:0046906,tetrapyrrole binding; GO:0097159,or…	PF00504.24:Chlorophyll A-B binding protein	--	--	--
evm.TU.chr04.3165	-1.49983	0	0	down	K00053 ketol-acid reductoisomerase [EC:1.1.1.86] | (RefSeq) ketol-acid reductoisomerase, chloroplastic-like (A)	ko00290: Valine, leucine and isoleucine biosynthesis; ko00770: Pantothenate and CoA biosynthesis; ko01100: Metabolic pathways; ko01110: Biosynthesis of secondary metabolites; ko01210: 2-Oxocarboxylic acid metabolism; ko01230: Biosynthesis of amino acids	hypothetical protein H5410_059106 [Solanum commersonii]	ILV5_ARATH RecName: Full=Ketol-acid reductoisomerase, chloroplastic; EC=1.1.1.86; AltName: Full=Acetohydroxy-acid reductoisomerase; AltName: Full=Alpha-keto-beta-hydroxylacyl reductoisomerase; Flags: Precursor;	M1ADA6_SOLTU RecName: Full=Ketol-acid reductoisomerase {ECO:0000256|PIRNR:PIRNR000118}; EC=1.1.1.86 {ECO:0000256|PIRNR:PIRNR000118}; AltName: Full=Acetohydroxy-acid reductoisomerase {ECO:0000256|PIRNR:PIRNR000118}; AltName: Full=Alpha-keto-beta-hydroxylacyl reductoisomerase {ECO:0000256|PIRNR:PIRNR000118};	--	GO:0048046,apoplast; GO:0009507,chloroplast; GO:0009941,chloroplast envelope; GO:0009570,chloroplast stroma; GO:0005829,cytosol; GO:0005739,mitochondrion; GO:0009505,plant-type cell wall; GO:0009536,plastid; GO:0005507,copper ion binding; GO:0004455,ketol-acid reductoisomerase activity; GO:0009097,isoleucine biosynthetic process; GO:0009099,valine biosynthetic process; GO:0003674,molecular_functi…	PF01450.22:Acetohydroxy acid isomeroreductase, catalytic domain	--	--	--
evm.TU.chr04.3265	-1.08822	0	0	down	K02636 cytochrome b6-f complex iron-sulfur subunit [EC:7.1.1.6] | (RefSeq) cytochrome b6-f complex iron-sulfur subunit, chloroplastic (A)	ko00195: Photosynthesis; ko01100: Metabolic pathways	cytochrome b6-f complex iron-sulfur subunit, chloroplastic [Solanum pennellii]	UCRIA_SOLTU RecName: Full=Cytochrome b6-f complex iron-sulfur subunit, chloroplastic; EC=7.1.1.6; AltName: Full=Plastohydroquinone:plastocyanin oxidoreductase iron-sulfur protein; AltName: Full=Rieske iron-sulfur protein; Short=ISP; Short=RISP; Flags: Precursor;	A0A2G2YTR4_CAPAN RecName: Full=Plastoquinol--plastocyanin reductase {ECO:0000256|ARBA:ARBA00012952}; EC=7.1.1.6 {ECO:0000256|ARBA:ARBA00012952};	Ubiquinol cytochrome c reductase, subunit RIP1	GO:0009535,chloroplast thylakoid membrane; GO:0016021,integral component of membrane; GO:0005886,plasma membrane; GO:0051537,2 iron, 2 sulfur cluster binding; GO:0045158,electron transporter, transferring electrons within cytochrome b6/f complex of photosystem II activity; GO:0046872,metal ion binding; GO:0003729,mRNA binding; GO:0016491,oxidoreductase activity; GO:0009496,plastoquinol--plastocya…	PF00355.29:Rieske [2Fe-2S] domain	--	--	--
evm.TU.chr04.3394	-1.69032	0	0	down	K14638 solute carrier family 15 (peptide/histidine transporter), member 3/4 | (RefSeq) protein NRT1/ PTR FAMILY 8.2 (A)	--	nitrate transporter 1.3-like protein [Lycium ruthenicum]	PTR33_ARATH RecName: Full=Protein NRT1/ PTR FAMILY 6.4; Short=AtNPF6.4; AltName: Full=Nitrate transporter 1.3;	A0A4Y5R7A0_LYCRU SubName: Full=Nitrate transporter 1.3-like protein {ECO:0000313|EMBL:QCY53608.1};	H+/oligopeptide symporter	GO:0005829,cytosol; GO:0016021,integral component of membrane; GO:0015112,nitrate transmembrane transporter activity; GO:0015293,symporter activity; GO:0042128,nitrate assimilation; GO:0010167,response to nitrate; GO:0003674,molecular_function; GO:0005215,transporter activity; GO:0008509,anion transmembrane transporter activity; GO:0015075,ion transmembrane transporter activity; GO:0015103,inorga…	PF00854.24:POT family	--	--	--
evm.TU.chr04.3414	-2.76942	0	0	down	K08913 light-harvesting complex II chlorophyll a/b binding protein 2 | (RefSeq) chlorophyll a-b binding protein 36, chloroplastic (A)	ko00196: Photosynthesis - antenna proteins; ko01100: Metabolic pathways	RecName: Full=Chlorophyll a-b binding protein 37, chloroplastic; AltName: Full=LHCII type I CAB-37; Short=LHCP; Flags: Precursor [Petunia sp.]	CB26_PETSP RecName: Full=Chlorophyll a-b binding protein 37, chloroplastic; AltName: Full=LHCII type I CAB-37; Short=LHCP; Flags: Precursor;	A0A4S4EZG3_CAMSI RecName: Full=Chlorophyll a-b binding protein, chloroplastic {ECO:0000256|RuleBase:RU363080};	--	GO:0009535,chloroplast thylakoid membrane; GO:0016021,integral component of membrane; GO:0009522,photosystem I; GO:0009523,photosystem II; GO:0016168,chlorophyll binding; GO:0046872,metal ion binding; GO:0009765,photosynthesis, light harvesting; GO:0003674,molecular_function; GO:0005488,binding; GO:0046906,tetrapyrrole binding; GO:0097159,organic cyclic compound binding; GO:1901363,heterocyclic c…	PF00504.24:Chlorophyll A-B binding protein	--	--	--
evm.TU.chr04.3465	-2.09139	0	0	down	K16911 ATP-dependent RNA helicase DDX21 [EC:3.6.4.13] | (RefSeq) DEAD-box ATP-dependent RNA helicase 53-like (A)	--	DEAD-box ATP-dependent RNA helicase 53, mitochondrial-like [Solanum stenotomum]	RH53_ARATH RecName: Full=DEAD-box ATP-dependent RNA helicase 53, mitochondrial; EC=3.6.4.13; Flags: Precursor;	A0A0V0IS68_SOLCH SubName: Full=Putative DEAD-box ATP-dependent RNA helicase 53-like {ECO:0000313|EMBL:JAP35439.1};	ATP-dependent RNA helicase	GO:0005737,cytoplasm; GO:0005829,cytosol; GO:0005739,mitochondrion; GO:0005730,nucleolus; GO:0005634,nucleus; GO:0009505,plant-type cell wall; GO:0032991,protein-containing complex; GO:0005524,ATP binding; GO:0016887,ATPase activity; GO:0003729,mRNA binding; GO:0003724,RNA helicase activity; GO:0000373,Group II intron splicing; GO:0009409,response to cold; GO:0006364,rRNA processing; GO:0000166,n…	PF00270.32:DEAD/DEAH box helicase	--	--	--
evm.TU.chr04.3666	3.10215	0	0	up	K00924 kinase [EC:2.7.1.-] | (RefSeq) receptor-like protein kinase 5 (A)	--	hypothetical protein [Datura stramonium]	RLK5_ARATH RecName: Full=Receptor-like protein kinase 5; EC=2.7.10.1; EC=2.7.11.1; AltName: Full=Protein HAESA; Flags: Precursor;	A0A6N2B2C9_SOLCI RecName: Full=Protein kinase domain-containing protein {ECO:0000259|PROSITE:PS50011};	--	GO:0016021,integral component of membrane; GO:0005886,plasma membrane; GO:0005524,ATP binding; GO:0004672,protein kinase activity; GO:0106310,protein serine kinase activity; GO:0004674,protein serine/threonine kinase activity; GO:0004714,transmembrane receptor protein tyrosine kinase activity; GO:0050829,defense response to Gram-negative bacterium; GO:0010227,floral organ abscission; GO:0010102,l…	PF00069.28:Protein kinase domain	--	--	--
evm.TU.chr04.369	5.86646	0	0	up	K01183 chitinase [EC:3.2.1.14] | (RefSeq) acidic endochitinase (A)	ko00520: Amino sugar and nucleotide sugar metabolism; ko01100: Metabolic pathways	hypothetical protein [Datura stramonium]	OS13_SOLCO RecName: Full=Osmotin-like protein OSML13; AltName: Full=PA13; Flags: Precursor;	M0ZTN1_SOLTU SubName: Full=Osmotin {ECO:0000313|EnsemblPlants:PGSC0003DMT400007870};	--	--	PF00314.20:Thaumatin family	--	--	--
evm.TU.chr04.3750	-1.3799	0	0	down	K22048 mechanosensitive ion channel protein 4/5/6/7/8/9/10 | (RefSeq) mechanosensitive ion channel protein 10-like (A)	--	PREDICTED: uncharacterized protein LOC109228524 [Nicotiana attenuata]	--	A0A1J6I4I8_NICAT SubName: Full=Uncharacterized protein {ECO:0000313|EMBL:OIS99932.1};	--	GO:0016021,integral component of membrane; GO:0009523,photosystem II; GO:0015979,photosynthesis; GO:0008150,biological_process; GO:0008152,metabolic process; GO:0009987,cellular process; GO:0044237,cellular metabolic process; GO:0005575,cellular_component; GO:0016020,membrane; GO:0031224,intrinsic component of membrane; GO:0110165,cellular anatomical entity; GO:0005622,intracellular anatomical st…	PF06596.14:Photosystem II reaction centre X protein (PsbX)	--	--	--
evm.TU.chr04.3776	-1.5154	0	0	down	K08908 light-harvesting complex I chlorophyll a/b binding protein 2 | (RefSeq) photosystem I chlorophyll a/b-binding protein 6, chloroplastic (A)	ko00196: Photosynthesis - antenna proteins; ko01100: Metabolic pathways	PREDICTED: photosystem I chlorophyll a/b-binding protein 6, chloroplastic [Nicotiana attenuata]	LHCA6_ARATH RecName: Full=Photosystem I chlorophyll a/b-binding protein 6, chloroplastic {ECO:0000303|PubMed:10366881}; AltName: Full=LHCI type III LHCA6 {ECO:0000305}; Flags: Precursor;	A0A1J6J322_NICAT RecName: Full=Chlorophyll a-b binding protein, chloroplastic {ECO:0000256|RuleBase:RU363080};	--	GO:0009507,chloroplast; GO:0009535,chloroplast thylakoid membrane; GO:0016021,integral component of membrane; GO:0009522,photosystem I; GO:0016168,chlorophyll binding; GO:0046872,metal ion binding; GO:0009768,photosynthesis, light harvesting in photosystem I; GO:0009416,response to light stimulus; GO:0003674,molecular_function; GO:0005488,binding; GO:0046906,tetrapyrrole binding; GO:0097159,organ…	PF00504.24:Chlorophyll A-B binding protein	--	--	--
evm.TU.chr04.3782	-1.1362	0	0	down	K04078 chaperonin GroES | (RefSeq) 20 kDa chaperonin, chloroplastic-like (A)	--	20 kDa chaperonin, chloroplastic-like [Solanum verrucosum]	CH20_ARATH RecName: Full=20 kDa chaperonin, chloroplastic; AltName: Full=Chaperonin 10; Short=Ch-CPN10; Short=Cpn10; AltName: Full=Chaperonin 20; AltName: Full=Protein Cpn21; Flags: Precursor;	A0A0V0HL81_SOLCH SubName: Full=Putative 20 kDa chaperonin, chloroplastic-like {ECO:0000313|EMBL:JAP21053.1};	Mitochondrial chaperonin	GO:0048046,apoplast; GO:0009507,chloroplast; GO:0009941,chloroplast envelope; GO:0009570,chloroplast stroma; GO:0009535,chloroplast thylakoid membrane; GO:0005759,mitochondrial matrix; GO:0005739,mitochondrion; GO:0009536,plastid; GO:0009579,thylakoid; GO:0005524,ATP binding; GO:0140662,NA; GO:0051087,chaperone binding; GO:0005507,copper ion binding; GO:0046872,metal ion binding; GO:0051082,unfol…	PF00166.24:Chaperonin 10 Kd subunit	--	--	--
evm.TU.chr04.3805	-2.11177	0	0	down	--	--	protein BUNDLE SHEATH DEFECTIVE 2, chloroplastic-like [Nicotiana tomentosiformis]	BSD2_ARATH RecName: Full=Protein BUNDLE SHEATH DEFECTIVE 2, chloroplastic {ECO:0000303|PubMed:29217567}; Short=AtBSD2 {ECO:0000303|PubMed:29217567}; Flags: Precursor;	A0A1S3Z8A1_TOBAC SubName: Full=uncharacterized protein LOC107784071 {ECO:0000313|RefSeq:XP_016460621.1};	--	GO:0101031,chaperone complex; GO:0009507,chloroplast; GO:0009570,chloroplast stroma; GO:0005829,cytosol; GO:0046872,metal ion binding; GO:1905538,polysome binding; GO:0044183,protein folding chaperone; GO:0061077,chaperone-mediated protein folding; GO:0110102,ribulose bisphosphate carboxylase complex assembly; GO:0003674,molecular_function; GO:0005488,binding; GO:0043167,ion binding; GO:0043169,c…	PF00684.22:DnaJ central domain	--	--	--
evm.TU.chr04.3836	-4.82082	0	0	down	K11855 ubiquitin carboxyl-terminal hydrolase 36/42 [EC:3.4.19.12] | (RefSeq) ubiquitin carboxyl-terminal hydrolase 36 (A)	--	putative proline-rich protein, partial [Nicotiana tabacum]	PRF1_SOLLC RecName: Full=36.4 kDa proline-rich protein;	Q5DNZ7_TOBAC SubName: Full=Putative proline-rich protein {ECO:0000313|EMBL:AAT42190.1}; Flags: Fragment;	--	--	PF14547.9:Hydrophobic seed protein	--	--	--
evm.TU.chr04.3841	-1.65678	0	0	down	--	--	thylakoid lumenal 16.5 kDa protein, chloroplastic [Solanum verrucosum]	TL16_ARATH RecName: Full=Thylakoid lumenal 16.5 kDa protein, chloroplastic; Flags: Precursor;	A0A0V0HC35_SOLCH SubName: Full=Putative thylakoid lumenal 16.5 kDa protein, chloroplastic-like {ECO:0000313|EMBL:JAP17449.1};	--	GO:0009507,chloroplast; GO:0009941,chloroplast envelope; GO:0009570,chloroplast stroma; GO:0009534,chloroplast thylakoid; GO:0009543,chloroplast thylakoid lumen; GO:0009535,chloroplast thylakoid membrane; GO:0005829,cytosol; GO:0009579,thylakoid; GO:0031977,thylakoid lumen; GO:0010206,photosystem II repair; GO:0006091,generation of precursor metabolites and energy; GO:0006807,nitrogen compound me…	--	--	--	--
evm.TU.chr04.3892	2.05476	0	0	up	K07198 5'-AMP-activated protein kinase, catalytic alpha subunit [EC:2.7.11.11] | (RefSeq) CBL-interacting serine/threonine-protein kinase 6 (A)	--	CBL-interacting serine/threonine-protein kinase 6-like [Capsicum annuum]	CIPK6_ARATH RecName: Full=CBL-interacting serine/threonine-protein kinase 6; EC=2.7.11.1; AltName: Full=SNF1-related kinase 3.14; AltName: Full=SOS2-like protein kinase PKS4; AltName: Full=SOS3-interacting protein 3;	A0A2G2X4G6_CAPBA RecName: Full=Non-specific serine/threonine protein kinase {ECO:0000256|ARBA:ARBA00012513}; EC=2.7.11.1 {ECO:0000256|ARBA:ARBA00012513};	Serine/threonine protein kinase	GO:0005783,endoplasmic reticulum; GO:0005524,ATP binding; GO:0106310,protein serine kinase activity; GO:0004674,protein serine/threonine kinase activity; GO:0010540,basipetal auxin transport; GO:0042538,hyperosmotic salinity response; GO:0006468,protein phosphorylation; GO:0051592,response to calcium ion; GO:0009651,response to salt stress; GO:0009414,response to water deprivation; GO:0007165,sig…	PF00069.28:Protein kinase domain	--	--	--
evm.TU.chr04.3917	5.0891	0	0	up	K20623 typhasterol/6-deoxotyphasterol 2alpha-hydroxylase | (RefSeq) cytochrome P450 71A1-like (A)	ko00905: Brassinosteroid biosynthesis; ko01100: Metabolic pathways; ko01110: Biosynthesis of secondary metabolites	hypothetical protein [Datura stramonium]	C92C6_MAIZE RecName: Full=Trimethyltridecatetraene synthase {ECO:0000303|PubMed:27662898}; EC=1.14.14.58 {ECO:0000269|PubMed:27662898}; AltName: Full=Cytochrome P-450 20 {ECO:0000312|EMBL:ONM27923.1}; AltName: Full=Cytochrome P450 92C6 {ECO:0000303|PubMed:27662898};	M1C3J2_SOLTU SubName: Full=Elicitor-inducible cytochrome P450 {ECO:0000313|EnsemblPlants:PGSC0003DMT400058930};	Cytochrome P450 CYP2 subfamily	GO:0016021,integral component of membrane; GO:0097007,4,8,12-trimethyltrideca-1,3,7,11-tetraene synthase activity; GO:0020037,heme binding; GO:0005506,iron ion binding; GO:0010333,terpene synthase activity; GO:0080027,response to herbivore; GO:0016114,terpenoid biosynthetic process; GO:0003674,molecular_function; GO:0003824,catalytic activity; GO:0004497,monooxygenase activity; GO:0016491,oxidore…	PF00067.25:Cytochrome P450	--	--	--
evm.TU.chr04.3953	3.3671	0	0	up	K16297 serine carboxypeptidase-like clade II [EC:3.4.16.-] | (RefSeq) LOW QUALITY PROTEIN: serine carboxypeptidase-like 27 (A)	--	Tetraspanin-8 [Datura stramonium]	TET8_ARATH RecName: Full=Tetraspanin-8;	A0A314KVD0_NICAT SubName: Full=Tetraspanin-8 {ECO:0000313|EMBL:OIT33451.1};	--	GO:0005794,Golgi apparatus; GO:0016021,integral component of membrane; GO:0005886,plasma membrane; GO:0009506,plasmodesma; GO:0005773,vacuole; GO:0009734,auxin-activated signaling pathway; GO:0050829,defense response to Gram-negative bacterium; GO:0007154,cell communication; GO:0007165,signal transduction; GO:0008150,biological_process; GO:0009719,response to endogenous stimulus; GO:0009725,respo…	PF00335.23:Tetraspanin family	--	--	--
evm.TU.chr04.429	2.05806	0	0	up	K01115 phospholipase D1/2 [EC:3.1.4.4] | (RefSeq) phospholipase D beta 1-like (A)	ko00564: Glycerophospholipid metabolism; ko00565: Ether lipid metabolism; ko01100: Metabolic pathways; ko01110: Biosynthesis of secondary metabolites; ko04144: Endocytosis	Phospholipase D beta 1 [Datura stramonium]	PLDB1_ARATH RecName: Full=Phospholipase D beta 1 {ECO:0000303|PubMed:11891260}; Short=AtPLDbeta1 {ECO:0000303|PubMed:11891260}; Short=PLD beta 1 {ECO:0000303|PubMed:11891260}; Short=PLDbeta {ECO:0000303|PubMed:9054397}; EC=3.1.4.4 {ECO:0000269|PubMed:10441386, ECO:0000269|PubMed:9054397, ECO:0000269|PubMed:9353280};	A0A1U8GIG8_CAPAN RecName: Full=Phospholipase D {ECO:0000256|ARBA:ARBA00012027, ECO:0000256|PIRNR:PIRNR036470}; EC=3.1.4.4 {ECO:0000256|ARBA:ARBA00012027, ECO:0000256|PIRNR:PIRNR036470};	Phospholipase D1	GO:0005737,cytoplasm; GO:0005886,plasma membrane; GO:0009506,plasmodesma; GO:0046872,metal ion binding; GO:0070290,N-acylphosphatidylethanolamine-specific phospholipase D activity; GO:0005546,phosphatidylinositol-4,5-bisphosphate binding; GO:0004630,phospholipase D activity; GO:0042742,defense response to bacterium; GO:0009395,phospholipid catabolic process; GO:0003674,molecular_function; GO:0005…	PF12357.11:Phospholipase D C terminal	--	--	--
evm.TU.chr04.452	5.46749	0	0	up	K15333 tRNA guanosine-2'-O-methyltransferase [EC:2.1.1.34] | (RefSeq) uncharacterized protein LOC104224633 (A)	--	hypothetical protein H5410_043575 [Solanum commersonii]	SBT_PETHY RecName: Full=Subtilisin-like protease {ECO:0000303|PubMed:25971550}; Short=Subtilase {ECO:0000303|PubMed:25971550}; EC=3.4.21.- {ECO:0000255|PROSITE-ProRule:PRU10080}; Flags: Precursor;	M0ZXE4_SOLTU SubName: Full=Serine protease {ECO:0000313|EnsemblPlants:PGSC0003DMT400010056};	--	GO:0048046,apoplast; GO:0005615,extracellular space; GO:0004252,serine-type endopeptidase activity; GO:0036377,arbuscular mycorrhizal association; GO:0006508,proteolysis; GO:0009610,response to symbiotic fungus; GO:0003674,molecular_function; GO:0003824,catalytic activity; GO:0004175,endopeptidase activity; GO:0008233,peptidase activity; GO:0008236,serine-type peptidase activity; GO:0016787,hydro…	PF00082.25:Subtilase family	--	--	--
evm.TU.chr04.524	5.425	0	0	up	--	--	--	--	--	--	--	--	--	--	--
evm.TU.chr04.525	4.33426	0	0	up	K11855 ubiquitin carboxyl-terminal hydrolase 36/42 [EC:3.4.19.12] | (RefSeq) ubiquitin carboxyl-terminal hydrolase 36 (A)	--	14 kDa proline-rich protein DC2.15 [Capsicum annuum]	14KD_DAUCA RecName: Full=14 kDa proline-rich protein DC2.15; Flags: Precursor;	A0A1U8F127_CAPAN SubName: Full=14 kDa proline-rich protein DC2.15-like {ECO:0000313|RefSeq:XP_016553077.1};	--	GO:0016021,integral component of membrane; GO:0005575,cellular_component; GO:0016020,membrane; GO:0031224,intrinsic component of membrane; GO:0110165,cellular anatomical entity	PF14547.9:Hydrophobic seed protein	--	--	--
evm.TU.chr04.526	5.11082	0	0	up	K11855 ubiquitin carboxyl-terminal hydrolase 36/42 [EC:3.4.19.12] | (RefSeq) ubiquitin carboxyl-terminal hydrolase 36 (A)	--	14 kDa proline-rich protein DC2.15 [Capsicum annuum]	14KD_DAUCA RecName: Full=14 kDa proline-rich protein DC2.15; Flags: Precursor;	A0A1U8F127_CAPAN SubName: Full=14 kDa proline-rich protein DC2.15-like {ECO:0000313|RefSeq:XP_016553077.1};	--	GO:0016021,integral component of membrane; GO:0005575,cellular_component; GO:0016020,membrane; GO:0031224,intrinsic component of membrane; GO:0110165,cellular anatomical entity	PF14547.9:Hydrophobic seed protein	--	--	--
evm.TU.chr04.531	6.43674	0	0	up	K11855 ubiquitin carboxyl-terminal hydrolase 36/42 [EC:3.4.19.12] | (RefSeq) ubiquitin carboxyl-terminal hydrolase 36 (A)	--	14 kDa proline-rich protein DC2.15 [Capsicum annuum]	14KD_DAUCA RecName: Full=14 kDa proline-rich protein DC2.15; Flags: Precursor;	A0A1U8F127_CAPAN SubName: Full=14 kDa proline-rich protein DC2.15-like {ECO:0000313|RefSeq:XP_016553077.1};	--	GO:0016021,integral component of membrane; GO:0005575,cellular_component; GO:0016020,membrane; GO:0031224,intrinsic component of membrane; GO:0110165,cellular anatomical entity	PF14547.9:Hydrophobic seed protein	--	--	--
evm.TU.chr04.603	-1.98838	0	0	down	K22683 aspartyl protease family protein [EC:3.4.23.-] | (RefSeq) aspartyl protease family protein 2 (A)	--	hypothetical protein [Datura stramonium]	ASP63_ARATH RecName: Full=Probable aspartyl protease At4g16563 {ECO:0000305}; EC=3.4.23.- {ECO:0000305}; Flags: Precursor;	A0A6N2BGT0_SOLCI RecName: Full=Peptidase A1 domain-containing protein {ECO:0000259|PROSITE:PS51767};	Aspartyl protease	GO:0009505,plant-type cell wall; GO:0004190,aspartic-type endopeptidase activity; GO:0006508,proteolysis; GO:0003674,molecular_function; GO:0003824,catalytic activity; GO:0004175,endopeptidase activity; GO:0008233,peptidase activity; GO:0016787,hydrolase activity; GO:0070001,aspartic-type peptidase activity; GO:0140096,catalytic activity, acting on a protein; GO:0006807,nitrogen compound metaboli…	PF14541.9:Xylanase inhibitor C-terminal	--	--	--
evm.TU.chr04.698	-1.59696	0	0	down	K02884 large subunit ribosomal protein L19 | (RefSeq) 50S ribosomal protein L19-2, chloroplastic-like (A)	ko03010: Ribosome	hypothetical protein KY285_033839 [Solanum tuberosum]	RK192_ARATH RecName: Full=50S ribosomal protein L19-2, chloroplastic; Flags: Precursor;	M1CHF5_SOLTU SubName: Full=50S ribosomal protein L19-2, chloroplastic {ECO:0000313|EnsemblPlants:PGSC0003DMT400067516};	Mitochondrial/chloroplast ribosomal protein L19	GO:0009507,chloroplast; GO:0009941,chloroplast envelope; GO:0009570,chloroplast stroma; GO:0009536,plastid; GO:0005840,ribosome; GO:0003729,mRNA binding; GO:0019843,rRNA binding; GO:0003735,structural constituent of ribosome; GO:0006412,translation; GO:0003674,molecular_function; GO:0003676,nucleic acid binding; GO:0003723,RNA binding; GO:0005488,binding; GO:0097159,organic cyclic compound bindin…	PF01245.23:Ribosomal protein L19	--	--	--
evm.TU.chr04.701	1.9715	0	0	up	K21889 Bax inhibitor 1 | (RefSeq) bax inhibitor 1-like (A)	--	Bax inhibitor 1 [Capsicum annuum]	BI1_ARATH RecName: Full=Bax inhibitor 1; Short=AtBI-1; Short=BI-1;	A0A2G3DC86_CAPCH SubName: Full=Bax inhibitor 1 {ECO:0000313|EMBL:PHU28561.1};	Bax-mediated apoptosis inhibitor TEGT/BI-1	GO:0005737,cytoplasm; GO:0005783,endoplasmic reticulum; GO:0005789,endoplasmic reticulum membrane; GO:0016021,integral component of membrane; GO:0016020,membrane; GO:0005635,nuclear envelope; GO:0006983,ER overload response; GO:0043066,negative regulation of apoptotic process; GO:0043069,negative regulation of programmed cell death; GO:0009414,response to water deprivation; GO:0042761,very long-c…	PF01027.23:Inhibitor of apoptosis-promoting Bax1	--	--	--
evm.TU.chr04.717	-1.46304	0	0	down	--	--	light-harvesting complex-like protein 3 isotype 2, chloroplastic [Solanum verrucosum]	LIL31_ARATH RecName: Full=Light-harvesting complex-like protein 3 isotype 1, chloroplastic {ECO:0000305}; AltName: Full=LHC-like protein 3 isoform 1 {ECO:0000305}; Flags: Precursor;	M1CHE2_SOLTU SubName: Full=Transcription factor {ECO:0000313|EnsemblPlants:PGSC0003DMT400067502};	--	GO:0009507,chloroplast; GO:0009535,chloroplast thylakoid membrane; GO:0005829,cytosol; GO:0016021,integral component of membrane; GO:0009523,photosystem II; GO:0009503,thylakoid light-harvesting complex; GO:0042651,thylakoid membrane; GO:0016168,chlorophyll binding; GO:0003700,DNA-binding transcription factor activity; GO:0019899,enzyme binding; GO:0042802,identical protein binding; GO:0043495,pr…	PF00504.24:Chlorophyll A-B binding protein	--	--	--
evm.TU.chr04.772	2.29617	0	0	up	K01338 ATP-dependent Lon protease [EC:3.4.21.53] | (RefSeq) lon protease homolog 2, peroxisomal isoform X1 (A)	--	Lon protease -like protein 2, peroxisomal [Capsicum baccatum]	LONP2_SPIOL RecName: Full=Lon protease homolog 2, peroxisomal {ECO:0000255|HAMAP-Rule:MF_03121}; EC=3.4.21.53 {ECO:0000255|HAMAP-Rule:MF_03121};	A0A2G2XLI6_CAPBA RecName: Full=Lon protease homolog 2, peroxisomal {ECO:0000256|HAMAP-Rule:MF_03121}; EC=3.4.21.- {ECO:0000256|HAMAP-Rule:MF_03121};	Mitochondrial ATP-dependent protease PIM1/LON	GO:0005782,peroxisomal matrix; GO:0005524,ATP binding; GO:0016887,ATPase activity; GO:0004176,ATP-dependent peptidase activity; GO:0004252,serine-type endopeptidase activity; GO:0016558,protein import into peroxisome matrix; GO:0016485,protein processing; GO:0006515,protein quality control for misfolded or incompletely synthesized proteins; GO:0000166,nucleotide binding; GO:0003674,molecular_func…	PF05362.16:Lon protease (S16) C-terminal proteolytic domain	--	--	--
evm.TU.chr04.8	-2.01453	0	0	down	K02867 large subunit ribosomal protein L11 | (RefSeq) 50S ribosomal protein L11, chloroplastic-like (A)	ko03010: Ribosome	PREDICTED: 50S ribosomal protein L11, chloroplastic-like [Nicotiana tabacum]	RK11_ARATH RecName: Full=50S ribosomal protein L11, chloroplastic; AltName: Full=CL11; Flags: Precursor;	A0A1S4CC61_TOBAC SubName: Full=50S ribosomal protein L11, chloroplastic-like {ECO:0000313|RefSeq:XP_016498725.1};	Mitochondrial/chloroplast ribosomal protein L11	GO:0009507,chloroplast; GO:0009941,chloroplast envelope; GO:0009570,chloroplast stroma; GO:0022625,cytosolic large ribosomal subunit; GO:0022626,cytosolic ribosome; GO:0015934,large ribosomal subunit; GO:0005634,nucleus; GO:0070180,large ribosomal subunit rRNA binding; GO:0003735,structural constituent of ribosome; GO:0006412,translation; GO:0003674,molecular_function; GO:0003676,nucleic acid bin…	PF03946.17:Ribosomal protein L11, N-terminal domain	--	--	--
evm.TU.chr04.82	1.8334	0	0	up	K10638 E3 ubiquitin-protein ligase UHRF1 [EC:2.3.2.27] | (RefSeq) uncharacterized protein LOC113308475 (A)	--	hypothetical protein [Datura stramonium]	NRPB_SOYBN RecName: Full=DCD domain-containing protein NRP-B {ECO:0000305}; AltName: Full=N-rich protein B {ECO:0000303|PubMed:18490446};	M1AW01_SOLTU SubName: Full=N-rich protein {ECO:0000313|EnsemblPlants:PGSC0003DMT400031653};	--	GO:0005737,cytoplasm; GO:0034976,response to endoplasmic reticulum stress; GO:0009414,response to water deprivation; GO:0006950,response to stress; GO:0008150,biological_process; GO:0009987,cellular process; GO:0033554,cellular response to stress; GO:0050896,response to stimulus; GO:0051716,cellular response to stimulus; GO:0001101,response to acid chemical; GO:0009415,response to water; GO:00096…	PF10539.12:Development and cell death domain	--	--	--
evm.TU.chr04.828	-1.91685	0	0	down	--	--	pentatricopeptide repeat-containing protein At5g46580, chloroplastic [Solanum pennellii]	PP420_ARATH RecName: Full=Pentatricopeptide repeat-containing protein At5g46580, chloroplastic; Flags: Precursor;	A0A6N2B3I1_SOLCI RecName: Full=Smr domain-containing protein {ECO:0000259|PROSITE:PS50828};	FOG: PPR repeat	GO:0009507,chloroplast; GO:0004530,deoxyribonuclease I activity; GO:0033902,rRNA endonuclease activity; GO:0042134,rRNA primary transcript binding; GO:1901259,chloroplast rRNA processing; GO:0042254,ribosome biogenesis; GO:0003674,molecular_function; GO:0003824,catalytic activity; GO:0004518,nuclease activity; GO:0004519,endonuclease activity; GO:0004520,endodeoxyribonuclease activity; GO:0004536…	PF13041.9:PPR repeat family	--	--	--
evm.TU.chr04.989	-1.72666	0	0	down	--	--	Plastidal glycolate/glycerate translocator 1, chloroplastic [Datura stramonium]	PLGG1_ARATH RecName: Full=Plastidal glycolate/glycerate translocator 1, chloroplastic; AltName: Full=Bacterial membrane protein LrgB-like protein; Short=AtLrgB; Flags: Precursor;	A0A6N2AW53_SOLCI SubName: Full=Uncharacterized protein {ECO:0000313|EMBL:TMW86717.1};	--	GO:0009507,chloroplast; GO:0009941,chloroplast envelope; GO:0009706,chloroplast inner membrane; GO:0016021,integral component of membrane; GO:1901974,glycerate transmembrane transporter activity; GO:0043879,glycolate transmembrane transporter activity; GO:0042631,cellular response to water deprivation; GO:0009658,chloroplast organization; GO:1901975,glycerate transmembrane transport; GO:0097339,g…	PF04172.19:LrgB-like family	--	--	--
evm.TU.chr04.99	-1.68508	0	0	down	K02990 small subunit ribosomal protein S6 | (RefSeq) 30S ribosomal protein S6 alpha, chloroplastic (A)	ko03010: Ribosome	40S ribosomal protein S6 [Datura stramonium]	RR6_ARATH RecName: Full=30S ribosomal protein S6 alpha, chloroplastic; Flags: Precursor;	A0A0V0HDC6_SOLCH SubName: Full=Putative 30S ribosomal protein S6 alpha, chloroplastic-like {ECO:0000313|EMBL:JAP17904.1};	--	GO:0009507,chloroplast; GO:0009535,chloroplast thylakoid membrane; GO:0005634,nucleus; GO:0005840,ribosome; GO:0009579,thylakoid; GO:0003729,mRNA binding; GO:0070181,small ribosomal subunit rRNA binding; GO:0003735,structural constituent of ribosome; GO:0006412,translation; GO:0003674,molecular_function; GO:0003676,nucleic acid binding; GO:0003723,RNA binding; GO:0005488,binding; GO:0097159,organ…	PF01250.20:Ribosomal protein S6	--	--	--
evm.TU.chr05.10	-1.65308	0	0	down	K08907 light-harvesting complex I chlorophyll a/b binding protein 1 | (RefSeq) chlorophyll a-b binding protein 6A, chloroplastic-like (A)	ko00196: Photosynthesis - antenna proteins; ko01100: Metabolic pathways	PREDICTED: chlorophyll a-b binding protein 6A, chloroplastic-like [Nicotiana tabacum]	CB11_SOLLC RecName: Full=Chlorophyll a-b binding protein 6A, chloroplastic; AltName: Full=LHCI type I CAB-6A; AltName: Full=Light-harvesting complex I 26 kDa protein; Flags: Precursor;	A0A1S4DDG4_TOBAC RecName: Full=Chlorophyll a-b binding protein, chloroplastic {ECO:0000256|RuleBase:RU363080};	--	GO:0009535,chloroplast thylakoid membrane; GO:0016021,integral component of membrane; GO:0009522,photosystem I; GO:0009523,photosystem II; GO:0016168,chlorophyll binding; GO:0046872,metal ion binding; GO:0009768,photosynthesis, light harvesting in photosystem I; GO:0009416,response to light stimulus; GO:0003674,molecular_function; GO:0005488,binding; GO:0046906,tetrapyrrole binding; GO:0097159,or…	PF00504.24:Chlorophyll A-B binding protein	--	--	--
evm.TU.chr05.1123	3.69413	0	0	up	--	--	hypothetical protein H5410_028647 [Solanum commersonii]	--	M1A9W5_SOLTU SubName: Full=PRIB5 protein {ECO:0000313|EnsemblPlants:PGSC0003DMT400018012};	Predicted phosphoglycerate mutase	--	PF00300.25:Histidine phosphatase superfamily (branch 1)	--	--	--
evm.TU.chr05.1171	2.40461	0	0	up	K16280 E3 ubiquitin-protein ligase RGLG [EC:2.3.2.27] | (RefSeq) E3 ubiquitin-protein ligase RGLG2-like (A)	--	E3 ubiquitin-protein ligase rglg4 [Datura stramonium]	RGLG4_ARATH RecName: Full=E3 ubiquitin-protein ligase RGLG4 {ECO:0000305}; EC=2.3.2.27 {ECO:0000305}; AltName: Full=RING domain ligase 4 {ECO:0000303|PubMed:22898498};	A0A1S4AII9_TOBAC RecName: Full=RING-type E3 ubiquitin transferase {ECO:0000256|ARBA:ARBA00012483}; EC=2.3.2.27 {ECO:0000256|ARBA:ARBA00012483};	Copine	GO:0005737,cytoplasm; GO:0005739,mitochondrion; GO:0005634,nucleus; GO:0046872,metal ion binding; GO:0061630,ubiquitin protein ligase activity; GO:0004842,ubiquitin-protein transferase activity; GO:0042742,defense response to bacterium; GO:0009867,jasmonic acid mediated signaling pathway; GO:0070534,protein K63-linked ubiquitination; GO:0009611,response to wounding; GO:0003674,molecular_function;…	PF07002.19:Copine	--	--	--
evm.TU.chr05.12	-1.94459	0	0	down	K08907 light-harvesting complex I chlorophyll a/b binding protein 1 | (RefSeq) chlorophyll a-b binding protein 6A, chloroplastic-like (A)	ko00196: Photosynthesis - antenna proteins; ko01100: Metabolic pathways	PREDICTED: chlorophyll a-b binding protein 6A, chloroplastic-like [Nicotiana tabacum]	CB11_SOLLC RecName: Full=Chlorophyll a-b binding protein 6A, chloroplastic; AltName: Full=LHCI type I CAB-6A; AltName: Full=Light-harvesting complex I 26 kDa protein; Flags: Precursor;	A0A1S4DDG4_TOBAC RecName: Full=Chlorophyll a-b binding protein, chloroplastic {ECO:0000256|RuleBase:RU363080};	--	GO:0009535,chloroplast thylakoid membrane; GO:0016021,integral component of membrane; GO:0009522,photosystem I; GO:0009523,photosystem II; GO:0016168,chlorophyll binding; GO:0046872,metal ion binding; GO:0009768,photosynthesis, light harvesting in photosystem I; GO:0009416,response to light stimulus; GO:0003674,molecular_function; GO:0005488,binding; GO:0046906,tetrapyrrole binding; GO:0097159,or…	PF00504.24:Chlorophyll A-B binding protein	--	--	--
evm.TU.chr05.1297	-2.60985	0	0	down	--	--	probable NAD(P)H dehydrogenase subunit CRR3, chloroplastic [Capsicum annuum]	CRR3_ARATH RecName: Full=Probable NAD(P)H dehydrogenase subunit CRR3, chloroplastic {ECO:0000305}; Short=Probable NDH subunit CRR3 {ECO:0000305}; AltName: Full=Protein CHLORORESPIRATORY REDUCTION 3 {ECO:0000303|PubMed:17041026}; Flags: Precursor;	A0A1U8HJC8_CAPAN SubName: Full=probable NAD(P)H dehydrogenase subunit CRR3, chloroplastic {ECO:0000313|RefSeq:XP_016580634.1};	--	GO:0009507,chloroplast; GO:0009535,chloroplast thylakoid membrane; GO:0016021,integral component of membrane; GO:0016020,membrane; GO:0010598,NAD(P)H dehydrogenase complex (plastoquinone); GO:0009773,photosynthetic electron transport in photosystem I; GO:0006091,generation of precursor metabolites and energy; GO:0008150,biological_process; GO:0008152,metabolic process; GO:0009767,photosynthetic e…	--	--	--	--
evm.TU.chr05.1421	-1.32219	0	0	down	K22048 mechanosensitive ion channel protein 4/5/6/7/8/9/10 | (RefSeq) mechanosensitive ion channel protein 10-like (A)	--	PREDICTED: uncharacterized protein LOC102601302 [Solanum tuberosum]	--	M1DPZ2_SOLTU SubName: Full=Chloroplast photosystem II subunit X {ECO:0000313|EnsemblPlants:PGSC0003DMT400092522};	--	GO:0016021,integral component of membrane; GO:0009523,photosystem II; GO:0015979,photosynthesis; GO:0008150,biological_process; GO:0008152,metabolic process; GO:0009987,cellular process; GO:0044237,cellular metabolic process; GO:0005575,cellular_component; GO:0016020,membrane; GO:0031224,intrinsic component of membrane; GO:0110165,cellular anatomical entity; GO:0005622,intracellular anatomical st…	PF06596.14:Photosystem II reaction centre X protein (PsbX)	--	--	--
evm.TU.chr05.1856	3.75047	0	0	up	K24193 MFS transporter, SP family, sugar:H+ symporter | (RefSeq) STP12; sugar transport protein 14 (A)	--	hypothetical protein EJD97_024628 [Solanum chilense]	STP14_ARATH RecName: Full=Sugar transport protein 14; AltName: Full=Hexose transporter 14;	A0A6N2C3R4_SOLCI RecName: Full=MFS domain-containing protein {ECO:0000259|PROSITE:PS50850};	Predicted transporter (major facilitator superfamily)	GO:0016021,integral component of membrane; GO:0005886,plasma membrane; GO:0015145,monosaccharide transmembrane transporter activity; GO:0015293,symporter activity; GO:0003674,molecular_function; GO:0005215,transporter activity; GO:0008509,anion transmembrane transporter activity; GO:0015075,ion transmembrane transporter activity; GO:0015144,carbohydrate transmembrane transporter activity; GO:0022…	PF00083.27:Sugar (and other) transporter	--	--	--
evm.TU.chr05.1943	-1.33552	0	0	down	K08244 alpha-glucan, water dikinase [EC:2.7.9.4] | (RefSeq) alpha-glucan water dikinase, chloroplastic isoform X1 (A)	--	hypothetical protein [Datura stramonium]	GWD1_SOLTU RecName: Full=Alpha-glucan water dikinase, chloroplastic; EC=2.7.13.3; EC=2.7.9.4; AltName: Full=Starch-related R1 protein; Flags: Precursor;	A0A1J6IAV9_NICAT SubName: Full=Alpha-glucan water dikinase, chloroplastic {ECO:0000313|EMBL:OIS96098.1};	--	GO:0009507,chloroplast; GO:0005524,ATP binding; GO:0102216,maltodextrin water dikinase; GO:0046872,metal ion binding; GO:0004673,protein histidine kinase activity; GO:0102218,starch, H2O dikinase activity; GO:0005975,carbohydrate metabolic process; GO:0000166,nucleotide binding; GO:0003674,molecular_function; GO:0005488,binding; GO:0017076,purine nucleotide binding; GO:0030554,adenyl nucleotide b…	PF01326.22:Pyruvate phosphate dikinase, AMP/ATP-binding domain	--	--	--
evm.TU.chr05.2318	1.32926	0	0	up	K01673 carbonic anhydrase [EC:4.2.1.1] | (RefSeq) carbonic anhydrase 2-like (A)	ko00910: Nitrogen metabolism; ko01100: Metabolic pathways	carbonic anhydrase 2-like isoform X1 [Nicotiana tomentosiformis]	CAHC_TOBAC RecName: Full=Carbonic anhydrase, chloroplastic; EC=4.2.1.1; AltName: Full=Carbonate dehydratase; Flags: Precursor;	A0A077DCK9_TOBAC RecName: Full=Carbonic anhydrase {ECO:0000256|ARBA:ARBA00012925, ECO:0000256|RuleBase:RU003956}; EC=4.2.1.1 {ECO:0000256|ARBA:ARBA00012925, ECO:0000256|RuleBase:RU003956}; AltName: Full=Carbonate dehydratase {ECO:0000256|RuleBase:RU003956};	Predicted carbonic anhydrase involved in protection against oxidative damage	GO:0009570,chloroplast stroma; GO:0004089,carbonate dehydratase activity; GO:0008270,zinc ion binding; GO:0015976,carbon utilization; GO:0003674,molecular_function; GO:0003824,catalytic activity; GO:0016829,lyase activity; GO:0016835,carbon-oxygen lyase activity; GO:0016836,hydro-lyase activity; GO:0005488,binding; GO:0043167,ion binding; GO:0043169,cation binding; GO:0046872,metal ion binding; G…	PF00484.22:Carbonic anhydrase	--	--	--
evm.TU.chr05.2327	-1.37531	0	0	down	K08867 WNK lysine deficient protein kinase [EC:2.7.11.1] | (RefSeq) serine/threonine-protein kinase WNK1-like (A)	--	hypothetical protein KY284_023243 [Solanum tuberosum]	GP1_SOLLC RecName: Full=Polygalacturonase-1 non-catalytic subunit beta; AltName: Full=AroGP1; AltName: Full=Polygalacturonase converter; Short=PG converter; Flags: Precursor;	M1D245_SOLTU SubName: Full=Polygalacturonase-1 non-catalytic subunit beta {ECO:0000313|EnsemblPlants:PGSC0003DMT400079602};	--	GO:0048046,apoplast; GO:0071555,cell wall organization; GO:0009835,fruit ripening; GO:0008150,biological_process; GO:0009987,cellular process; GO:0016043,cellular component organization; GO:0045229,external encapsulating structure organization; GO:0071554,cell wall organization or biogenesis; GO:0071840,cellular component organization or biogenesis; GO:0000003,reproduction; GO:0003006,development…	PF03181.18:BURP domain	--	--	--
evm.TU.chr05.2375	2.33477	0	0	up	K00128 aldehyde dehydrogenase (NAD+) [EC:1.2.1.3] | (RefSeq) aldehyde dehydrogenase family 2 member B7, mitochondrial-like (A)	ko00010: Glycolysis / Gluconeogenesis; ko00053: Ascorbate and aldarate metabolism; ko00071: Fatty acid degradation; ko00280: Valine, leucine and isoleucine degradation; ko00310: Lysine degradation; ko00330: Arginine and proline metabolism; ko00340: Histidine metabolism; ko00380: Tryptophan metabolism; ko00410: beta-Alanine metabolism; ko00561: Glycerolipid metabolism; ko00620: Pyruvate metabolism…	Aldehyde dehydrogenase 2 member B7, mitochondrial [Datura stramonium]	BALDH_ANTMA RecName: Full=Benzaldehyde dehydrogenase, mitochondrial {ECO:0000303|PubMed:19292760}; EC=1.2.1.28 {ECO:0000269|PubMed:19292760}; AltName: Full=2-phenylacetaldehyde dehydrogenase {ECO:0000305}; EC=1.2.1.39 {ECO:0000269|PubMed:19292760}; AltName: Full=Acetaldehyde dehydrogenase {ECO:0000305}; EC=1.2.1.3 {ECO:0000269|PubMed:19292760}; Flags: Precursor;	A0A1J6IE01_NICAT SubName: Full=Aldehyde dehydrogenase family 2 member b7, mitochondrial {ECO:0000313|EMBL:OIS96006.1};	Aldehyde dehydrogenase	GO:0005739,mitochondrion; GO:0008774,acetaldehyde dehydrogenase (acetylating) activity; GO:0004029,aldehyde dehydrogenase (NAD+) activity; GO:0018479,benzaldehyde dehydrogenase (NAD+) activity; GO:0043878,glyceraldehyde-3-phosphate dehydrogenase (NAD+) (non-phosphorylating) activity; GO:0008957,phenylacetaldehyde dehydrogenase activity; GO:0007623,circadian rhythm; GO:0010597,green leaf volatile …	PF00171.25:Aldehyde dehydrogenase family	--	--	--
evm.TU.chr05.2383	-2.5211	0	0	down	K03549 KUP system potassium uptake protein | (RefSeq) potassium transporter 8-like isoform X1 (A)	--	hypothetical protein KY285_023114 [Solanum tuberosum]	SOQ1_ARATH RecName: Full=Protein SUPPRESSOR OF QUENCHING 1, chloroplastic {ECO:0000303|PubMed:23818601}; EC=3.1.3.- {ECO:0000250|UniProtKB:P95649}; Flags: Precursor;	A0A0V0IH55_SOLCH SubName: Full=Putative NHL domain-containing protein-like {ECO:0000313|EMBL:JAP31864.1};	--	GO:0009507,chloroplast; GO:0009570,chloroplast stroma; GO:0009534,chloroplast thylakoid; GO:0009535,chloroplast thylakoid membrane; GO:0016021,integral component of membrane; GO:0005634,nucleus; GO:0042651,thylakoid membrane; GO:0016787,hydrolase activity; GO:0046872,metal ion binding; GO:0010196,nonphotochemical quenching; GO:0003674,molecular_function; GO:0003824,catalytic activity; GO:0005488,…	PF01436.24:NHL repeat	--	--	--
evm.TU.chr05.2403	-1.52435	0	0	down	K02952 small subunit ribosomal protein S13 | (RefSeq) 30S ribosomal protein S13, chloroplastic (A)	ko03010: Ribosome	hypothetical protein KY285_023104 [Solanum tuberosum]	RR13_ARATH RecName: Full=30S ribosomal protein S13, chloroplastic; AltName: Full=CS13; Flags: Precursor;	A0A1U7Y164_NICSY SubName: Full=30S ribosomal protein S13, chloroplastic {ECO:0000313|RefSeq:XP_009795656.1};	Ribosomal protein S18	GO:0009507,chloroplast; GO:0009941,chloroplast envelope; GO:0009570,chloroplast stroma; GO:0005739,mitochondrion; GO:0015935,small ribosomal subunit; GO:0003729,mRNA binding; GO:0019843,rRNA binding; GO:0003735,structural constituent of ribosome; GO:0006412,translation; GO:0003674,molecular_function; GO:0003676,nucleic acid binding; GO:0003723,RNA binding; GO:0005488,binding; GO:0097159,organic c…	PF00416.25:Ribosomal protein S13/S18	--	--	--
evm.TU.chr05.2424	4.70411	0	0	up	K11820 N-hydroxythioamide S-beta-glucosyltransferase [EC:2.4.1.195] | (RefSeq) UDP-glycosyltransferase 74B1 (A)	ko00380: Tryptophan metabolism; ko00966: Glucosinolate biosynthesis; ko01100: Metabolic pathways; ko01110: Biosynthesis of secondary metabolites; ko01210: 2-Oxocarboxylic acid metabolism	UDP-glucose:glucosyltransferase [Lycium barbarum]	U74B1_ARATH RecName: Full=UDP-glycosyltransferase 74B1; AltName: Full=N-hydroxythioamide S-beta-glucosyltransferase; EC=2.4.1.195 {ECO:0000269|PubMed:15584955}; AltName: Full=Thiohydroximate S-glucosyltransferase;	B6EWY3_LYCBA SubName: Full=UDP-glucose:glucosyltransferase {ECO:0000313|EMBL:BAG80546.1};	UDP-glucuronosyl and UDP-glucosyl transferase	GO:0005829,cytosol; GO:0005634,nucleus; GO:0080043,quercetin 3-O-glucosyltransferase activity; GO:0080044,quercetin 7-O-glucosyltransferase activity; GO:0047251,thiohydroximate beta-D-glucosyltransferase activity; GO:0102659,UDP-glucose: 4-methylthiobutylhydroximate S-glucosyltransferase activity; GO:0103100,UDP-glucose: 6-methylthiohexylhydroximate S-glucosyltransferase activity; GO:0103103,UDP-…	PF00201.21:UDP-glucoronosyl and UDP-glucosyl transferase	--	--	--
evm.TU.chr05.2514	2.62109	0	0	up	--	--	PREDICTED: HIPL1 protein-like [Nicotiana attenuata]	HIPL1_ARATH RecName: Full=HIPL1 protein; Flags: Precursor;	A0A314KIM5_NICAT SubName: Full=Hipl1 protein {ECO:0000313|EMBL:OIT29205.1};	--	GO:0031225,anchored component of membrane; GO:0046658,anchored component of plasma membrane; GO:0005739,mitochondrion; GO:0005886,plasma membrane; GO:0016491,oxidoreductase activity; GO:0003674,molecular_function; GO:0003824,catalytic activity; GO:0005575,cellular_component; GO:0016020,membrane; GO:0031224,intrinsic component of membrane; GO:0110165,cellular anatomical entity; GO:0031226,intrinsi…	PF07995.14:Glucose / Sorbosone dehydrogenase	--	--	--
evm.TU.chr05.2666	3.95172	0	0	up	K08900 mitochondrial chaperone BCS1 | (RefSeq) AAA-ATPase ASD, mitochondrial-like (A)	--	PREDICTED: AAA-ATPase At3g28580-like [Nicotiana tabacum]	AATP9_ARATH RecName: Full=AAA-ATPase At3g28580; EC=3.6.1.- {ECO:0000250|UniProtKB:Q9FLD5};	A0A1S4ABQ9_TOBAC SubName: Full=AAA-ATPase At3g28580-like {ECO:0000313|RefSeq:XP_016474092.1};	AAA+-type ATPase	GO:0005783,endoplasmic reticulum; GO:0016021,integral component of membrane; GO:0005524,ATP binding; GO:0016887,ATPase activity; GO:0009737,response to abscisic acid; GO:0000304,response to singlet oxygen; GO:0000166,nucleotide binding; GO:0003674,molecular_function; GO:0005488,binding; GO:0017076,purine nucleotide binding; GO:0030554,adenyl nucleotide binding; GO:0032553,ribonucleotide binding; …	PF14363.9:Domain associated at C-terminal with AAA	--	--	--
evm.TU.chr05.2704	2.6337	0	0	up	--	--	hypothetical protein [Datura stramonium]	--	M1D058_SOLTU SubName: Full=Nutrient reservoir {ECO:0000313|EnsemblPlants:PGSC0003DMT400078460};	--	GO:0016021,integral component of membrane; GO:0005575,cellular_component; GO:0016020,membrane; GO:0031224,intrinsic component of membrane; GO:0110165,cellular anatomical entity	--	--	--	--
evm.TU.chr05.2880	2.54343	0	0	up	K04733 interleukin-1 receptor-associated kinase 4 [EC:2.7.11.1] | (RefSeq) proline-rich receptor-like protein kinase PERK12 (A)	--	hypothetical protein KY290_024061 [Solanum tuberosum]	LRL11_ARATH RecName: Full=LEAF RUST 10 DISEASE-RESISTANCE LOCUS RECEPTOR-LIKE PROTEIN KINASE-like 1.1 {ECO:0000303|PubMed:12805585}; EC=2.7.11.1; AltName: Full=Probable receptor-like serine/threonine-protein kinase LRK10L-1.1 {ECO:0000305}; Flags: Precursor;	A0A3Q7GB51_SOLLC SubName: Full=Uncharacterized protein {ECO:0000313|EnsemblPlants:Solyc05g008930.3.1};	Serine/threonine protein kinase	GO:0016021,integral component of membrane; GO:0005886,plasma membrane; GO:0005524,ATP binding; GO:0030247,polysaccharide binding; GO:0106310,protein serine kinase activity; GO:0004674,protein serine/threonine kinase activity; GO:0006468,protein phosphorylation; GO:0000166,nucleotide binding; GO:0003674,molecular_function; GO:0005488,binding; GO:0017076,purine nucleotide binding; GO:0030554,adenyl…	PF00069.28:Protein kinase domain	--	--	--
evm.TU.chr05.2938	-1.71005	0	0	down	K02876 large subunit ribosomal protein L15 | (RefSeq) 50S ribosomal protein L15, chloroplastic (A)	ko03010: Ribosome	60S ribosomal protein L15 [Datura stramonium]	RK15_SPIOL RecName: Full=50S ribosomal protein L15, chloroplastic {ECO:0000303|PubMed:10874046}; AltName: Full=CL15; AltName: Full=Chloroplastic large ribosomal subunit protein uL15c {ECO:0000303|PubMed:28007896}; Flags: Precursor;	A0A2G2VK89_CAPBA SubName: Full=50S ribosomal protein L15 {ECO:0000313|EMBL:PHT33377.1};	Mitochondrial/chloroplast ribosomal protein L15/L10	GO:0009507,chloroplast; GO:0022625,cytosolic large ribosomal subunit; GO:0003729,mRNA binding; GO:0003735,structural constituent of ribosome; GO:0006412,translation; GO:0003674,molecular_function; GO:0003676,nucleic acid binding; GO:0003723,RNA binding; GO:0005488,binding; GO:0097159,organic cyclic compound binding; GO:1901363,heterocyclic compound binding; GO:0005198,structural molecule activity…	PF00828.22:Ribosomal proteins 50S-L15, 50S-L18e, 60S-L27A	--	--	--
evm.TU.chr05.2971	2.17451	0	0	up	K14638 solute carrier family 15 (peptide/histidine transporter), member 3/4 | (RefSeq) protein NRT1/ PTR FAMILY 3.1-like (A)	--	PREDICTED: protein NRT1/ PTR FAMILY 3.1-like [Nicotiana tabacum]	PTR18_ARATH RecName: Full=Protein NRT1/ PTR FAMILY 3.1; Short=AtNPF3.1;	A0A1S4AWY3_TOBAC SubName: Full=protein NRT1/ PTR FAMILY 3.1-like {ECO:0000313|RefSeq:XP_016481126.1};	H+/oligopeptide symporter	GO:0016021,integral component of membrane; GO:0097708,intracellular vesicle; GO:0005886,plasma membrane; GO:0022857,transmembrane transporter activity; GO:0010336,gibberellic acid homeostasis; GO:0042128,nitrate assimilation; GO:0003674,molecular_function; GO:0005215,transporter activity; GO:0008150,biological_process; GO:0042592,homeostatic process; GO:0048878,chemical homeostasis; GO:0055088,li…	PF00854.24:POT family	--	--	--
evm.TU.chr05.2996	4.24593	0	0	up	K13453 disease resistance protein | (RefSeq) late blight resistance protein R1-A-like isoform X1 (A)	ko04626: Plant-pathogen interaction	hypothetical protein [Datura stramonium]	R1B23_SOLDE RecName: Full=Putative late blight resistance protein homolog R1B-23;	A0A2G2V9U4_CAPBA SubName: Full=Uncharacterized protein {ECO:0000313|EMBL:PHT29760.1};	Apoptotic ATPase	GO:0005737,cytoplasm; GO:0016020,membrane; GO:0043531,ADP binding; GO:0005524,ATP binding; GO:0009626,plant-type hypersensitive response; GO:0000166,nucleotide binding; GO:0003674,molecular_function; GO:0005488,binding; GO:0017076,purine nucleotide binding; GO:0030554,adenyl nucleotide binding; GO:0032553,ribonucleotide binding; GO:0032555,purine ribonucleotide binding; GO:0032559,adenyl ribonucl…	PF00931.25:NB-ARC domain	--	--	--
evm.TU.chr05.3261	-1.55505	0	0	down	K00688 glycogen phosphorylase [EC:2.4.1.1] | (RefSeq) STP-1; alpha-1,4 glucan phosphorylase L-2 isozyme, chloroplastic/amyloplastic-like (A)	ko00500: Starch and sucrose metabolism; ko01100: Metabolic pathways; ko01110: Biosynthesis of secondary metabolites	alpha-1,4 glucan phosphorylase L-2 isozyme, chloroplastic/amyloplastic [Solanum tuberosum]	PHSL2_SOLTU RecName: Full=Alpha-1,4 glucan phosphorylase L-2 isozyme, chloroplastic/amyloplastic; EC=2.4.1.1; AltName: Full=Starch phosphorylase L-2; Flags: Precursor;	M1CRA7_SOLTU RecName: Full=Alpha-1,4 glucan phosphorylase {ECO:0000256|RuleBase:RU000587}; EC=2.4.1.1 {ECO:0000256|RuleBase:RU000587};	Glycogen phosphorylase	GO:0009501,amyloplast; GO:0009507,chloroplast; GO:0005737,cytoplasm; GO:0008184,glycogen phosphorylase activity; GO:0102250,linear malto-oligosaccharide phosphorylase activity; GO:0030170,pyridoxal phosphate binding; GO:0102499,SHG alpha-glucan phosphorylase activity; GO:0005980,glycogen catabolic process; GO:0003674,molecular_function; GO:0003824,catalytic activity; GO:0004645,1,4-alpha-oligoglu…	PF00343.23:Carbohydrate phosphorylase	--	--	--
evm.TU.chr05.3366	3.03445	0	0	up	K20538 mitogen-activated protein kinase 8 [EC:2.7.11.24] | (RefSeq) ATMPK8; Protein kinase superfamily protein (A)	ko04016: MAPK signaling pathway - plant	Mitogen-activated protein kinase 9 [Datura stramonium]	MPK9_ARATH RecName: Full=Mitogen-activated protein kinase 9; Short=AtMPK9; Short=MAP kinase 9; EC=2.7.11.24;	A0A1U7YDX6_NICSY SubName: Full=mitogen-activated protein kinase 9-like isoform X2 {ECO:0000313|RefSeq:XP_009802332.1};	Mitogen-activated protein kinase	GO:0005737,cytoplasm; GO:0005829,cytosol; GO:0005739,mitochondrion; GO:0005634,nucleus; GO:0005524,ATP binding; GO:0004707,MAP kinase activity; GO:0106310,protein serine kinase activity; GO:0004674,protein serine/threonine kinase activity; GO:0009738,abscisic acid-activated signaling pathway; GO:0035556,intracellular signal transduction; GO:0006468,protein phosphorylation; GO:0000166,nucleotide b…	PF00069.28:Protein kinase domain	--	--	--
evm.TU.chr05.367	1.37316	0	0	up	K08711 ATP-binding cassette, subfamily G (WHITE), member 2, PDR | (RefSeq) ZEB2-regulated ABC transporter 1-like (A)	ko02010: ABC transporters	pleiotropic drug resistance protein 1-like [Solanum stenotomum]	PDR1_TOBAC RecName: Full=Pleiotropic drug resistance protein 1; AltName: Full=NtPDR1;	M1B064_SOLTU SubName: Full=Pleiotropic drug resistance protein 1 {ECO:0000313|EnsemblPlants:PGSC0003DMT400034124};	Pleiotropic drug resistance proteins (PDR1-15), ABC superfamily	GO:0016021,integral component of membrane; GO:0140359,ABC-type transporter activity; GO:0005524,ATP binding; GO:0003674,molecular_function; GO:0003824,catalytic activity; GO:0005215,transporter activity; GO:0015399,primary active transmembrane transporter activity; GO:0016462,pyrophosphatase activity; GO:0016787,hydrolase activity; GO:0016817,hydrolase activity, acting on acid anhydrides; GO:0016…	PF01061.27:ABC-2 type transporter	--	--	--
evm.TU.chr05.463	-3.13046	0	0	down	K00382 dihydrolipoamide dehydrogenase [EC:1.8.1.4] | (RefSeq) dihydrolipoyl dehydrogenase 1, chloroplastic-like (A)	ko00010: Glycolysis / Gluconeogenesis; ko00020: Citrate cycle (TCA cycle); ko00260: Glycine, serine and threonine metabolism; ko00280: Valine, leucine and isoleucine degradation; ko00310: Lysine degradation; ko00380: Tryptophan metabolism; ko00620: Pyruvate metabolism; ko00630: Glyoxylate and dicarboxylate metabolism; ko00640: Propanoate metabolism; ko01100: Metabolic pathways; ko01110: Biosynthe…	hypothetical protein KY285_024385 [Solanum tuberosum]	PLPD1_ARATH RecName: Full=Dihydrolipoyl dehydrogenase 1, chloroplastic; Short=ptLPD1; EC=1.8.1.4; AltName: Full=Dihydrolipoamide dehydrogenase 1; AltName: Full=Protein LIPOAMIDE DEHYDROGENASE 1; AltName: Full=Pyruvate dehydrogenase complex E3 subunit 1; Short=E3-1; Short=PDC-E3 1; Flags: Precursor;	M1CL70_SOLTU SubName: Full=Dihydrolipoyl dehydrogenase {ECO:0000313|EnsemblPlants:PGSC0003DMT400069799};	Dihydrolipoamide dehydrogenase	GO:0009941,chloroplast envelope; GO:0009570,chloroplast stroma; GO:0005829,cytosol; GO:0005730,nucleolus; GO:0004148,dihydrolipoyl dehydrogenase activity; GO:0050660,flavin adenine dinucleotide binding; GO:0006086,acetyl-CoA biosynthetic process from pyruvate; GO:0045454,cell redox homeostasis; GO:0046685,response to arsenic-containing substance; GO:0003674,molecular_function; GO:0003824,catalyti…	PF07992.17:Pyridine nucleotide-disulphide oxidoreductase	--	--	--
evm.TU.chr05.525	-1.63505	0	0	down	K19033 30S ribosomal protein S31 | (RefSeq) 30S ribosomal protein S31, chloroplastic (A)	--	PREDICTED: 30S ribosomal protein S31, chloroplastic [Solanum tuberosum]	RR31_ARATH RecName: Full=30S ribosomal protein S31, chloroplastic; AltName: Full=Plastid-specific 30S ribosomal protein 4; Short=PSRP-4; Flags: Precursor;	M1CL35_SOLTU SubName: Full=Plastid-specific ribosomal protein 4 {ECO:0000313|EnsemblPlants:PGSC0003DMT400069759};	--	GO:0009507,chloroplast; GO:0009941,chloroplast envelope; GO:0009570,chloroplast stroma; GO:0005783,endoplasmic reticulum; GO:0009536,plastid; GO:0005840,ribosome; GO:0003729,mRNA binding; GO:0032544,plastid translation; GO:0003674,molecular_function; GO:0003676,nucleic acid binding; GO:0003723,RNA binding; GO:0005488,binding; GO:0097159,organic cyclic compound binding; GO:1901363,heterocyclic com…	PF17067.8:Ribosomal protein S31e	--	--	--
evm.TU.chr05.626	-2.98212	0	0	down	--	--	PREDICTED: uncharacterized protein LOC104220443 [Nicotiana sylvestris]	--	A0A1U7VTD9_NICSY SubName: Full=uncharacterized protein LOC104220443 {ECO:0000313|RefSeq:XP_009769618.1};	--	--	--	--	--	--
evm.TU.chr05.786	2.85805	0	0	up	K09338 homeobox-leucine zipper protein | (RefSeq) homeobox-leucine zipper protein ATHB-6-like (A)	--	hypothetical protein [Datura stramonium]	ATB16_ARATH RecName: Full=Homeobox-leucine zipper protein ATHB-16; AltName: Full=HD-ZIP protein ATHB-16; AltName: Full=Homeodomain transcription factor ATHB-16;	A0A1J6L7A7_NICAT SubName: Full=Homeobox-leucine zipper protein athb-6 {ECO:0000313|EMBL:OIT27001.1};	Transcription factor HEX, contains HOX and HALZ domains	GO:0005634,nucleus; GO:0003700,DNA-binding transcription factor activity; GO:0000981,DNA-binding transcription factor activity, RNA polymerase II-specific; GO:0043565,sequence-specific DNA binding; GO:0000976,transcription regulatory region sequence-specific DNA binding; GO:0030308,negative regulation of cell growth; GO:0048573,photoperiodism, flowering; GO:0045893,positive regulation of transcri…	PF02183.21:Homeobox associated leucine zipper	HB-HD-ZIP	TF	HB->HB-HD-ZIP
evm.TU.chr05.850	-2.46867	0	0	down	K10691 E3 ubiquitin-protein ligase UBR4 [EC:2.3.2.27] | (RefSeq) auxin transport protein BIG (A)	--	hypothetical protein [Datura stramonium]	GDL34_ARATH RecName: Full=GDSL esterase/lipase At2g04570; EC=3.1.1.-; AltName: Full=Extracellular lipase At2g04570; Flags: Precursor;	A0A1S3ZH14_TOBAC SubName: Full=GDSL esterase/lipase At2g04570-like {ECO:0000313|RefSeq:XP_016463669.1};	--	GO:0005576,extracellular region; GO:0016297,acyl-[acyl-carrier-protein] hydrolase activity; GO:0016042,lipid catabolic process; GO:0003674,molecular_function; GO:0003824,catalytic activity; GO:0004312,fatty acid synthase activity; GO:0016740,transferase activity; GO:0016746,transferase activity, transferring acyl groups; GO:0016747,transferase activity, transferring acyl groups other than amino-a…	PF00657.25:GDSL-like Lipase/Acylhydrolase	--	--	--
evm.TU.chr05.876	-3.12362	0	0	down	K15283 solute carrier family 35, member E1 | (RefSeq) glucose-6-phosphate/phosphate translocator 2, chloroplastic (A)	--	glucose-6-phosphate/phosphate translocator 2, chloroplastic [Solanum lycopersicum]	GPT2_ARATH RecName: Full=Glucose-6-phosphate/phosphate translocator 2, chloroplastic {ECO:0000303|PubMed:15722468}; Short=AtGPT2 {ECO:0000303|PubMed:15722468}; Flags: Precursor;	A0A3Q7GJN7_SOLLC RecName: Full=TPT domain-containing protein {ECO:0000259|Pfam:PF03151};	Glucose-6-phosphate/phosphate and phosphoenolpyruvate/phosphate antiporter	GO:0009507,chloroplast; GO:0031969,chloroplast membrane; GO:0005794,Golgi apparatus; GO:0016021,integral component of membrane; GO:0000325,plant-type vacuole; GO:0015297,antiporter activity; GO:0015152,glucose-6-phosphate transmembrane transporter activity; GO:0005315,inorganic phosphate transmembrane transporter activity; GO:0015120,phosphoglycerate transmembrane transporter activity; GO:0071917…	PF03151.19:Triose-phosphate Transporter family	--	--	--
evm.TU.chr05.996	6.04164	0	0	up	K01183 chitinase [EC:3.2.1.14] | (RefSeq) basic endochitinase (A)	ko00520: Amino sugar and nucleotide sugar metabolism; ko01100: Metabolic pathways	basic endochitinase precursor [Nicotiana tabacum]	CHIB_TOBAC RecName: Full=Basic endochitinase; EC=3.2.1.14; Flags: Precursor;	A0A1S4BF70_TOBAC RecName: Full=Chitinase {ECO:0000256|ARBA:ARBA00012729}; EC=3.2.1.14 {ECO:0000256|ARBA:ARBA00012729};	Chitinase	GO:0005576,extracellular region; GO:0004568,chitinase activity; GO:0006032,chitin catabolic process; GO:0000272,polysaccharide catabolic process; GO:0003674,molecular_function; GO:0003824,catalytic activity; GO:0004553,hydrolase activity, hydrolyzing O-glycosyl compounds; GO:0016787,hydrolase activity; GO:0016798,hydrolase activity, acting on glycosyl bonds; GO:0006022,aminoglycan metabolic proce…	PF00704.31:Glycosyl hydrolases family 18	--	--	--
evm.TU.chr06.1172	4.85271	0	0	up	K15920 xylan 1,4-beta-xylosidase [EC:3.2.1.37] | (RefSeq) beta-xylosidase/alpha-L-arabinofuranosidase 2 (A)	ko00520: Amino sugar and nucleotide sugar metabolism; ko01100: Metabolic pathways	beta-D-xylosidase 1 isoform X1 [Capsicum annuum]	BXL1_ARATH RecName: Full=Beta-D-xylosidase 1; Short=AtBXL1; EC=3.2.1.-; AltName: Full=Alpha-L-arabinofuranosidase; EC=3.2.1.55; Flags: Precursor;	A0A1U8ELF8_CAPAN SubName: Full=beta-D-xylosidase 1-like isoform X1 {ECO:0000313|RefSeq:XP_016548038.1};	--	GO:0048046,apoplast; GO:0009536,plastid; GO:0046556,alpha-L-arabinofuranosidase activity; GO:0009044,xylan 1,4-beta-xylosidase activity; GO:0031222,arabinan catabolic process; GO:0010214,seed coat development; GO:0045493,xylan catabolic process; GO:0003674,molecular_function; GO:0003824,catalytic activity; GO:0004553,hydrolase activity, hydrolyzing O-glycosyl compounds; GO:0016787,hydrolase activ…	PF01915.25:Glycosyl hydrolase family 3 C-terminal domain	--	--	--
evm.TU.chr06.1285	1.81323	0	0	up	--	--	ATPase of 26S proteasome regulatory subunit 4 [Datura stramonium]	RPT2_ARATH RecName: Full=Root phototropism protein 2; AltName: Full=BTB/POZ domain-containing protein RPT2;	A0A2G2XB76_CAPBA SubName: Full=Root phototropism protein 2 {ECO:0000313|EMBL:PHT54756.1};	--	GO:0005737,cytoplasm; GO:0005634,nucleus; GO:0005777,peroxisome; GO:0009904,chloroplast accumulation movement; GO:0009638,phototropism; GO:0016567,protein ubiquitination; GO:0007165,signal transduction; GO:0006996,organelle organization; GO:0008150,biological_process; GO:0009657,plastid organization; GO:0009658,chloroplast organization; GO:0009902,chloroplast relocation; GO:0009987,cellular proce…	PF03000.17:NPH3 family	--	--	--
evm.TU.chr06.1688	-1.3424	0	0	down	K02863 large subunit ribosomal protein L1 | (RefSeq) 50S ribosomal protein L1, chloroplastic (A)	ko03010: Ribosome	hypothetical protein [Datura stramonium]	RK1_ARATH RecName: Full=50S ribosomal protein L1, chloroplastic; AltName: Full=CL1; Flags: Precursor;	A0A3Q7EJ55_SOLLC RecName: Full=Ribosomal protein {ECO:0000256|RuleBase:RU000659};	50S ribosomal protein L1	GO:0009507,chloroplast; GO:0009941,chloroplast envelope; GO:0009570,chloroplast stroma; GO:0009535,chloroplast thylakoid membrane; GO:0005829,cytosol; GO:0022625,cytosolic large ribosomal subunit; GO:0005634,nucleus; GO:0003729,mRNA binding; GO:0003723,RNA binding; GO:0019843,rRNA binding; GO:0003735,structural constituent of ribosome; GO:0000470,maturation of LSU-rRNA; GO:0006412,translation; GO…	PF00687.24:Ribosomal protein L1p/L10e family	--	--	--
evm.TU.chr06.178	1.67371	0	0	up	K01904 4-coumarate--CoA ligase [EC:6.2.1.12] | (RefSeq) 4-coumarate--CoA ligase-like 7 (A)	ko00130: Ubiquinone and other terpenoid-quinone biosynthesis; ko00940: Phenylpropanoid biosynthesis; ko01100: Metabolic pathways; ko01110: Biosynthesis of secondary metabolites	4-coumarate--CoA ligase-like 7 [Datura stramonium]	CCL7_HUMLU RecName: Full=Probable CoA ligase CCL7 {ECO:0000305|PubMed:23300257}; Short=HlCCL7 {ECO:0000303|PubMed:23300257}; EC=6.2.1.- {ECO:0000305|PubMed:23300257};	A0A1S4AFE3_TOBAC RecName: Full=4-coumarate--CoA ligase {ECO:0000256|ARBA:ARBA00012959}; EC=6.2.1.12 {ECO:0000256|ARBA:ARBA00012959};	Acyl-CoA synthetase	GO:0005829,cytosol; GO:0005524,ATP binding; GO:0016405,CoA-ligase activity; GO:0000166,nucleotide binding; GO:0003674,molecular_function; GO:0005488,binding; GO:0017076,purine nucleotide binding; GO:0030554,adenyl nucleotide binding; GO:0032553,ribonucleotide binding; GO:0032555,purine ribonucleotide binding; GO:0032559,adenyl ribonucleotide binding; GO:0035639,purine ribonucleoside triphosphate …	PF00501.31:AMP-binding enzyme	--	--	--
evm.TU.chr06.1828	-1.50961	0	0	down	K00231 protoporphyrinogen/coproporphyrinogen III oxidase [EC:1.3.3.4 1.3.3.15] | (RefSeq) protoporphyrinogen oxidase, chloroplastic (A)	ko00860: Porphyrin metabolism; ko01100: Metabolic pathways; ko01110: Biosynthesis of secondary metabolites; ko01240: Biosynthesis of cofactors	protoporphyrinogen oxidase, chloroplastic [Solanum verrucosum]	PPOC_TOBAC RecName: Full=Protoporphyrinogen oxidase, chloroplastic; Short=PPO; EC=1.3.3.4; AltName: Full=Protoporphyrinogen IX oxidase isozyme I; Short=PPO I; Short=PPX I; Flags: Precursor;	A0A1U8E640_CAPAN RecName: Full=Protoporphyrinogen oxidase {ECO:0000256|ARBA:ARBA00012867}; EC=1.3.3.4 {ECO:0000256|ARBA:ARBA00012867};	Protoporphyrinogen oxidase	GO:0009507,chloroplast; GO:0016491,oxidoreductase activity; GO:0004729,oxygen-dependent protoporphyrinogen oxidase activity; GO:0015995,chlorophyll biosynthetic process; GO:0006783,heme biosynthetic process; GO:0006782,protoporphyrinogen IX biosynthetic process; GO:0003674,molecular_function; GO:0003824,catalytic activity; GO:0016627,oxidoreductase activity, acting on the CH-CH group of donors; G…	PF01593.27:Flavin containing amine oxidoreductase	--	--	--
evm.TU.chr06.1913	-2.58619	0	0	down	--	--	calvin cycle protein CP12-1, chloroplastic [Solanum pennellii]	CP121_ARATH RecName: Full=Calvin cycle protein CP12-1, chloroplastic; AltName: Full=CP12 domain-containing protein 1; AltName: Full=Chloroplast protein 12-1; Flags: Precursor;	A0A3Q7EHQ1_SOLLC RecName: Full=CP12 domain-containing protein {ECO:0000259|SMART:SM01093};	--	GO:0009507,chloroplast; GO:0009941,chloroplast envelope; GO:0009570,chloroplast stroma; GO:0005829,cytosol; GO:0032991,protein-containing complex; GO:0005507,copper ion binding; GO:0003729,mRNA binding; GO:0016151,nickel cation binding; GO:0080153,negative regulation of reductive pentose-phosphate cycle; GO:0019253,reductive pentose-phosphate cycle; GO:0009744,response to sucrose; GO:0003674,mole…	PF02672.18:CP12 domain	--	--	--
evm.TU.chr06.196	5.52608	0	0	up	K08235 xyloglucan:xyloglucosyl transferase [EC:2.4.1.207] | (RefSeq) xyloglucan endotransglucosylase/hydrolase protein 31-like (A)	--	Xyloglucan endotransglucosylase/hydrolase protein 31 [Datura stramonium]	XTH31_ARATH RecName: Full=Xyloglucan endotransglucosylase/hydrolase protein 31 {ECO:0000303|PubMed:12514239}; Short=At-XTH31 {ECO:0000303|PubMed:12514239}; Short=AtXTR8; Short=XTH-31; EC=2.4.1.207 {ECO:0000269|PubMed:23104861}; EC=3.2.1.151 {ECO:0000269|PubMed:23104861}; Flags: Precursor;	M0ZHV2_SOLTU RecName: Full=Xyloglucan endotransglucosylase/hydrolase {ECO:0000256|RuleBase:RU361120}; EC=2.4.1.207 {ECO:0000256|RuleBase:RU361120};	--	GO:0048046,apoplast; GO:0005886,plasma membrane; GO:0030247,polysaccharide binding; GO:0033946,xyloglucan-specific endo-beta-1,4-glucanase activity; GO:0016762,xyloglucan:xyloglucosyl transferase activity; GO:0042546,cell wall biogenesis; GO:0016998,cell wall macromolecule catabolic process; GO:0071555,cell wall organization; GO:0010411,xyloglucan metabolic process; GO:0003674,molecular_function;…	PF00722.24:Glycosyl hydrolases family 16	--	--	--
evm.TU.chr06.2035	-1.22499	0	0	down	K01915 glutamine synthetase [EC:6.3.1.2] | (RefSeq) glutamine synthetase, chloroplastic (A)	ko00220: Arginine biosynthesis; ko00250: Alanine, aspartate and glutamate metabolism; ko00630: Glyoxylate and dicarboxylate metabolism; ko00910: Nitrogen metabolism; ko01100: Metabolic pathways; ko01230: Biosynthesis of amino acids	glutamine synthetase, chloroplastic [Solanum pennellii]	GLNA2_DAUCA RecName: Full=Glutamine synthetase, chloroplastic; EC=6.3.1.2; AltName: Full=GS2; AltName: Full=Glutamate--ammonia ligase; Flags: Precursor;	B5LAU9_CAPAN RecName: Full=Glutamine synthetase {ECO:0000256|ARBA:ARBA00012937, ECO:0000256|RuleBase:RU004356}; EC=6.3.1.2 {ECO:0000256|ARBA:ARBA00012937, ECO:0000256|RuleBase:RU004356};	Glutamine synthetase	GO:0009507,chloroplast; GO:0005524,ATP binding; GO:0004356,glutamate-ammonia ligase activity; GO:0006542,glutamine biosynthetic process; GO:0000166,nucleotide binding; GO:0003674,molecular_function; GO:0005488,binding; GO:0017076,purine nucleotide binding; GO:0030554,adenyl nucleotide binding; GO:0032553,ribonucleotide binding; GO:0032555,purine ribonucleotide binding; GO:0032559,adenyl ribonucle…	PF00120.27:Glutamine synthetase, catalytic domain	--	--	--
evm.TU.chr06.2056	1.86885	0	0	up	K01006 pyruvate, orthophosphate dikinase [EC:2.7.9.1] | (RefSeq) pyruvate, phosphate dikinase, chloroplastic (A)	ko00010: Glycolysis / Gluconeogenesis; ko00620: Pyruvate metabolism; ko00710: Carbon fixation in photosynthetic organisms; ko01100: Metabolic pathways; ko01110: Biosynthesis of secondary metabolites; ko01200: Carbon metabolism	hypothetical protein [Datura stramonium]	PPDK_MESCR RecName: Full=Pyruvate, phosphate dikinase, chloroplastic; EC=2.7.9.1 {ECO:0000250|UniProtKB:P11155}; AltName: Full=Pyruvate, orthophosphate dikinase; Flags: Precursor;	A0A2G3DIE9_CAPCH RecName: Full=Pyruvate, phosphate dikinase {ECO:0000256|ARBA:ARBA00011994}; EC=2.7.9.1 {ECO:0000256|ARBA:ARBA00011994};	--	GO:0009507,chloroplast; GO:0005524,ATP binding; GO:0016301,kinase activity; GO:0046872,metal ion binding; GO:0050242,pyruvate, phosphate dikinase activity; GO:0016310,phosphorylation; GO:0015979,photosynthesis; GO:0006090,pyruvate metabolic process; GO:0000166,nucleotide binding; GO:0003674,molecular_function; GO:0005488,binding; GO:0017076,purine nucleotide binding; GO:0030554,adenyl nucleotide …	PF02896.21:PEP-utilising enzyme, PEP-binding domain	--	--	--
evm.TU.chr06.2150	1.55728	0	0	up	K15333 tRNA guanosine-2'-O-methyltransferase [EC:2.1.1.34] | (RefSeq) uncharacterized protein LOC104224633 (A)	--	PREDICTED: subtilisin-like protease SBT1.7 [Solanum tuberosum]	SBT3_SOLLC RecName: Full=Subtilisin-like protease SBT3 {ECO:0000303|PubMed:27259555}; EC=3.4.21.- {ECO:0000269|PubMed:19332543, ECO:0000269|PubMed:19407393, ECO:0000269|PubMed:19805099, ECO:0000269|PubMed:27259555, ECO:0000269|PubMed:27451395}; AltName: Full=LeSBT3 {ECO:0000303|PubMed:10350089}; AltName: Full=SlSBT3 {ECO:0000303|PubMed:19332543}; AltName: Full=Subtilase 3 {ECO:0000303|PubMed:1933…	M1A979_SOLTU SubName: Full=SBT4E protein {ECO:0000313|EnsemblPlants:PGSC0003DMT400017631};	--	GO:0005615,extracellular space; GO:0042802,identical protein binding; GO:0042803,protein homodimerization activity; GO:0004252,serine-type endopeptidase activity; GO:0008236,serine-type peptidase activity; GO:0006952,defense response; GO:0043171,peptide catabolic process; GO:0009827,plant-type cell wall modification; GO:1900367,positive regulation of defense response to insect; GO:0010628,positiv…	PF00082.25:Subtilase family	--	--	--
evm.TU.chr06.217	-1.77047	0	0	down	K02939 large subunit ribosomal protein L9 | (RefSeq) 50S ribosomal protein L9, chloroplastic-like (A)	ko03010: Ribosome	Plastid ribosomal protein L9 [Datura stramonium]	RK9_IPOTF RecName: Full=50S ribosomal protein L9, chloroplastic; AltName: Full=CL9; Flags: Precursor;	A0A1S4CBR5_TOBAC RecName: Full=50S ribosomal protein L9, chloroplastic {ECO:0000256|ARBA:ARBA00017532}; AltName: Full=CL9 {ECO:0000256|ARBA:ARBA00031047};	Mitochondrial ribosomal protein L9	GO:0009507,chloroplast; GO:0005840,ribosome; GO:0019843,rRNA binding; GO:0003735,structural constituent of ribosome; GO:0006412,translation; GO:0003674,molecular_function; GO:0003676,nucleic acid binding; GO:0003723,RNA binding; GO:0005488,binding; GO:0097159,organic cyclic compound binding; GO:1901363,heterocyclic compound binding; GO:0005198,structural molecule activity; GO:0006518,peptide meta…	PF03948.17:Ribosomal protein L9, C-terminal domain	--	--	--
evm.TU.chr06.2205	3.51854	0	0	up	K08235 xyloglucan:xyloglucosyl transferase [EC:2.4.1.207] | (RefSeq) probable xyloglucan endotransglucosylase/hydrolase protein 30 (A)	--	putative xyloglucan endotransglucosylase/hydrolase protein 30 [Datura stramonium]	XTH30_ARATH RecName: Full=Probable xyloglucan endotransglucosylase/hydrolase protein 30; Short=At-XTH30; Short=XTH-30; EC=2.4.1.207; Flags: Precursor;	A0A1S3XBU3_TOBAC RecName: Full=Xyloglucan endotransglucosylase/hydrolase {ECO:0000256|RuleBase:RU361120}; EC=2.4.1.207 {ECO:0000256|RuleBase:RU361120};	--	GO:0048046,apoplast; GO:0004553,hydrolase activity, hydrolyzing O-glycosyl compounds; GO:0030247,polysaccharide binding; GO:0016762,xyloglucan:xyloglucosyl transferase activity; GO:0042546,cell wall biogenesis; GO:0071555,cell wall organization; GO:0010411,xyloglucan metabolic process; GO:0003674,molecular_function; GO:0003824,catalytic activity; GO:0016787,hydrolase activity; GO:0016798,hydrolas…	PF00722.24:Glycosyl hydrolases family 16	--	--	--
evm.TU.chr06.2255	-1.1069	0	0	down	--	--	hypothetical protein [Datura stramonium]	U603_ARATH RecName: Full=UPF0603 protein At1g54780, chloroplastic; AltName: Full=Thylakoid lumen 18.3 kDa protein; Flags: Precursor;	A0A2G2YZA7_CAPAN SubName: Full=UPF0603 protein At1g54780, chloroplastic {ECO:0000313|RefSeq:XP_016538515.1};	--	GO:0009507,chloroplast; GO:0009534,chloroplast thylakoid; GO:0009535,chloroplast thylakoid membrane; GO:0016021,integral component of membrane; GO:0005634,nucleus; GO:0009579,thylakoid; GO:0031977,thylakoid lumen; GO:0003993,acid phosphatase activity; GO:0003729,mRNA binding; GO:0010206,photosystem II repair; GO:0003674,molecular_function; GO:0003824,catalytic activity; GO:0016787,hydrolase activ…	PF04536.17:TPM domain	--	--	--
evm.TU.chr06.2261	6.68243	0	0	up	--	--	Phosphoglycerate mutase-like protein AT74 [Capsicum annuum]	AT74_ARATH RecName: Full=Phosphoglycerate mutase-like protein AT74 {ECO:0000305}; Short=At-74 {ECO:0000303|PubMed:15737980};	A0A2G2YZ97_CAPAN SubName: Full=phosphoglycerate mutase-like protein AT74H {ECO:0000313|RefSeq:XP_016538544.1};	--	GO:0016791,phosphatase activity; GO:0005975,carbohydrate metabolic process; GO:0003674,molecular_function; GO:0003824,catalytic activity; GO:0016787,hydrolase activity; GO:0016788,hydrolase activity, acting on ester bonds; GO:0042578,phosphoric ester hydrolase activity; GO:0008150,biological_process; GO:0008152,metabolic process; GO:0044238,primary metabolic process; GO:0071704,organic substance …	PF00300.25:Histidine phosphatase superfamily (branch 1)	--	--	--
evm.TU.chr06.2407	-2.01206	0	0	down	K01807 ribose 5-phosphate isomerase A [EC:5.3.1.6] | (RefSeq) probable ribose-5-phosphate isomerase 3, chloroplastic (A)	ko00030: Pentose phosphate pathway; ko00710: Carbon fixation in photosynthetic organisms; ko01100: Metabolic pathways; ko01110: Biosynthesis of secondary metabolites; ko01200: Carbon metabolism; ko01230: Biosynthesis of amino acids	hypothetical protein H5410_011571 [Solanum commersonii]	RPI3_ARATH RecName: Full=Probable ribose-5-phosphate isomerase 3, chloroplastic; EC=5.3.1.6; AltName: Full=Phosphoriboisomerase 3; AltName: Full=Protein EMBRYO DEFECTIVE 3119; Flags: Precursor;	M1BPR5_SOLTU RecName: Full=Ribose-5-phosphate isomerase {ECO:0000256|ARBA:ARBA00011959}; EC=5.3.1.6 {ECO:0000256|ARBA:ARBA00011959};	Ribose 5-phosphate isomerase	GO:0009507,chloroplast; GO:0009941,chloroplast envelope; GO:0009570,chloroplast stroma; GO:0009535,chloroplast thylakoid membrane; GO:0005829,cytosol; GO:0009579,thylakoid; GO:0004751,ribose-5-phosphate isomerase activity; GO:0009052,pentose-phosphate shunt, non-oxidative branch; GO:0019253,reductive pentose-phosphate cycle; GO:0003674,molecular_function; GO:0003824,catalytic activity; GO:0016853…	PF06026.17:Ribose 5-phosphate isomerase A (phosphoriboisomerase A)	--	--	--
evm.TU.chr06.2439	5.10171	0	0	up	K20547 basic endochitinase B [EC:3.2.1.14] | (RefSeq) endochitinase 2 (A)	ko00520: Amino sugar and nucleotide sugar metabolism; ko01100: Metabolic pathways; ko04016: MAPK signaling pathway - plant	hypothetical protein H5410_011588 [Solanum commersonii]	WIN1_SOLTU RecName: Full=Wound-induced protein WIN1; Flags: Precursor;	A0A3Q7EMC4_SOLLC SubName: Full=Uncharacterized protein {ECO:0000313|EnsemblPlants:Solyc01g097270.3.1};	Predicted chitinase	GO:0008061,chitin binding; GO:0004540,ribonuclease activity; GO:0042742,defense response to bacterium; GO:0050832,defense response to fungus; GO:0003674,molecular_function; GO:0005488,binding; GO:0097367,carbohydrate derivative binding; GO:0003824,catalytic activity; GO:0004518,nuclease activity; GO:0016787,hydrolase activity; GO:0016788,hydrolase activity, acting on ester bonds; GO:0140098,catal…	PF00967.20:Barwin family	--	--	--
evm.TU.chr06.2442	5.26246	0	0	up	--	--	pathogenesis-related protein PR-4A precursor [Nicotiana tabacum]	PR4A_TOBAC RecName: Full=Pathogenesis-related protein PR-4A; Flags: Precursor;	A0A1S4AXQ5_TOBAC SubName: Full=pathogenesis-related protein PR-4A {ECO:0000313|RefSeq:XP_016481278.1};	Predicted chitinase	GO:0005576,extracellular region; GO:0004540,ribonuclease activity; GO:0042742,defense response to bacterium; GO:0050832,defense response to fungus; GO:0003674,molecular_function; GO:0003824,catalytic activity; GO:0004518,nuclease activity; GO:0016787,hydrolase activity; GO:0016788,hydrolase activity, acting on ester bonds; GO:0140098,catalytic activity, acting on RNA; GO:0006950,response to stres…	PF00967.20:Barwin family	--	--	--
evm.TU.chr06.2545	-3.73453	0	0	down	K22683 aspartyl protease family protein [EC:3.4.23.-] | (RefSeq) aspartyl protease family protein 2-like (A)	--	aspartyl protease AED3-like [Solanum stenotomum]	AED3_ARATH RecName: Full=Aspartyl protease AED3 {ECO:0000303|PubMed:24755512}; EC=3.4.23.- {ECO:0000305}; AltName: Full=Apoplastic EDS1-dependent protein 3 {ECO:0000303|PubMed:24755512}; Flags: Precursor;	A0A2G2W6Y3_CAPBA RecName: Full=Peptidase A1 domain-containing protein {ECO:0000259|PROSITE:PS51767};	Aspartyl protease	GO:0048046,apoplast; GO:0099503,secretory vesicle; GO:0004190,aspartic-type endopeptidase activity; GO:0000166,nucleotide binding; GO:0006508,proteolysis; GO:0043067,regulation of programmed cell death; GO:0009627,systemic acquired resistance; GO:0003674,molecular_function; GO:0003824,catalytic activity; GO:0004175,endopeptidase activity; GO:0008233,peptidase activity; GO:0016787,hydrolase activi…	PF14543.9:Xylanase inhibitor N-terminal	--	--	--
evm.TU.chr06.2600	-2.17375	0	0	down	K22683 aspartyl protease family protein [EC:3.4.23.-] | (RefSeq) protein ASPARTIC PROTEASE IN GUARD CELL 2-like (A)	--	Aspartyl protease protein 2 [Datura stramonium]	APF2_ARATH RecName: Full=Aspartyl protease family protein 2 {ECO:0000305}; EC=3.4.23.- {ECO:0000305}; Flags: Precursor;	A0A0V0IHB8_SOLCH RecName: Full=Peptidase A1 domain-containing protein {ECO:0000259|PROSITE:PS51767};	Aspartyl protease	GO:0009505,plant-type cell wall; GO:0004190,aspartic-type endopeptidase activity; GO:0006508,proteolysis; GO:0003674,molecular_function; GO:0003824,catalytic activity; GO:0004175,endopeptidase activity; GO:0008233,peptidase activity; GO:0016787,hydrolase activity; GO:0070001,aspartic-type peptidase activity; GO:0140096,catalytic activity, acting on a protein; GO:0006807,nitrogen compound metaboli…	PF14541.9:Xylanase inhibitor C-terminal	--	--	--
evm.TU.chr06.2656	-2.25541	0	0	down	K17679 ATP-dependent RNA helicase MSS116, mitochondrial [EC:3.6.4.13] | (RefSeq) DEAD-box ATP-dependent RNA helicase 25 (A)	--	DEAD-box ATP-dependent RNA helicase 31-like [Solanum stenotomum]	RH31_ARATH RecName: Full=DEAD-box ATP-dependent RNA helicase 31; EC=3.6.4.13;	A0A2G3BTA9_CAPCH SubName: Full=DEAD-box ATP-dependent RNA helicase 31 {ECO:0000313|EMBL:PHU09713.1};	ATP-dependent RNA helicase pitchoune	GO:0005524,ATP binding; GO:0016887,ATPase activity; GO:0003723,RNA binding; GO:0003724,RNA helicase activity; GO:0000166,nucleotide binding; GO:0003674,molecular_function; GO:0005488,binding; GO:0017076,purine nucleotide binding; GO:0030554,adenyl nucleotide binding; GO:0032553,ribonucleotide binding; GO:0032555,purine ribonucleotide binding; GO:0032559,adenyl ribonucleotide binding; GO:0035639,p…	PF00270.32:DEAD/DEAH box helicase	--	--	--
evm.TU.chr06.2667	-1.01277	0	0	down	K17525 chitinase domain-containing protein 1 | (RefSeq) rhodanese-like domain-containing protein 4, chloroplastic (A)	--	PREDICTED: rhodanese-like domain-containing protein 4, chloroplastic [Solanum tuberosum]	STR4_ARATH RecName: Full=Rhodanese-like domain-containing protein 4, chloroplastic; AltName: Full=Protein THYLAKOID RHODANESE-LIKE {ECO:0000303|PubMed:19682289}; AltName: Full=Sulfurtransferase 4 {ECO:0000303|PubMed:17408957}; Short=AtStr4 {ECO:0000303|PubMed:17408957}; Flags: Precursor;	M0ZH08_SOLTU SubName: Full=Chitinase {ECO:0000313|EnsemblPlants:PGSC0003DMT400000604};	--	GO:0009507,chloroplast; GO:0009941,chloroplast envelope; GO:0009534,chloroplast thylakoid; GO:0009535,chloroplast thylakoid membrane; GO:0098807,chloroplast thylakoid membrane protein complex; GO:0005829,cytosol; GO:0016021,integral component of membrane; GO:0009772,photosynthetic electron transport in photosystem II; GO:0006091,generation of precursor metabolites and energy; GO:0008150,biologica…	--	--	--	--
evm.TU.chr06.2698	-1.82841	0	0	down	K01092 myo-inositol-1(or 4)-monophosphatase [EC:3.1.3.25] | (RefSeq) phosphatase IMPL1, chloroplastic-like isoform X1 (A)	ko00562: Inositol phosphate metabolism; ko01100: Metabolic pathways; ko01110: Biosynthesis of secondary metabolites; ko04070: Phosphatidylinositol signaling system	protein CURVATURE THYLAKOID 1A, chloroplastic [Nicotiana tomentosiformis]	CUT1A_ARATH RecName: Full=Protein CURVATURE THYLAKOID 1A, chloroplastic; Flags: Precursor;	A0A1S4BHU3_TOBAC SubName: Full=protein CURVATURE THYLAKOID 1A, chloroplastic-like {ECO:0000313|RefSeq:XP_016488445.1};	--	GO:0009507,chloroplast; GO:0009941,chloroplast envelope; GO:0009534,chloroplast thylakoid; GO:0009535,chloroplast thylakoid membrane; GO:0005829,cytosol; GO:0009515,granal stacked thylakoid; GO:0016021,integral component of membrane; GO:0010287,plastoglobule; GO:0009579,thylakoid; GO:0090391,granum assembly; GO:0097753,membrane bending; GO:0006996,organelle organization; GO:0008150,biological_pro…	PF14159.9:CAAD domains of cyanobacterial aminoacyl-tRNA synthetase	--	--	--
evm.TU.chr06.2712	-2.49288	0	0	down	K13448 calcium-binding protein CML | (RefSeq) probable calcium-binding protein CML50 (A)	ko04626: Plant-pathogen interaction	hypothetical protein [Datura stramonium]	BAG6_ARATH RecName: Full=BAG family molecular chaperone regulator 6 {ECO:0000303|Ref.3}; AltName: Full=Bcl-2-associated athanogene 6 {ECO:0000303|Ref.3}; AltName: Full=CaM-binding protein 1 {ECO:0000303|PubMed:16003391}; Contains: RecName: Full=Cleaved BAG6 {ECO:0000303|PubMed:26739014};	A0A2G2W6L7_CAPBA RecName: Full=BAG domain-containing protein {ECO:0000259|PROSITE:PS51035};	--	GO:0009506,plasmodesma; GO:0005516,calmodulin binding; GO:0051087,chaperone binding; GO:0006914,autophagy; GO:0050832,defense response to fungus; GO:0012502,induction of programmed cell death; GO:0010508,positive regulation of autophagy; GO:0006457,protein folding; GO:0009408,response to heat; GO:0010228,vegetative to reproductive phase transition of meristem; GO:0003674,molecular_function; GO:00…	PF02179.19:BAG domain	--	--	--
evm.TU.chr06.2839	-1.3259	0	0	down	--	--	K(+) efflux antiporter 2, chloroplastic [Datura stramonium]	KEA2_ARATH RecName: Full=K(+) efflux antiporter 2, chloroplastic {ECO:0000303|PubMed:11500563}; Short=AtKEA2 {ECO:0000303|PubMed:11500563}; Flags: Precursor;	A0A1U7VP63_NICSY SubName: Full=K(+) efflux antiporter 2, chloroplastic-like {ECO:0000313|RefSeq:XP_009768183.1};	Predicted K+/H+-antiporter	GO:0009507,chloroplast; GO:0009706,chloroplast inner membrane; GO:0016021,integral component of membrane; GO:0016020,membrane; GO:0015386,potassium:proton antiporter activity; GO:0003674,molecular_function; GO:0005215,transporter activity; GO:0005451,monovalent cation:proton antiporter activity; GO:0008324,cation transmembrane transporter activity; GO:0008509,anion transmembrane transporter activ…	PF00999.24:Sodium/hydrogen exchanger family	--	--	--
evm.TU.chr06.2945	-1.35935	0	0	down	--	--	Kinesin-like protein fla10 [Datura stramonium]	FLA10_ARATH RecName: Full=Fasciclin-like arabinogalactan protein 10; Flags: Precursor;	A0A0V0I1P5_SOLCH SubName: Full=Putative fasciclin-like arabinogalactan protein 10-like {ECO:0000313|EMBL:JAP26541.1};	--	GO:0031225,anchored component of membrane; GO:0046658,anchored component of plasma membrane; GO:0005829,cytosol; GO:0005886,plasma membrane; GO:0099503,secretory vesicle; GO:0005575,cellular_component; GO:0016020,membrane; GO:0031224,intrinsic component of membrane; GO:0110165,cellular anatomical entity; GO:0031226,intrinsic component of plasma membrane; GO:0071944,cell periphery; GO:0005622,intr…	PF02469.25:Fasciclin domain	--	--	--
evm.TU.chr06.3012	-2.03691	0	0	down	K11855 ubiquitin carboxyl-terminal hydrolase 36/42 [EC:3.4.19.12] | (RefSeq) ubiquitin carboxyl-terminal hydrolase 36 (A)	--	putative lipid-binding protein At4g00165 [Capsicum annuum]	LBP65_ARATH RecName: Full=Putative lipid-binding protein At4g00165; Flags: Precursor;	A0A2G3DJB3_CAPCH SubName: Full=Putative lipid-binding protein {ECO:0000313|EMBL:PHU31064.1};	--	GO:0005576,extracellular region; GO:0005575,cellular_component; GO:0110165,cellular anatomical entity	PF14547.9:Hydrophobic seed protein	--	--	--
evm.TU.chr06.312	-1.37276	0	0	down	K05275 pyridoxine 4-dehydrogenase [EC:1.1.1.65] | (RefSeq) predicted protein (A)	ko00750: Vitamin B6 metabolism; ko01100: Metabolic pathways	hypothetical protein GOBAR_AA21067 [Gossypium barbadense]	RSP5_CHLRE RecName: Full=Flagellar radial spoke protein 5 {ECO:0000303|PubMed:16507594}; EC=1.-.-.- {ECO:0000305};	A0A2P5X8D5_GOSBA RecName: Full=Aldo_ket_red domain-containing protein {ECO:0000259|Pfam:PF00248};	Voltage-gated shaker-like K+ channel, subunit beta/KCNAB	GO:0005737,cytoplasm; GO:0005856,cytoskeleton; GO:0031514,motile cilium; GO:0016491,oxidoreductase activity; GO:0003674,molecular_function; GO:0003824,catalytic activity; GO:0005575,cellular_component; GO:0005622,intracellular anatomical structure; GO:0110165,cellular anatomical entity; GO:0043226,organelle; GO:0043228,non-membrane-bounded organelle; GO:0043229,intracellular organelle; GO:0043232…	PF00248.24:Aldo/keto reductase family	--	--	--
evm.TU.chr06.3175	-1.52055	0	0	down	K04078 chaperonin GroES | (RefSeq) 10 kDa chaperonin 1, chloroplastic (A)	--	10 kDa chaperonin 2, chloroplastic [Datura stramonium]	CH101_ARATH RecName: Full=10 kDa chaperonin 1, chloroplastic {ECO:0000305}; Flags: Precursor;	A0A1J6JLU4_NICAT SubName: Full=Uncharacterized protein {ECO:0000313|EMBL:OIT07865.1};	Mitochondrial chaperonin	GO:0009507,chloroplast; GO:0005829,cytosol; GO:0005759,mitochondrial matrix; GO:0005524,ATP binding; GO:0140662,NA; GO:0051087,chaperone binding; GO:0046872,metal ion binding; GO:0051082,unfolded protein binding; GO:0051085,chaperone cofactor-dependent protein refolding; GO:0000166,nucleotide binding; GO:0003674,molecular_function; GO:0005488,binding; GO:0017076,purine nucleotide binding; GO:0030…	PF00166.24:Chaperonin 10 Kd subunit	--	--	--
evm.TU.chr06.3277	2.75174	0	0	up	K22733 magnesium transporter | (RefSeq) uncharacterized protein LOC102612526 (A)	--	hypothetical protein CQW23_20140 [Capsicum baccatum]	SRC2_SOYBN RecName: Full=Protein SRC2 {ECO:0000305}; AltName: Full=Protein SOYBEAN GENE REGULATED BY COLD 2 {ECO:0000303|Ref.1};	A0A2G2W7S5_CAPBA RecName: Full=C2 domain-containing protein {ECO:0000259|PROSITE:PS50004};	--	GO:0005789,endoplasmic reticulum membrane; GO:0016021,integral component of membrane; GO:0005886,plasma membrane; GO:0032586,protein storage vacuole membrane; GO:0006952,defense response; GO:0006950,response to stress; GO:0008150,biological_process; GO:0050896,response to stimulus; GO:0005575,cellular_component; GO:0005622,intracellular anatomical structure; GO:0005737,cytoplasm; GO:0005783,endop…	PF00168.33:C2 domain	--	--	--
evm.TU.chr06.3447	1.48005	0	0	up	K01304 pyroglutamyl-peptidase [EC:3.4.19.3] | (RefSeq) pyrrolidone-carboxylate peptidase (A)	--	hypothetical protein [Datura stramonium]	--	M0ZSN2_SOLTU SubName: Full=Pyroglutamyl-peptidase I {ECO:0000313|EnsemblPlants:PGSC0003DMT400007202};	Predicted pyroglutamyl peptidase	GO:0005829,cytosol; GO:0016920,pyroglutamyl-peptidase activity; GO:0006508,proteolysis; GO:0003674,molecular_function; GO:0003824,catalytic activity; GO:0008233,peptidase activity; GO:0008234,cysteine-type peptidase activity; GO:0008242,omega peptidase activity; GO:0016787,hydrolase activity; GO:0140096,catalytic activity, acting on a protein; GO:0006807,nitrogen compound metabolic process; GO:00…	PF01470.20:Pyroglutamyl peptidase	--	--	--
evm.TU.chr06.3489	-3.02071	0	0	down	--	--	hypothetical protein [Datura stramonium]	LTI6A_ORYSJ RecName: Full=Hydrophobic protein LTI6A; AltName: Full=Low temperature-induced protein 6A;	A0A3Q7EP49_SOLLC SubName: Full=Uncharacterized protein {ECO:0000313|EnsemblPlants:Solyc01g102285.1.1};	Stress responsive protein	GO:0016021,integral component of membrane; GO:0009737,response to abscisic acid; GO:0009409,response to cold; GO:0009651,response to salt stress; GO:0009414,response to water deprivation; GO:0008150,biological_process; GO:0009719,response to endogenous stimulus; GO:0009725,response to hormone; GO:0010033,response to organic substance; GO:0033993,response to lipid; GO:0042221,response to chemical;…	--	--	--	--
evm.TU.chr06.3503	1.85267	0	0	up	--	--	hypothetical protein H5410_011075 [Solanum commersonii]	NEC1_NICLS RecName: Full=Nectarin-1; EC=1.15.1.1; AltName: Full=Superoxide dismutase [Mn]; Flags: Precursor;	A0A3Q7EP74_SOLLC SubName: Full=Uncharacterized protein {ECO:0000313|EnsemblPlants:Solyc01g102380.3.1};	--	GO:0048046,apoplast; GO:0030145,manganese ion binding; GO:0004784,superoxide dismutase activity; GO:0003674,molecular_function; GO:0005488,binding; GO:0043167,ion binding; GO:0043169,cation binding; GO:0046872,metal ion binding; GO:0046914,transition metal ion binding; GO:0003824,catalytic activity; GO:0016209,antioxidant activity; GO:0016491,oxidoreductase activity; GO:0016721,oxidoreductase act…	PF00190.25:Cupin	--	--	--
evm.TU.chr06.3793	-1.39188	0	0	down	K08917 light-harvesting complex II chlorophyll a/b binding protein 6 | (RefSeq) chlorophyll a-b binding protein CP24 10A, chloroplastic-like (A)	ko00196: Photosynthesis - antenna proteins; ko01100: Metabolic pathways	chlorophyll a-b binding protein CP24 10A, chloroplastic-like [Nicotiana tomentosiformis]	CB4A_SOLLC RecName: Full=Chlorophyll a-b binding protein CP24 10A, chloroplastic; Short=CAB-10A; Short=LHCP; Flags: Precursor;	A0A1S4DJK1_TOBAC RecName: Full=Chlorophyll a-b binding protein, chloroplastic {ECO:0000256|RuleBase:RU363080};	--	GO:0009535,chloroplast thylakoid membrane; GO:0016021,integral component of membrane; GO:0009523,photosystem II; GO:0016168,chlorophyll binding; GO:0009768,photosynthesis, light harvesting in photosystem I; GO:0009416,response to light stimulus; GO:0003674,molecular_function; GO:0005488,binding; GO:0046906,tetrapyrrole binding; GO:0097159,organic cyclic compound binding; GO:1901363,heterocyclic c…	PF00504.24:Chlorophyll A-B binding protein	--	--	--
evm.TU.chr06.3795	-2.02175	0	0	down	K08917 light-harvesting complex II chlorophyll a/b binding protein 6 | (RefSeq) chlorophyll a-b binding protein CP24 10A, chloroplastic (A)	ko00196: Photosynthesis - antenna proteins; ko01100: Metabolic pathways	PREDICTED: chlorophyll a-b binding protein CP24 10A, chloroplastic [Nicotiana tabacum]	CB4A_SOLLC RecName: Full=Chlorophyll a-b binding protein CP24 10A, chloroplastic; Short=CAB-10A; Short=LHCP; Flags: Precursor;	A0A1S4DJK0_TOBAC RecName: Full=Chlorophyll a-b binding protein, chloroplastic {ECO:0000256|RuleBase:RU363080};	--	GO:0009535,chloroplast thylakoid membrane; GO:0016021,integral component of membrane; GO:0009523,photosystem II; GO:0016168,chlorophyll binding; GO:0009768,photosynthesis, light harvesting in photosystem I; GO:0009416,response to light stimulus; GO:0003674,molecular_function; GO:0005488,binding; GO:0046906,tetrapyrrole binding; GO:0097159,organic cyclic compound binding; GO:1901363,heterocyclic c…	PF00504.24:Chlorophyll A-B binding protein	--	--	--
evm.TU.chr06.3810	1.39194	0	0	up	--	--	PREDICTED: uncharacterized protein LOC102583974 [Solanum tuberosum]	LNK1_ARATH RecName: Full=Protein LNK1 {ECO:0000303|PubMed:23818596}; AltName: Full=Night light-inducible and clock-regulated 1 {ECO:0000303|PubMed:23818596};	M1AXV8_SOLTU SubName: Full=Uncharacterized protein {ECO:0000313|EnsemblPlants:PGSC0003DMT400032714};	--	GO:0005634,nucleus; GO:0070063,RNA polymerase binding; GO:0003712,transcription coregulator activity; GO:0032922,circadian regulation of gene expression; GO:0006354,DNA-templated transcription, elongation; GO:0009649,entrainment of circadian clock; GO:0003674,molecular_function; GO:0005488,binding; GO:0005515,protein binding; GO:0019899,enzyme binding; GO:0098772,molecular function regulator; GO:…	--	--	--	--
evm.TU.chr06.3854	-1.61281	0	0	down	K03319 divalent anion:Na+ symporter, DASS family | (RefSeq) LOW QUALITY PROTEIN: dicarboxylate transporter 2.1, chloroplastic-like (A)	--	hypothetical protein KY285_004193 [Solanum tuberosum]	DIT21_ARATH RecName: Full=Dicarboxylate transporter 2.1, chloroplastic; AltName: Full=AtpDCT1; AltName: Full=Glutamate/malate translocator; Flags: Precursor;	A0A2G2VAJ2_CAPBA SubName: Full=Dicarboxylate transporter 2.1, chloroplastic {ECO:0000313|EMBL:PHT30011.1};	--	GO:0009507,chloroplast; GO:0009941,chloroplast envelope; GO:0009706,chloroplast inner membrane; GO:0009534,chloroplast thylakoid; GO:0016021,integral component of membrane; GO:0009536,plastid; GO:0005313,L-glutamate transmembrane transporter activity; GO:0015140,malate transmembrane transporter activity; GO:0015131,oxaloacetate transmembrane transporter activity; GO:0019676,ammonia assimilation c…	PF00939.22:Sodium:sulfate symporter transmembrane region	--	--	--
evm.TU.chr06.3953	-1.63767	0	0	down	K01507 inorganic pyrophosphatase [EC:3.6.1.1] | (RefSeq) soluble inorganic pyrophosphatase 6, chloroplastic-like (A)	ko00190: Oxidative phosphorylation	PREDICTED: soluble inorganic pyrophosphatase 6, chloroplastic-like [Nicotiana attenuata]	IPYR6_ARATH RecName: Full=Soluble inorganic pyrophosphatase 6, chloroplastic {ECO:0000303|PubMed:15135060}; EC=3.6.1.1 {ECO:0000269|PubMed:15135060}; AltName: Full=Inorganic pyrophosphatase 6; AltName: Full=Pyrophosphate phospho-hydrolase 6 {ECO:0000303|PubMed:15135060}; Short=PPase 6 {ECO:0000303|PubMed:15135060}; Flags: Precursor;	A0A1J6KPD9_NICAT RecName: Full=Inorganic diphosphatase {ECO:0000256|ARBA:ARBA00012146}; EC=3.6.1.1 {ECO:0000256|ARBA:ARBA00012146};	Inorganic pyrophosphatase/Nucleosome remodeling factor, subunit NURF38	GO:0009507,chloroplast; GO:0009941,chloroplast envelope; GO:0009570,chloroplast stroma; GO:0005829,cytosol; GO:0005886,plasma membrane; GO:0009536,plastid; GO:0009579,thylakoid; GO:0004427,inorganic diphosphatase activity; GO:0000287,magnesium ion binding; GO:0006796,phosphate-containing compound metabolic process; GO:0003674,molecular_function; GO:0003824,catalytic activity; GO:0016462,pyrophosp…	PF00719.22:Inorganic pyrophosphatase	--	--	--
evm.TU.chr06.3979	2.47814	0	0	up	--	--	hypothetical protein [Datura stramonium]	--	A0A2G3BVB8_CAPCH SubName: Full=Uncharacterized protein {ECO:0000313|EMBL:PHU10372.1};	--	--	PF06219.15:Protein of unknown function (DUF1005)	--	--	--
evm.TU.chr06.4054	-2.13228	0	0	down	K15223 upstream activation factor subunit UAF30 | (RefSeq) uncharacterized protein LOC111017291 (A)	--	hypothetical protein [Datura stramonium]	PP362_ARATH RecName: Full=Pentatricopeptide repeat-containing protein At5g02860;	M1CFP0_SOLTU SubName: Full=Pentatricopeptide repeat-containing protein {ECO:0000313|EnsemblPlants:PGSC0003DMT400066525};	FOG: PPR repeat	--	PF13041.9:PPR repeat family	SWI/SNF-BAF60b	TR	SWI/SNF-BAF60b
evm.TU.chr06.4075	4.04618	0	0	up	--	--	uncharacterized protein LOC104116070 [Nicotiana tomentosiformis]	BSP_BOSSE RecName: Full=Basic secretory protease {ECO:0000303|PubMed:22773449}; EC=3.4.24.- {ECO:0000269|PubMed:22773449}; AltName: Full=Boswellia basic secretory protease {ECO:0000303|PubMed:22773449}; Short=BBSP {ECO:0000303|PubMed:22773449}; Flags: Fragments;	A0A1S4CEC2_TOBAC SubName: Full=uncharacterized protein LOC107818055 {ECO:0000313|RefSeq:XP_016499461.1};	--	GO:0046872,metal ion binding; GO:0008237,metallopeptidase activity; GO:0006508,proteolysis; GO:0003674,molecular_function; GO:0005488,binding; GO:0043167,ion binding; GO:0043169,cation binding; GO:0003824,catalytic activity; GO:0008233,peptidase activity; GO:0016787,hydrolase activity; GO:0140096,catalytic activity, acting on a protein; GO:0006807,nitrogen compound metabolic process; GO:0008150,b…	PF04450.15:Peptidase of plants and bacteria	--	--	--
evm.TU.chr06.4077	7.26457	0	0	up	--	--	uncharacterized protein LOC104116070 [Nicotiana tomentosiformis]	BSP_BOSSE RecName: Full=Basic secretory protease {ECO:0000303|PubMed:22773449}; EC=3.4.24.- {ECO:0000269|PubMed:22773449}; AltName: Full=Boswellia basic secretory protease {ECO:0000303|PubMed:22773449}; Short=BBSP {ECO:0000303|PubMed:22773449}; Flags: Fragments;	A0A1S4CEC2_TOBAC SubName: Full=uncharacterized protein LOC107818055 {ECO:0000313|RefSeq:XP_016499461.1};	--	GO:0046872,metal ion binding; GO:0008237,metallopeptidase activity; GO:0006508,proteolysis; GO:0003674,molecular_function; GO:0005488,binding; GO:0043167,ion binding; GO:0043169,cation binding; GO:0003824,catalytic activity; GO:0008233,peptidase activity; GO:0016787,hydrolase activity; GO:0140096,catalytic activity, acting on a protein; GO:0006807,nitrogen compound metabolic process; GO:0008150,b…	PF04450.15:Peptidase of plants and bacteria	--	--	--
evm.TU.chr06.4186	3.4517	0	0	up	K13258 2-hydroxyisoflavanone dehydratase [EC:4.2.1.105] | (RefSeq) uncharacterized protein LOC115994703 (A)	ko00943: Isoflavonoid biosynthesis; ko01100: Metabolic pathways; ko01110: Biosynthesis of secondary metabolites	hypothetical protein [Datura stramonium]	CXE13_ARATH RecName: Full=Probable carboxylesterase 13; AltName: Full=AtCXE13; EC=3.1.1.1;	A0A1S3Z3J8_TOBAC SubName: Full=2-hydroxyisoflavanone dehydratase-like {ECO:0000313|RefSeq:XP_016459010.1};	Arylacetamide deacetylase	GO:0005829,cytosol; GO:0016787,hydrolase activity; GO:0080030,methyl indole-3-acetate esterase activity; GO:0003674,molecular_function; GO:0003824,catalytic activity; GO:0016788,hydrolase activity, acting on ester bonds; GO:0052689,carboxylic ester hydrolase activity; GO:0005575,cellular_component; GO:0005622,intracellular anatomical structure; GO:0005737,cytoplasm; GO:0110165,cellular anatomical…	PF07859.16:alpha/beta hydrolase fold	--	--	--
evm.TU.chr06.4222	-3.68394	0	0	down	--	--	CCG-binding protein 1 [Solanum pennellii]	MEE14_ARATH RecName: Full=CCG-binding protein 1; Short=AtCBP1 {ECO:0000303|PubMed:26462908}; AltName: Full=Protein MATERNAL EFFECT EMBRYO ARREST 14 {ECO:0000305};	A0A6N2B4G7_SOLCI SubName: Full=Uncharacterized protein {ECO:0000313|EMBL:TMW89755.1};	--	GO:0009507,chloroplast; GO:0005829,cytosol; GO:0005634,nucleus; GO:0036033,mediator complex binding; GO:0071456,cellular response to hypoxia; GO:0050832,defense response to fungus; GO:0009793,embryo development ending in seed dormancy; GO:0010183,pollen tube guidance; GO:0003674,molecular_function; GO:0005488,binding; GO:0044877,protein-containing complex binding; GO:0001666,response to hypoxia; …	--	--	--	--
evm.TU.chr06.4226	-1.53474	0	0	down	--	--	hypothetical protein FXO38_32159 [Capsicum annuum]	PETM_SPIOL RecName: Full=Cytochrome b6-f complex subunit 7; AltName: Full=Cytochrome b6-f complex subunit PetM; AltName: Full=Cytochrome b6-f complex subunit VII; Flags: Fragment;	A0A0V0H7J0_SOLCH SubName: Full=Putative ovule protein {ECO:0000313|EMBL:JAP16163.1};	--	GO:0009535,chloroplast thylakoid membrane; GO:0009512,cytochrome b6f complex; GO:0016021,integral component of membrane; GO:0015979,photosynthesis; GO:0008150,biological_process; GO:0008152,metabolic process; GO:0009987,cellular process; GO:0044237,cellular metabolic process; GO:0005575,cellular_component; GO:0005622,intracellular anatomical structure; GO:0005737,cytoplasm; GO:0009507,chloroplast…	--	--	--	--
evm.TU.chr06.4238	-2.74603	0	0	down	K12189 ESCRT-II complex subunit VPS25 | (RefSeq) vacuolar protein sorting-associated protein 25-like isoform X3 (A)	ko04144: Endocytosis	cold-regulated 413 plasma membrane protein 2 isoform X1 [Capsicum annuum]	CRPM2_ARATH RecName: Full=Cold-regulated 413 plasma membrane protein 2; Short=AtCOR413-PM2;	A0A2G2WA48_CAPBA SubName: Full=Cold-regulated plasma membrane protein 2 {ECO:0000313|EMBL:PHT42113.1};	--	GO:0016021,integral component of membrane; GO:0000325,plant-type vacuole; GO:0005886,plasma membrane; GO:0005575,cellular_component; GO:0016020,membrane; GO:0031224,intrinsic component of membrane; GO:0110165,cellular anatomical entity; GO:0005622,intracellular anatomical structure; GO:0005737,cytoplasm; GO:0005773,vacuole; GO:0043226,organelle; GO:0043227,membrane-bounded organelle; GO:0043229,i…	PF05562.14:Cold acclimation protein WCOR413	--	--	--
evm.TU.chr06.4269	3.75447	0	0	up	K08150 MFS transporter, SP family, solute carrier family 2 (myo-inositol transporter), member 13 | (RefSeq) LOW QUALITY PROTEIN: inositol transporter 1 (A)	--	polyol transporter 5-like [Nicotiana tomentosiformis]	PLT5_ARATH RecName: Full=Polyol transporter 5; AltName: Full=Protein POLYOL TRANSPORTER 5; Short=AtPLT5; AltName: Full=Sugar-proton symporter PLT5;	A0A1S3YEI1_TOBAC SubName: Full=polyol transporter 5-like {ECO:0000313|RefSeq:XP_016450641.1};	Predicted transporter (major facilitator superfamily)	GO:0016021,integral component of membrane; GO:0005886,plasma membrane; GO:0005351,carbohydrate:proton symporter activity; GO:0015591,D-ribose transmembrane transporter activity; GO:0015148,D-xylose transmembrane transporter activity; GO:0005354,galactose transmembrane transporter activity; GO:0005355,glucose transmembrane transporter activity; GO:0015168,glycerol transmembrane transporter activit…	PF00083.27:Sugar (and other) transporter	--	--	--
evm.TU.chr06.4291	-2.15418	0	0	down	K13195 cold-inducible RNA-binding protein | (RefSeq) glycine-rich RNA-binding protein-like (A)	--	glycine-rich RNA-binding protein GRP1A-like isoform X3 [Solanum stenotomum]	GRP1_DAUCA RecName: Full=Glycine-rich RNA-binding protein;	K4B3H9_SOLLC SubName: Full=Glycine-rich RNA-binding protein {ECO:0000313|EMBL:AYD59844.1};	FOG: RRM domain	GO:0003723,RNA binding; GO:0003674,molecular_function; GO:0003676,nucleic acid binding; GO:0005488,binding; GO:0097159,organic cyclic compound binding; GO:1901363,heterocyclic compound binding	PF00076.25:RNA recognition motif. (a.k.a. RRM, RBD, or RNP domain)	--	--	--
evm.TU.chr06.4341	4.13188	0	0	up	K22390 acid phosphatase type 7 | (RefSeq) purple acid phosphatase 2 (A)	--	hypothetical protein Ahy_B03g067423 isoform A [Arachis hypogaea]	PPAF2_IPOBA RecName: Full=Purple acid phosphatase 2; EC=3.1.3.2; AltName: Full=Manganese(II) purple acid phosphatase 2; Flags: Precursor;	A0A3Q7ETE4_SOLLC RecName: Full=Purple acid phosphatase {ECO:0000256|RuleBase:RU361203}; EC=3.1.3.2 {ECO:0000256|RuleBase:RU361203};	Purple acid phosphatase	GO:0005576,extracellular region; GO:0003993,acid phosphatase activity; GO:0046872,metal ion binding; GO:0003674,molecular_function; GO:0003824,catalytic activity; GO:0016787,hydrolase activity; GO:0016788,hydrolase activity, acting on ester bonds; GO:0016791,phosphatase activity; GO:0042578,phosphoric ester hydrolase activity; GO:0005488,binding; GO:0043167,ion binding; GO:0043169,cation binding;…	PF00149.31:Calcineurin-like phosphoesterase	--	--	--
evm.TU.chr06.4357	1.90062	0	0	up	K00801 farnesyl-diphosphate farnesyltransferase [EC:2.5.1.21] | (RefSeq) squalene synthase (A)	ko00100: Steroid biosynthesis; ko00909: Sesquiterpenoid and triterpenoid biosynthesis; ko01100: Metabolic pathways; ko01110: Biosynthesis of secondary metabolites	squalene synthetase-like protein [Datura stramonium]	SLSS_SOLLC RecName: Full=Squalene synthase {ECO:0000303|PubMed:27050299}; Short=SlSS {ECO:0000303|PubMed:27050299}; EC=2.5.1.21 {ECO:0000269|PubMed:27050299};	A0A1S3ZXV5_TOBAC RecName: Full=Squalene synthase {ECO:0000256|ARBA:ARBA00012373, ECO:0000256|RuleBase:RU368088}; EC=2.5.1.21 {ECO:0000256|ARBA:ARBA00012373, ECO:0000256|RuleBase:RU368088};	Squalene synthetase	GO:0005789,endoplasmic reticulum membrane; GO:0016021,integral component of membrane; GO:0004310,farnesyl-diphosphate farnesyltransferase activity; GO:0046872,metal ion binding; GO:0051996,squalene synthase activity; GO:0045338,farnesyl diphosphate metabolic process; GO:0016126,sterol biosynthetic process; GO:0003674,molecular_function; GO:0003824,catalytic activity; GO:0004311,farnesyltranstrans…	PF00494.22:Squalene/phytoene synthase	--	--	--
evm.TU.chr06.4373	1.91754	0	0	up	K01583 arginine decarboxylase [EC:4.1.1.19] | (RefSeq) arginine decarboxylase (A)	ko00330: Arginine and proline metabolism; ko01100: Metabolic pathways	hypothetical protein [Datura stramonium]	ADC1A_TOBAC RecName: Full=Arginine decarboxylase 1A, chloroplastic {ECO:0000303|PubMed:32242247}; EC=4.1.1.19 {ECO:0000250|UniProtKB:Q9SI64}; Flags: Precursor;	A0A0P0TDU2_ATRBE RecName: Full=Arginine decarboxylase {ECO:0000256|ARBA:ARBA00012426, ECO:0000256|RuleBase:RU003740}; EC=4.1.1.19 {ECO:0000256|ARBA:ARBA00012426, ECO:0000256|RuleBase:RU003740};	--	GO:0008792,arginine decarboxylase activity; GO:0006527,arginine catabolic process; GO:0033388,putrescine biosynthetic process from arginine; GO:0008295,spermidine biosynthetic process; GO:0003674,molecular_function; GO:0003824,catalytic activity; GO:0016829,lyase activity; GO:0016830,carbon-carbon lyase activity; GO:0016831,carboxy-lyase activity; GO:0006082,organic acid metabolic process; GO:000…	PF02784.19:Pyridoxal-dependent decarboxylase, pyridoxal binding domain	--	--	--
evm.TU.chr06.4418	-2.31691	0	0	down	K10949 ER lumen protein retaining receptor | (RefSeq) ER lumen protein-retaining receptor erd-2.2 (A)	--	hypothetical protein RHMOL_Rhmol11G0271100 [Rhododendron molle]	SNAK2_SOLTU RecName: Full=Snakin-2; Flags: Precursor;	A0A6N2LT55_SALVM SubName: Full=Uncharacterized protein {ECO:0000313|EMBL:VFU38768.1};	ER lumen protein retaining receptor	GO:0005576,extracellular region; GO:0006952,defense response; GO:0006950,response to stress; GO:0008150,biological_process; GO:0050896,response to stimulus; GO:0005575,cellular_component; GO:0110165,cellular anatomical entity	PF00810.21:ER lumen protein retaining receptor	--	--	--
evm.TU.chr06.4423	-1.15945	0	0	down	K01803 triosephosphate isomerase (TIM) [EC:5.3.1.1] | (RefSeq) triosephosphate isomerase, chloroplastic-like (A)	ko00010: Glycolysis / Gluconeogenesis; ko00051: Fructose and mannose metabolism; ko00562: Inositol phosphate metabolism; ko00710: Carbon fixation in photosynthetic organisms; ko01100: Metabolic pathways; ko01110: Biosynthesis of secondary metabolites; ko01200: Carbon metabolism; ko01230: Biosynthesis of amino acids	Triosephosphate isomerase, cytosolic [Datura stramonium]	TPIC_SPIOL RecName: Full=Triosephosphate isomerase, chloroplastic; Short=TIM; Short=Triose-phosphate isomerase; EC=5.3.1.1; Flags: Precursor;	A0A314L4D6_NICAT SubName: Full=Triosephosphate isomerase, chloroplastic {ECO:0000313|EMBL:OIT35929.1};	Triosephosphate isomerase	GO:0009507,chloroplast; GO:0004807,triose-phosphate isomerase activity; GO:0006096,glycolytic process; GO:0019253,reductive pentose-phosphate cycle; GO:0003674,molecular_function; GO:0003824,catalytic activity; GO:0016853,isomerase activity; GO:0016860,intramolecular oxidoreductase activity; GO:0016861,intramolecular oxidoreductase activity, interconverting aldoses and ketoses; GO:0005975,carbohy…	PF00121.21:Triosephosphate isomerase	--	--	--
evm.TU.chr06.4427	-3.3461	0	0	down	--	--	hypothetical protein [Datura stramonium]	PRP4_ARATH RecName: Full=Proline-rich protein 4; Short=AtPRP4; Flags: Precursor;	A0A2G2Y2N6_CAPAN SubName: Full=Uncharacterized protein {ECO:0000313|EMBL:PHT63998.1};	--	GO:0005576,extracellular region; GO:0005575,cellular_component; GO:0110165,cellular anatomical entity	PF01190.20:Pollen protein Ole e 1 like	--	--	--
evm.TU.chr06.4492	-2.63947	0	0	down	K09872 aquaporin PIP | (RefSeq) aquaporin PIP2-7 (A)	--	Aquaporin PIP2-7 [Datura stramonium]	PIP27_ARATH RecName: Full=Aquaporin PIP2-7 {ECO:0000303|PubMed:11806824}; AltName: Full=Plasma membrane intrinsic protein 2-7 {ECO:0000303|PubMed:11806824}; Short=AtPIP2;7 {ECO:0000303|PubMed:11806824}; AltName: Full=Plasma membrane intrinsic protein 3 {ECO:0000303|PubMed:9276952}; Short=At-PIP3 {ECO:0000303|PubMed:9276952}; AltName: Full=Salt stress-induced major intrinsic protein {ECO:0000303|P…	A0A2G2W9R5_CAPBA SubName: Full=Aquaporin PIP-type {ECO:0000313|EMBL:PHT41919.1};	Aquaporin (major intrinsic protein family)	GO:0046658,anchored component of plasma membrane; GO:0016021,integral component of membrane; GO:0005886,plasma membrane; GO:0009506,plasmodesma; GO:0005773,vacuole; GO:0003729,mRNA binding; GO:0015250,water channel activity; GO:0003674,molecular_function; GO:0003676,nucleic acid binding; GO:0003723,RNA binding; GO:0005488,binding; GO:0097159,organic cyclic compound binding; GO:1901363,heterocycli…	PF00230.23:Major intrinsic protein	--	--	--
evm.TU.chr06.4547	-1.58805	0	0	down	K19073 divinyl chlorophyllide a 8-vinyl-reductase [EC:1.3.1.75] | (RefSeq) divinyl chlorophyllide a 8-vinyl-reductase, chloroplastic (A)	ko00860: Porphyrin metabolism; ko01100: Metabolic pathways; ko01110: Biosynthesis of secondary metabolites	hypothetical protein [Datura stramonium]	HC244_ARATH RecName: Full=Protein HIGH CHLOROPHYLL FLUORESCENCE PHENOTYPE 244, chloroplastic {ECO:0000303|PubMed:23027666}; Flags: Precursor;	A0A1U8E872_CAPAN SubName: Full=uncharacterized protein ycf39 {ECO:0000313|RefSeq:XP_016540029.1};	Predicted dehydrogenase	GO:0009507,chloroplast; GO:0009570,chloroplast stroma; GO:0009534,chloroplast thylakoid; GO:0009535,chloroplast thylakoid membrane; GO:0009523,photosystem II; GO:0005886,plasma membrane; GO:0042651,thylakoid membrane; GO:0003743,translation initiation factor activity; GO:0010207,photosystem II assembly; GO:0003674,molecular_function; GO:0003676,nucleic acid binding; GO:0003723,RNA binding; GO:000…	PF05368.16:NmrA-like family	--	--	--
evm.TU.chr06.83	-1.7919	0	0	down	K04077 chaperonin GroEL | (RefSeq) Chaperonine 60 (A)	ko03018: RNA degradation	ruBisCO large subunit-binding protein subunit alpha [Solanum lycopersicum]	RUBA_PEA RecName: Full=RuBisCO large subunit-binding protein subunit alpha, chloroplastic; AltName: Full=60 kDa chaperonin subunit alpha; AltName: Full=CPN-60 alpha; Flags: Precursor;	A0A3Q7J0I3_SOLLC SubName: Full=Uncharacterized protein {ECO:0000313|EnsemblPlants:Solyc11g069790.2.1};	Mitochondrial chaperonin, Cpn60/Hsp60p	GO:0009507,chloroplast; GO:0005524,ATP binding; GO:0140662,NA; GO:0042026,protein refolding; GO:0000166,nucleotide binding; GO:0003674,molecular_function; GO:0005488,binding; GO:0017076,purine nucleotide binding; GO:0030554,adenyl nucleotide binding; GO:0032553,ribonucleotide binding; GO:0032555,purine ribonucleotide binding; GO:0032559,adenyl ribonucleotide binding; GO:0035639,purine ribonucleos…	PF00118.27:TCP-1/cpn60 chaperonin family	--	--	--
evm.TU.chr06.84	-1.98663	0	0	down	K01723 hydroperoxide dehydratase [EC:4.2.1.92] | (RefSeq) allene oxide synthase, chloroplastic-like (A)	ko00592: alpha-Linolenic acid metabolism; ko01100: Metabolic pathways; ko01110: Biosynthesis of secondary metabolites	Allene oxide synthase 2, chloroplastic [Datura stramonium]	AOS2_SOLLC RecName: Full=Allene oxide synthase 2, chloroplastic {ECO:0000303|PubMed:12351632}; Short=LeAOS2 {ECO:0000303|PubMed:12351632}; EC=4.2.1.92 {ECO:0000269|PubMed:10859201}; AltName: Full=Cytochrome P450 74A {ECO:0000305}; Flags: Precursor;	A0A1S4DSM6_TOBAC SubName: Full=allene oxide synthase, chloroplastic-like {ECO:0000313|RefSeq:XP_016516144.1};	--	GO:0009706,chloroplast inner membrane; GO:0009978,allene oxide synthase activity; GO:0020037,heme binding; GO:0005506,iron ion binding; GO:0004497,monooxygenase activity; GO:0016491,oxidoreductase activity; GO:0016705,oxidoreductase activity, acting on paired donors, with incorporation or reduction of molecular oxygen; GO:0006952,defense response; GO:0006633,fatty acid biosynthetic process; GO:00…	PF00067.25:Cytochrome P450	--	--	--
evm.TU.chr06.944	-1.15151	0	0	down	K03319 divalent anion:Na+ symporter, DASS family | (RefSeq) dicarboxylate transporter 2.1, chloroplastic-like (A)	--	dicarboxylate transporter 1, chloroplastic [Nicotiana tomentosiformis]	DIT1_ARATH RecName: Full=Dicarboxylate transporter 1, chloroplastic; AltName: Full=2-oxoglutarate/malate translocator 1; Short=AtpOMT1; Flags: Precursor;	A0A1S3ZBX4_TOBAC SubName: Full=dicarboxylate transporter 1, chloroplastic-like {ECO:0000313|RefSeq:XP_016461844.1};	--	GO:0009507,chloroplast; GO:0009941,chloroplast envelope; GO:0009706,chloroplast inner membrane; GO:0009534,chloroplast thylakoid; GO:0016021,integral component of membrane; GO:0009536,plastid; GO:0015139,alpha-ketoglutarate transmembrane transporter activity; GO:0015140,malate transmembrane transporter activity; GO:0015131,oxaloacetate transmembrane transporter activity; GO:0015742,alpha-ketoglut…	PF00939.22:Sodium:sulfate symporter transmembrane region	--	--	--
evm.TU.chr07.1003	1.13367	0	0	up	K01535 H+-transporting ATPase [EC:7.1.2.1] | (RefSeq) LHA4; H(+)-ATPase 4 (A)	ko00190: Oxidative phosphorylation; ko01100: Metabolic pathways	plasma membrane ATPase 4 [Capsicum annuum]	PMA4_NICPL RecName: Full=Plasma membrane ATPase 4; EC=7.1.2.1; AltName: Full=Proton pump 4;	A0A2G3BZ11_CAPCH RecName: Full=Plasma membrane ATPase {ECO:0000256|RuleBase:RU362083}; EC=7.1.2.1 {ECO:0000256|RuleBase:RU362083};	Plasma membrane H+-transporting ATPase	GO:0016021,integral component of membrane; GO:0005886,plasma membrane; GO:0005524,ATP binding; GO:0016887,ATPase activity; GO:0046872,metal ion binding; GO:0008553,proton-exporting ATPase activity, phosphorylative mechanism; GO:0120029,proton export across plasma membrane; GO:0000166,nucleotide binding; GO:0003674,molecular_function; GO:0005488,binding; GO:0017076,purine nucleotide binding; GO:00…	PF00122.23:E1-E2 ATPase	--	--	--
evm.TU.chr07.1069	2.07744	0	0	up	K10527 enoyl-CoA hydratase/3-hydroxyacyl-CoA dehydrogenase [EC:4.2.1.17 1.1.1.35 1.1.1.211] | (RefSeq) peroxisomal fatty acid beta-oxidation multifunctional protein AIM1-like (A)	ko00071: Fatty acid degradation; ko00592: alpha-Linolenic acid metabolism; ko01100: Metabolic pathways; ko01110: Biosynthesis of secondary metabolites; ko01212: Fatty acid metabolism	peroxisomal fatty acid beta-oxidation multifunctional protein AIM1-like [Nicotiana tomentosiformis]	AIM1_ARATH RecName: Full=Peroxisomal fatty acid beta-oxidation multifunctional protein AIM1 {ECO:0000305}; AltName: Full=Protein ABNORMAL INFLORESCENCE MERISTEM 1 {ECO:0000303|PubMed:10521521}; Short=AtAIM1 {ECO:0000303|PubMed:10521521}; Includes: RecName: Full=Enoyl-CoA hydratase/3-2-trans-enoyl-CoA isomerase/3-hydroxybutyryl-CoA epimerase; EC=4.2.1.17 {ECO:0000269|PubMed:10521521, ECO:0000269|P…	A0A1J6INQ7_NICAT SubName: Full=Peroxisomal fatty acid beta-oxidation multifunctional protein aim1 {ECO:0000313|EMBL:OIS96784.1};	Hydroxyacyl-CoA dehydrogenase/enoyl-CoA hydratase	GO:0005777,peroxisome; GO:0009505,plant-type cell wall; GO:0005886,plasma membrane; GO:0009506,plasmodesma; GO:0003857,3-hydroxyacyl-CoA dehydrogenase activity; GO:0008692,3-hydroxybutyryl-CoA epimerase activity; GO:0004165,dodecenoyl-CoA delta-isomerase activity; GO:0004300,enoyl-CoA hydratase activity; GO:0070403,NAD+ binding; GO:0006635,fatty acid beta-oxidation; GO:0009908,flower development;…	PF02737.21:3-hydroxyacyl-CoA dehydrogenase, NAD binding domain	--	--	--
evm.TU.chr07.1122	-1.45825	0	0	down	K02357 elongation factor Ts | (RefSeq) uncharacterized LOC102602783 (A)	--	hypothetical protein [Datura stramonium]	PETS_ARATH RecName: Full=Polyprotein of EF-Ts, chloroplastic {ECO:0000303|PubMed:15548736}; Short=150 kDa pro-protein {ECO:0000305|PubMed:16980539}; AltName: Full=Protein EMBRYO DEFECTIVE 2726 {ECO:0000303|PubMed:15266054, ECO:0000303|PubMed:31334862}; Contains: RecName: Full=Plastid-specific ribosomal protein-7, chloroplastic {ECO:0000303|PubMed:15548736}; Contains: RecName: Full=Elongation fact…	A0A0V0IY09_SOLCH RecName: Full=Elongation factor Ts, mitochondrial {ECO:0000256|HAMAP-Rule:MF_03135}; Short=EF-Ts {ECO:0000256|HAMAP-Rule:MF_03135}; Short=EF-TsMt {ECO:0000256|HAMAP-Rule:MF_03135};	Mitochondrial translation elongation factor EF-Tsmt, catalyzes nucleotide exchange on EF-Tumt	GO:0009507,chloroplast; GO:0009941,chloroplast envelope; GO:0043253,chloroplast ribosome; GO:0009570,chloroplast stroma; GO:0005739,mitochondrion; GO:0005886,plasma membrane; GO:0003729,mRNA binding; GO:1905538,polysome binding; GO:0003746,translation elongation factor activity; GO:0061770,translation elongation factor binding; GO:0006414,translational elongation; GO:0003674,molecular_function; G…	PF00889.22:Elongation factor TS	--	--	--
evm.TU.chr07.139	-2.88177	0	0	down	K10908 DNA-directed RNA polymerase, mitochondrial [EC:2.7.7.6] | (RefSeq) DNA-directed RNA polymerase 3, chloroplastic (A)	--	DNA-directed RNA polymerase 3, chloroplastic [Solanum lycopersicum]	RPO3A_TOBAC RecName: Full=DNA-directed RNA polymerase 3A, chloroplastic; EC=2.7.7.6; AltName: Full=NictaRpoT3-syl; AltName: Full=T7 bacteriophage-type single subunit RNA polymerase 3A; Flags: Precursor;	A0A6N2BCZ6_SOLCI RecName: Full=DNA-directed RNA polymerase {ECO:0000256|ARBA:ARBA00012418, ECO:0000256|RuleBase:RU003805}; EC=2.7.7.6 {ECO:0000256|ARBA:ARBA00012418, ECO:0000256|RuleBase:RU003805};	Mitochondrial/chloroplast DNA-directed RNA polymerase RPO41, provides primers for DNA replication-initiation	GO:0009507,chloroplast; GO:0034245,mitochondrial DNA-directed RNA polymerase complex; GO:0003677,DNA binding; GO:0003899,DNA-directed 5'-3' RNA polymerase activity; GO:0006390,mitochondrial transcription; GO:0003674,molecular_function; GO:0003676,nucleic acid binding; GO:0005488,binding; GO:0097159,organic cyclic compound binding; GO:1901363,heterocyclic compound binding; GO:0003824,catalytic act…	PF00940.22:DNA-dependent RNA polymerase	--	--	--
evm.TU.chr07.1624	-1.42828	0	0	down	--	--	hypothetical protein [Datura stramonium]	PIFI_ARATH RecName: Full=Protein POST-ILLUMINATION CHLOROPHYLL FLUORESCENCE INCREASE, chloroplastic {ECO:0000303|PubMed:17573537}; Flags: Precursor;	M1CSH3_SOLTU SubName: Full=Chloroplast post-illumination chlorophyll fluorescence increase protein {ECO:0000313|EnsemblPlants:PGSC0003DMT400073694};	--	GO:0009507,chloroplast; GO:0009570,chloroplast stroma; GO:0005829,cytosol; GO:0009579,thylakoid; GO:0070370,cellular heat acclimation; GO:0010478,chlororespiration; GO:0010196,nonphotochemical quenching; GO:0006950,response to stress; GO:0008150,biological_process; GO:0009266,response to temperature stimulus; GO:0009408,response to heat; GO:0009628,response to abiotic stimulus; GO:0009987,cellula…	--	--	--	--
evm.TU.chr07.1667	-2.43093	0	0	down	K03301 ATP:ADP antiporter, AAA family | (RefSeq) plastidic ATP/ADP-transporter (A)	--	hypothetical protein [Datura stramonium]	TLC1_SOLTU RecName: Full=Plastidic ATP/ADP-transporter;	A0A1U7VHA4_NICSY RecName: Full=ADP,ATP carrier protein {ECO:0000256|RuleBase:RU363121};	--	GO:0031969,chloroplast membrane; GO:0016021,integral component of membrane; GO:0005524,ATP binding; GO:0005471,ATP:ADP antiporter activity; GO:0000166,nucleotide binding; GO:0003674,molecular_function; GO:0005488,binding; GO:0017076,purine nucleotide binding; GO:0030554,adenyl nucleotide binding; GO:0032553,ribonucleotide binding; GO:0032555,purine ribonucleotide binding; GO:0032559,adenyl ribonu…	PF03219.17:TLC ATP/ADP transporter	--	--	--
evm.TU.chr07.1673	2.88238	0	0	up	K13420 LRR receptor-like serine/threonine-protein kinase FLS2 [EC:2.7.11.1] | (RefSeq) probable LRR receptor-like serine/threonine-protein kinase At3g47570 (A)	ko04016: MAPK signaling pathway - plant; ko04626: Plant-pathogen interaction	probable LRR receptor-like serine/threonine-protein kinase At3g47570 isoform X3 [Capsicum annuum]	XA21_ORYSI RecName: Full=Receptor kinase-like protein Xa21 {ECO:0000303|Ref.1}; EC=2.7.11.1 {ECO:0000255|PROSITE-ProRule:PRU00159, ECO:0000269|PubMed:11927577}; Contains: RecName: Full=Receptor kinase-like protein Xa21, processed {ECO:0000250|UniProtKB:Q2R2D5}; Flags: Precursor;	A0A5B7BAY1_DAVIN RecName: Full=Protein kinase domain-containing protein {ECO:0000259|PROSITE:PS50011};	--	GO:0005789,endoplasmic reticulum membrane; GO:0016021,integral component of membrane; GO:0005634,nucleus; GO:0005886,plasma membrane; GO:0005524,ATP binding; GO:0106310,protein serine kinase activity; GO:0004674,protein serine/threonine kinase activity; GO:0006952,defense response; GO:0031349,positive regulation of defense response; GO:1900426,positive regulation of defense response to bacterium;…	PF00069.28:Protein kinase domain	--	--	--
evm.TU.chr07.1714	-1.39017	0	0	down	K02695 photosystem I subunit VI | (RefSeq) photosystem I reaction center subunit VI-2, chloroplastic-like (A)	ko00195: Photosynthesis; ko01100: Metabolic pathways	photosystem I reaction center subunit VI-2, chloroplastic-like [Nicotiana tomentosiformis]	PSAH2_ARATH RecName: Full=Photosystem I reaction center subunit VI-2, chloroplastic; AltName: Full=PSI-H1; Flags: Precursor;	A0A1S4CN08_TOBAC SubName: Full=photosystem I reaction center subunit VI-2, chloroplastic-like {ECO:0000313|RefSeq:XP_016502662.1};	--	GO:0009507,chloroplast; GO:0009534,chloroplast thylakoid; GO:0009535,chloroplast thylakoid membrane; GO:0016021,integral component of membrane; GO:0005634,nucleus; GO:0009538,photosystem I reaction center; GO:0009579,thylakoid; GO:0015979,photosynthesis; GO:0008150,biological_process; GO:0008152,metabolic process; GO:0009987,cellular process; GO:0044237,cellular metabolic process; GO:0005575,cell…	PF03244.17:Photosystem I reaction centre subunit VI	--	--	--
evm.TU.chr07.1818	6.84321	0	0	up	K00059 3-oxoacyl-[acyl-carrier protein] reductase [EC:1.1.1.100] | (RefSeq) 3-oxoacyl-[acyl-carrier-protein] reductase 4 (A)	ko00061: Fatty acid biosynthesis; ko00780: Biotin metabolism; ko01100: Metabolic pathways; ko01110: Biosynthesis of secondary metabolites; ko01212: Fatty acid metabolism; ko01240: Biosynthesis of cofactors	uncharacterized protein LOC125861740 [Solanum stenotomum]	FABG_CUPLA RecName: Full=3-oxoacyl-[acyl-carrier-protein] reductase, chloroplastic; EC=1.1.1.100; AltName: Full=3-ketoacyl-acyl carrier protein reductase; Flags: Precursor;	A0A6N2BG36_SOLCI SubName: Full=Uncharacterized protein {ECO:0000313|EMBL:TMW92039.1};	Reductases with broad range of substrate specificities	GO:0009507,chloroplast; GO:0004316,3-oxoacyl-[acyl-carrier-protein] reductase (NADPH) activity; GO:0051287,NAD binding; GO:0006633,fatty acid biosynthetic process; GO:0003674,molecular_function; GO:0003824,catalytic activity; GO:0004312,fatty acid synthase activity; GO:0016491,oxidoreductase activity; GO:0016614,oxidoreductase activity, acting on CH-OH group of donors; GO:0016616,oxidoreductase a…	PF00106.28:short chain dehydrogenase	--	--	--
evm.TU.chr07.1819	4.46825	0	0	up	K15404 aldehyde decarbonylase [EC:4.1.99.5] | (RefSeq) protein ECERIFERUM 1-like (A)	ko00073: Cutin, suberine and wax biosynthesis; ko01110: Biosynthesis of secondary metabolites	very-long-chain aldehyde decarbonylase CER1 [Capsicum annuum]	GLO14_ORYSI RecName: Full=Very-long-chain aldehyde decarbonylase GL1-4 {ECO:0000305}; EC=4.1.99.5 {ECO:0000250|UniProtKB:F4HVY0}; AltName: Full=Protein GLOSSY 1-4 {ECO:0000305};	A0A1U8F0F0_CAPAN SubName: Full=protein ECERIFERUM 1-like {ECO:0000313|RefSeq:XP_016552126.1};	--	GO:0005789,endoplasmic reticulum membrane; GO:0016021,integral component of membrane; GO:1990465,aldehyde oxygenase (deformylating) activity; GO:0005506,iron ion binding; GO:0009924,octadecanal decarbonylase activity; GO:0016491,oxidoreductase activity; GO:0008610,lipid biosynthetic process; GO:0009737,response to abscisic acid; GO:0009409,response to cold; GO:0003674,molecular_function; GO:00038…	PF12076.11:WAX2 C-terminal domain	--	--	--
evm.TU.chr07.2068	-2.11602	0	0	down	K12124 GIGANTEA | (RefSeq) protein GIGANTEA-like (A)	ko04712: Circadian rhythm - plant	GIGANTEA-like protein [Solanum rostratum]	GIGAN_ARATH RecName: Full=Protein GIGANTEA;	A0A646QV45_SOLRO SubName: Full=GIGANTEA-like protein {ECO:0000313|EMBL:QBF67616.1};	--	GO:0005737,cytoplasm; GO:0005654,nucleoplasm; GO:0005634,nucleus; GO:0030154,cell differentiation; GO:0007623,circadian rhythm; GO:0009908,flower development; GO:0048578,positive regulation of long-day photoperiodism, flowering; GO:0009585,red, far-red light phototransduction; GO:0042752,regulation of circadian rhythm; GO:0048586,regulation of long-day photoperiodism, flowering; GO:0006355,regula…	--	--	--	--
evm.TU.chr07.2100	-1.34105	0	0	down	K02113 F-type H+-transporting ATPase subunit delta | (RefSeq) ATP synthase delta chain, chloroplastic (A)	ko00190: Oxidative phosphorylation; ko00195: Photosynthesis; ko01100: Metabolic pathways	PREDICTED: ATP synthase delta chain, chloroplastic [Solanum tuberosum]	ATPD_TOBAC RecName: Full=ATP synthase delta chain, chloroplastic; AltName: Full=F-ATPase delta chain; Flags: Precursor;	A0A0V0HEE1_SOLCH SubName: Full=Putative ATP synthase delta chain, chloroplastic-like {ECO:0000313|EMBL:JAP18637.1};	Mitochondrial F1F0-ATP synthase, subunit OSCP/ATP5	GO:0009535,chloroplast thylakoid membrane; GO:0045261,proton-transporting ATP synthase complex, catalytic core F(1); GO:0046933,proton-transporting ATP synthase activity, rotational mechanism; GO:0009773,photosynthetic electron transport in photosystem I; GO:0009772,photosynthetic electron transport in photosystem II; GO:0015986,ATP synthesis coupled proton transport; GO:0003674,molecular_functio…	PF00213.21:ATP synthase delta (OSCP) subunit	--	--	--
evm.TU.chr07.2142	3.28422	0	0	up	K17470 sulfate transporter 1, high-affinity | (RefSeq) sulfate transporter 1.3-like (A)	--	PREDICTED: sulfate transporter 1.3-like [Nicotiana sylvestris]	SUT12_ARATH RecName: Full=Sulfate transporter 1.2;	A0A1U7UW61_NICSY SubName: Full=sulfate transporter 1.3-like {ECO:0000313|RefSeq:XP_009758428.1, ECO:0000313|RefSeq:XP_009758436.1};	Sulfate/bicarbonate/oxalate exchanger SAT-1 and related transporters (SLC26 family)	GO:0005887,integral component of plasma membrane; GO:0005886,plasma membrane; GO:0015301,anion:anion antiporter activity; GO:0008271,secondary active sulfate transmembrane transporter activity; GO:0015293,symporter activity; GO:0009970,cellular response to sulfate starvation; GO:0003674,molecular_function; GO:0005215,transporter activity; GO:0008509,anion transmembrane transporter activity; GO:00…	PF00916.23:Sulfate permease family	--	--	--
evm.TU.chr07.2144	2.89288	0	0	up	--	--	PREDICTED: uncharacterized protein LOC109206782 [Nicotiana attenuata]	FLZ6_ARATH RecName: Full=FCS-Like Zinc finger 6 {ECO:0000303|PubMed:24901469};	A0A314KW04_NICAT RecName: Full=FLZ-type domain-containing protein {ECO:0000259|PROSITE:PS51795};	--	GO:0005737,cytoplasm; GO:0005829,cytosol; GO:0005783,endoplasmic reticulum; GO:0005634,nucleus; GO:0019900,kinase binding; GO:0046872,metal ion binding; GO:0042594,response to starvation; GO:0090351,seedling development; GO:0003674,molecular_function; GO:0005488,binding; GO:0005515,protein binding; GO:0019899,enzyme binding; GO:0043167,ion binding; GO:0043169,cation binding; GO:0006950,response t…	PF04570.17:zinc-finger of the FCS-type, C2-C2	--	--	--
evm.TU.chr07.2146	3.36047	0	0	up	K01210 glucan 1,3-beta-glucosidase [EC:3.2.1.58] | (RefSeq) glucan 1,3-beta-glucosidase-like (A)	ko00500: Starch and sucrose metabolism; ko01100: Metabolic pathways	hypothetical protein KY289_010437 [Solanum tuberosum]	EXG_PSEMZ RecName: Full=Glucan 1,3-beta-glucosidase {ECO:0000250|UniProtKB:Q7Z9L3}; EC=3.2.1.58; AltName: Full=Exo-1,3-beta-glucanase {ECO:0000250|UniProtKB:Q7Z9L3}; Flags: Fragments;	M1AG32_SOLTU SubName: Full=Cellulase containing protein {ECO:0000313|EnsemblPlants:PGSC0003DMT400022056};	--	GO:0005576,extracellular region; GO:0004338,glucan exo-1,3-beta-glucosidase activity; GO:0071555,cell wall organization; GO:0000272,polysaccharide catabolic process; GO:0003674,molecular_function; GO:0003824,catalytic activity; GO:0004553,hydrolase activity, hydrolyzing O-glycosyl compounds; GO:0008422,beta-glucosidase activity; GO:0015926,glucosidase activity; GO:0016787,hydrolase activity; GO:0…	PF00150.21:Cellulase (glycosyl hydrolase family 5)	--	--	--
evm.TU.chr07.2227	1.68662	0	0	up	K00850 6-phosphofructokinase 1 [EC:2.7.1.11] | (RefSeq) ATP-dependent 6-phosphofructokinase 6-like (A)	ko00010: Glycolysis / Gluconeogenesis; ko00030: Pentose phosphate pathway; ko00051: Fructose and mannose metabolism; ko00052: Galactose metabolism; ko01100: Metabolic pathways; ko01110: Biosynthesis of secondary metabolites; ko01200: Carbon metabolism; ko01230: Biosynthesis of amino acids; ko03018: RNA degradation	hypothetical protein C4D60_Mb10t06040 [Musa balbisiana]	PUP3_ARATH RecName: Full=Purine permease 3; Short=AtPUP3;	A0A3Q7JDA2_SOLLC RecName: Full=Probable purine permease {ECO:0000256|RuleBase:RU368015};	--	GO:0016021,integral component of membrane; GO:0016020,membrane; GO:0005345,purine nucleobase transmembrane transporter activity; GO:0015211,purine nucleoside transmembrane transporter activity; GO:0006863,purine nucleobase transport; GO:0003674,molecular_function; GO:0005215,transporter activity; GO:0008509,anion transmembrane transporter activity; GO:0015075,ion transmembrane transporter activit…	PF16913.8:Purine nucleobase transmembrane transport	--	--	--
evm.TU.chr07.2351	-1.2053	0	0	down	K13126 polyadenylate-binding protein | (RefSeq) polyadenylate-binding protein 2-like (A)	ko03015: mRNA surveillance pathway; ko03018: RNA degradation	Polyadenylate-binding protein 8 [Datura stramonium]	PABP2_ARATH RecName: Full=Polyadenylate-binding protein 2; Short=PABP-2; Short=Poly(A)-binding protein 2;	A0A2G2VHH4_CAPBA RecName: Full=Polyadenylate-binding protein {ECO:0000256|RuleBase:RU362004}; Short=PABP {ECO:0000256|RuleBase:RU362004};	Polyadenylate-binding protein (RRM superfamily)	GO:0005829,cytosol; GO:0005634,nucleus; GO:0005886,plasma membrane; GO:1990904,ribonucleoprotein complex; GO:0003730,mRNA 3'-UTR binding; GO:0003729,mRNA binding; GO:0008143,poly(A) binding; GO:0008266,poly(U) RNA binding; GO:0003723,RNA binding; GO:0003743,translation initiation factor activity; GO:0000184,nuclear-transcribed mRNA catabolic process, nonsense-mediated decay; GO:1900151,regulation…	PF00076.25:RNA recognition motif. (a.k.a. RRM, RBD, or RNP domain)	--	--	--
evm.TU.chr07.2357	1.42332	0	0	up	K15333 tRNA guanosine-2'-O-methyltransferase [EC:2.1.1.34] | (RefSeq) uncharacterized protein LOC104224633 (A)	--	hypothetical protein [Datura stramonium]	SBT3_SOLLC RecName: Full=Subtilisin-like protease SBT3 {ECO:0000303|PubMed:27259555}; EC=3.4.21.- {ECO:0000269|PubMed:19332543, ECO:0000269|PubMed:19407393, ECO:0000269|PubMed:19805099, ECO:0000269|PubMed:27259555, ECO:0000269|PubMed:27451395}; AltName: Full=LeSBT3 {ECO:0000303|PubMed:10350089}; AltName: Full=SlSBT3 {ECO:0000303|PubMed:19332543}; AltName: Full=Subtilase 3 {ECO:0000303|PubMed:1933…	A0A2G2VHM0_CAPBA SubName: Full=Uncharacterized protein {ECO:0000313|EMBL:PHT32438.1};	--	GO:0005615,extracellular space; GO:0042802,identical protein binding; GO:0042803,protein homodimerization activity; GO:0004252,serine-type endopeptidase activity; GO:0008236,serine-type peptidase activity; GO:0006952,defense response; GO:0043171,peptide catabolic process; GO:0009827,plant-type cell wall modification; GO:1900367,positive regulation of defense response to insect; GO:0010628,positiv…	PF00082.25:Subtilase family	--	--	--
evm.TU.chr07.2441	-2.30658	0	0	down	K00611 ornithine carbamoyltransferase [EC:2.1.3.3] | (RefSeq) ornithine carbamoyltransferase, chloroplastic-like (A)	ko00220: Arginine biosynthesis; ko01100: Metabolic pathways; ko01110: Biosynthesis of secondary metabolites; ko01230: Biosynthesis of amino acids	cytochrome c oxidase subunit 1 [Datura stramonium]	OTC_ARATH RecName: Full=Ornithine transcarbamylase, chloroplastic; Short=OTCase; EC=2.1.3.3; AltName: Full=Ornithine carbamoyltransferase, chloroplastic; Flags: Precursor;	A0A0V0HZQ3_SOLCH RecName: Full=Ornithine carbamoyltransferase {ECO:0000256|ARBA:ARBA00013007}; EC=2.1.3.3 {ECO:0000256|ARBA:ARBA00013007};	Ornithine carbamoyltransferase OTC/ARG3	GO:0009507,chloroplast; GO:0009570,chloroplast stroma; GO:0043231,intracellular membrane-bounded organelle; GO:0016597,amino acid binding; GO:0004585,ornithine carbamoyltransferase activity; GO:0042450,arginine biosynthetic process via ornithine; GO:0019240,citrulline biosynthetic process; GO:0003674,molecular_function; GO:0005488,binding; GO:0031406,carboxylic acid binding; GO:0043167,ion bindin…	PF00185.27:Aspartate/ornithine carbamoyltransferase, Asp/Orn binding domain	--	--	--
evm.TU.chr07.2515	1.09436	0	0	up	K03781 catalase [EC:1.11.1.6] | (RefSeq) CAT, CaCat1, Cat1; catalase (A)	ko00380: Tryptophan metabolism; ko00630: Glyoxylate and dicarboxylate metabolism; ko01100: Metabolic pathways; ko01110: Biosynthesis of secondary metabolites; ko01200: Carbon metabolism; ko04016: MAPK signaling pathway - plant; ko04146: Peroxisome	RecName: Full=Catalase; AltName: Full=CaCat1 [Capsicum annuum]	CATA_CAPAN RecName: Full=Catalase; EC=1.11.1.6; AltName: Full=CaCat1;	A0A1U8ESV4_CAPAN RecName: Full=Catalase {ECO:0000256|ARBA:ARBA00012314, ECO:0000256|RuleBase:RU000498}; EC=1.11.1.6 {ECO:0000256|ARBA:ARBA00012314, ECO:0000256|RuleBase:RU000498};	Catalase	GO:0005777,peroxisome; GO:0004096,catalase activity; GO:0020037,heme binding; GO:0046872,metal ion binding; GO:0042744,hydrogen peroxide catabolic process; GO:0006979,response to oxidative stress; GO:0003674,molecular_function; GO:0003824,catalytic activity; GO:0004601,peroxidase activity; GO:0016209,antioxidant activity; GO:0016491,oxidoreductase activity; GO:0016684,oxidoreductase activity, act…	PF00199.22:Catalase	--	--	--
evm.TU.chr07.2519	-1.20753	0	0	down	K05298 glyceraldehyde-3-phosphate dehydrogenase (NADP+) (phosphorylating) [EC:1.2.1.13] | (RefSeq) glyceraldehyde-3-phosphate dehydrogenase B, chloroplastic-like (A)	ko00710: Carbon fixation in photosynthetic organisms; ko01100: Metabolic pathways; ko01200: Carbon metabolism	glyceraldehyde-3-phosphate dehydrogenase B, chloroplastic-like [Solanum lycopersicum]	G3PB_PEA RecName: Full=Glyceraldehyde-3-phosphate dehydrogenase B, chloroplastic; EC=1.2.1.13; AltName: Full=NADP-dependent glyceraldehydephosphate dehydrogenase subunit B; Flags: Precursor;	A0A3Q7JD76_SOLLC RecName: Full=Glyceraldehyde-3-phosphate dehydrogenase {ECO:0000256|RuleBase:RU361160}; EC=1.2.1.- {ECO:0000256|RuleBase:RU361160};	Glyceraldehyde 3-phosphate dehydrogenase	GO:0009507,chloroplast; GO:0047100,glyceraldehyde-3-phosphate dehydrogenase (NADP+) (phosphorylating) activity; GO:0051287,NAD binding; GO:0050661,NADP binding; GO:0006006,glucose metabolic process; GO:0019253,reductive pentose-phosphate cycle; GO:0003674,molecular_function; GO:0003824,catalytic activity; GO:0016491,oxidoreductase activity; GO:0016620,oxidoreductase activity, acting on the aldehy…	PF02800.23:Glyceraldehyde 3-phosphate dehydrogenase, C-terminal domain	--	--	--
evm.TU.chr07.2521	5.39413	0	0	up	K13457 disease resistance protein RPM1 | (RefSeq) disease resistance protein RPM1 (A)	ko04626: Plant-pathogen interaction	hypothetical protein KY284_012639 [Solanum tuberosum]	RP8L3_ARATH RecName: Full=Disease resistance RPP8-like protein 3;	A0A3Q7JYB2_SOLLC SubName: Full=Uncharacterized protein {ECO:0000313|EnsemblPlants:Solyc12g094660.2.1};	--	GO:0043531,ADP binding; GO:0005524,ATP binding; GO:0006952,defense response; GO:0051707,response to other organism; GO:0000166,nucleotide binding; GO:0003674,molecular_function; GO:0005488,binding; GO:0017076,purine nucleotide binding; GO:0030554,adenyl nucleotide binding; GO:0032553,ribonucleotide binding; GO:0032555,purine ribonucleotide binding; GO:0032559,adenyl ribonucleotide binding; GO:003…	PF13968.9:Domain of unknown function (DUF4220)	--	--	--
evm.TU.chr07.2836	6.09018	0	0	up	--	--	hypothetical protein [Datura stramonium]	--	A0A1U8ES73_CAPAN SubName: Full=uncharacterized protein LOC107850030 {ECO:0000313|RefSeq:XP_016550003.1};	--	--	--	--	--	--
evm.TU.chr07.2837	2.38705	0	0	up	--	--	hypothetical protein H5410_063663 [Solanum commersonii]	--	M0ZZW6_SOLTU SubName: Full=Uncharacterized protein {ECO:0000313|EnsemblPlants:PGSC0003DMT400011633};	--	--	--	--	--	--
evm.TU.chr07.2921	-1.81615	0	0	down	K00789 S-adenosylmethionine synthetase [EC:2.5.1.6] | (RefSeq) S-adenosylmethionine synthase 2 (A)	ko00270: Cysteine and methionine metabolism; ko00999: Biosynthesis of various plant secondary metabolites; ko01100: Metabolic pathways; ko01110: Biosynthesis of secondary metabolites; ko01230: Biosynthesis of amino acids; ko01240: Biosynthesis of cofactors	PREDICTED: S-adenosylmethionine synthase 2 [Nicotiana sylvestris]	METK2_SOLLC RecName: Full=S-adenosylmethionine synthase 2; Short=AdoMet synthase 2; EC=2.5.1.6 {ECO:0000250|UniProtKB:Q96551}; AltName: Full=Methionine adenosyltransferase 2; Short=MAT 2;	S6A1Z8_NICAT RecName: Full=S-adenosylmethionine synthase {ECO:0000256|RuleBase:RU000541}; EC=2.5.1.6 {ECO:0000256|RuleBase:RU000541};	S-adenosylmethionine synthetase	GO:0005829,cytosol; GO:0005524,ATP binding; GO:0046872,metal ion binding; GO:0004478,methionine adenosyltransferase activity; GO:0006730,one-carbon metabolic process; GO:0006556,S-adenosylmethionine biosynthetic process; GO:0000166,nucleotide binding; GO:0003674,molecular_function; GO:0005488,binding; GO:0017076,purine nucleotide binding; GO:0030554,adenyl nucleotide binding; GO:0032553,ribonucle…	PF02773.19:S-adenosylmethionine synthetase, C-terminal domain	--	--	--
evm.TU.chr07.3009	-1.87584	0	0	down	--	--	hypothetical protein KY285_009501 [Solanum tuberosum]	PST2_PETHY RecName: Full=Photosystem II 5 kDa protein, chloroplastic {ECO:0000303|PubMed:22700981}; Flags: Precursor;	A0A2G2VJH9_CAPBA SubName: Full=Photosystem II 5 kDa protein, chloroplastic {ECO:0000313|EMBL:PHT33135.1};	--	GO:0009535,chloroplast thylakoid membrane; GO:0009523,photosystem II; GO:0015979,photosynthesis; GO:0008150,biological_process; GO:0008152,metabolic process; GO:0009987,cellular process; GO:0044237,cellular metabolic process; GO:0005575,cellular_component; GO:0005622,intracellular anatomical structure; GO:0005737,cytoplasm; GO:0009507,chloroplast; GO:0009534,chloroplast thylakoid; GO:0009536,plas…	--	--	--	--
evm.TU.chr07.3034	-2.0701	0	0	down	K25580 nicotine N-demethylase | (RefSeq) cytochrome P450 82C4-like (A)	ko00960: Tropane, piperidine and pyridine alkaloid biosynthesis; ko01110: Biosynthesis of secondary metabolites	hypothetical protein [Datura stramonium]	C82E3_NICTO RecName: Full=Nicotine N-demethylase CYP82E3 {ECO:0000303|PubMed:17102129}; Short=NND {ECO:0000303|PubMed:17102129}; EC=1.14.14.- {ECO:0000269|PubMed:17102129}; AltName: Full=Cytochrome P450 82E3 {ECO:0000303|PubMed:17102129}; Short=NtomCYP82E3 {ECO:0000303|PubMed:17102129};	A0A1J6I3Y3_NICAT SubName: Full=Cytochrome p450 82c4 {ECO:0000313|EMBL:OIS99211.1};	Cytochrome P450 CYP2 subfamily	GO:0016021,integral component of membrane; GO:0020037,heme binding; GO:0005506,iron ion binding; GO:0004497,monooxygenase activity; GO:0016705,oxidoreductase activity, acting on paired donors, with incorporation or reduction of molecular oxygen; GO:0003674,molecular_function; GO:0005488,binding; GO:0046906,tetrapyrrole binding; GO:0097159,organic cyclic compound binding; GO:1901363,heterocyclic c…	PF00067.25:Cytochrome P450	--	--	--
evm.TU.chr07.3085	-1.50134	0	0	down	K02933 large subunit ribosomal protein L6 | (RefSeq) 50S ribosomal protein L6, chloroplastic (A)	ko03010: Ribosome	60S ribosomal protein L6 [Datura stramonium]	RK6_ARATH RecName: Full=50S ribosomal protein L6, chloroplastic; AltName: Full=Protein EMBRYO DEFECTIVE 2394; Flags: Precursor;	M1C7B2_SOLTU SubName: Full=EMB2394 (EMBRYO DEFECTIVE 2394) {ECO:0000313|EnsemblPlants:PGSC0003DMT400061282};	Mitochondrial/chloroplast ribosomal protein L6	GO:0009507,chloroplast; GO:0009941,chloroplast envelope; GO:0009570,chloroplast stroma; GO:0005576,extracellular region; GO:0005840,ribosome; GO:0003729,mRNA binding; GO:0019843,rRNA binding; GO:0003735,structural constituent of ribosome; GO:0009793,embryo development ending in seed dormancy; GO:0006412,translation; GO:0003674,molecular_function; GO:0003676,nucleic acid binding; GO:0003723,RNA bi…	PF00347.26:Ribosomal protein L6	--	--	--
evm.TU.chr07.312	5.01503	0	0	up	K01183 chitinase [EC:3.2.1.14] | (RefSeq) chitotriosidase-1-like (A)	ko00520: Amino sugar and nucleotide sugar metabolism; ko01100: Metabolic pathways	hypothetical protein H5410_034868 [Solanum commersonii]	CHIC_ARATH RecName: Full=Class V chitinase {ECO:0000303|PubMed:22936594}; Short=AtChiC {ECO:0000303|PubMed:22936594}; EC=3.2.1.14 {ECO:0000269|PubMed:21390509, ECO:0000269|PubMed:22936594}; EC=3.2.1.200 {ECO:0000269|PubMed:21390509}; Flags: Precursor;	A0A314KXX7_NICAT SubName: Full=G-type lectin s-receptor-like serinethreonine-protein kinase {ECO:0000313|EMBL:OIT33639.1};	Chitinase	GO:0005576,extracellular region; GO:0099503,secretory vesicle; GO:0008061,chitin binding; GO:0004568,chitinase activity; GO:0008843,endochitinase activity; GO:0035885,exochitinase activity; GO:0006032,chitin catabolic process; GO:0000272,polysaccharide catabolic process; GO:0009737,response to abscisic acid; GO:0009753,response to jasmonic acid; GO:0009651,response to salt stress; GO:0003674,mole…	PF00704.31:Glycosyl hydrolases family 18	--	--	--
evm.TU.chr07.320	5.69753	0	0	up	K01183 chitinase [EC:3.2.1.14] | (RefSeq) chitinase-3-like protein 2 (A)	ko00520: Amino sugar and nucleotide sugar metabolism; ko01100: Metabolic pathways	hypothetical protein H5410_034868 [Solanum commersonii]	Y1675_ARATH RecName: Full=G-type lectin S-receptor-like serine/threonine-protein kinase At1g67520; EC=2.7.11.1; Flags: Precursor;	A0A314KXX7_NICAT SubName: Full=G-type lectin s-receptor-like serinethreonine-protein kinase {ECO:0000313|EMBL:OIT33639.1};	--	GO:0016021,integral component of membrane; GO:0005886,plasma membrane; GO:0005524,ATP binding; GO:0005516,calmodulin binding; GO:0030246,carbohydrate binding; GO:0106310,protein serine kinase activity; GO:0004674,protein serine/threonine kinase activity; GO:0045087,innate immune response; GO:0006468,protein phosphorylation; GO:0000166,nucleotide binding; GO:0003674,molecular_function; GO:0005488,…	PF00704.31:Glycosyl hydrolases family 18	--	--	--
evm.TU.chr07.321	6.05655	0	0	up	K01183 chitinase [EC:3.2.1.14] | (RefSeq) chitotriosidase-1-like (A)	ko00520: Amino sugar and nucleotide sugar metabolism; ko01100: Metabolic pathways	class V chitinase-like [Nicotiana tomentosiformis]	CHIC_ARATH RecName: Full=Class V chitinase {ECO:0000303|PubMed:22936594}; Short=AtChiC {ECO:0000303|PubMed:22936594}; EC=3.2.1.14 {ECO:0000269|PubMed:21390509, ECO:0000269|PubMed:22936594}; EC=3.2.1.200 {ECO:0000269|PubMed:21390509}; Flags: Precursor;	A0A1S4BUP5_TOBAC SubName: Full=chitotriosidase-1-like {ECO:0000313|RefSeq:XP_016492594.1};	Chitinase	GO:0005576,extracellular region; GO:0099503,secretory vesicle; GO:0008061,chitin binding; GO:0004568,chitinase activity; GO:0008843,endochitinase activity; GO:0035885,exochitinase activity; GO:0006032,chitin catabolic process; GO:0000272,polysaccharide catabolic process; GO:0009737,response to abscisic acid; GO:0009753,response to jasmonic acid; GO:0009651,response to salt stress; GO:0003674,mole…	PF00704.31:Glycosyl hydrolases family 18	--	--	--
evm.TU.chr07.327	2.7884	0	0	up	K01183 chitinase [EC:3.2.1.14] | (RefSeq) acidic mammalian chitinase-like (A)	ko00520: Amino sugar and nucleotide sugar metabolism; ko01100: Metabolic pathways	nod factor hydrolase protein 1 [Capsicum annuum]	CHT5A_MEDTR RecName: Full=Class V chitinase CHIT5a {ECO:0000305}; Short=MtCHIT5a {ECO:0000303|PubMed:24082029}; EC=3.2.1.14 {ECO:0000269|PubMed:27383628}; Flags: Precursor;	A0A2G3BXJ6_CAPCH RecName: Full=GH18 domain-containing protein {ECO:0000259|PROSITE:PS51910};	Chitinase	GO:0005576,extracellular region; GO:0008061,chitin binding; GO:0004568,chitinase activity; GO:0006032,chitin catabolic process; GO:0050832,defense response to fungus; GO:0000272,polysaccharide catabolic process; GO:0003674,molecular_function; GO:0005488,binding; GO:0097367,carbohydrate derivative binding; GO:0003824,catalytic activity; GO:0004553,hydrolase activity, hydrolyzing O-glycosyl compoun…	PF00704.31:Glycosyl hydrolases family 18	--	--	--
evm.TU.chr07.470	-1.12619	0	0	down	K23025 H+-translocating diphosphatase [EC:7.1.3.1] | (RefSeq) vp1.1; vacuolar-type H+-pyrophosphatase (A)	--	hypothetical protein KY284_029772 [Solanum tuberosum]	AVP_VIGRR RecName: Full=Pyrophosphate-energized vacuolar membrane proton pump; EC=7.1.3.1 {ECO:0000269|PubMed:10477275, ECO:0000269|PubMed:22456709}; AltName: Full=Pyrophosphate-energized inorganic pyrophosphatase; Short=H(+)-PPase; AltName: Full=Vacuolar H(+)-pyrophosphatase;	A0A3Q7H717_SOLLC RecName: Full=H(+)-exporting diphosphatase {ECO:0000256|ARBA:ARBA00013242}; EC=7.1.3.1 {ECO:0000256|ARBA:ARBA00013242};	--	GO:0016021,integral component of membrane; GO:0005774,vacuolar membrane; GO:0004427,inorganic diphosphatase activity; GO:0046872,metal ion binding; GO:0009678,pyrophosphate hydrolysis-driven proton transmembrane transporter activity; GO:0003674,molecular_function; GO:0003824,catalytic activity; GO:0016462,pyrophosphatase activity; GO:0016787,hydrolase activity; GO:0016817,hydrolase activity, acti…	PF03030.19:Inorganic H+ pyrophosphatase	--	--	--
evm.TU.chr07.517	1.40723	0	0	up	K06617 raffinose synthase [EC:2.4.1.82] | (RefSeq) probable galactinol--sucrose galactosyltransferase 6 (A)	ko00052: Galactose metabolism; ko01100: Metabolic pathways	putative galactinol--sucrose galactosyltransferase 6 [Datura stramonium]	RFS6_ARATH RecName: Full=Probable galactinol--sucrose galactosyltransferase 6; EC=2.4.1.82; AltName: Full=Protein DARK INDUCIBLE 10; AltName: Full=Raffinose synthase 6;	M1D1P2_SOLTU RecName: Full=Galactinol--sucrose galactosyltransferase {ECO:0000256|ARBA:ARBA00012708}; EC=2.4.1.82 {ECO:0000256|ARBA:ARBA00012708};	--	GO:0047274,galactinol-sucrose galactosyltransferase activity; GO:0005975,carbohydrate metabolic process; GO:0003674,molecular_function; GO:0003824,catalytic activity; GO:0008378,galactosyltransferase activity; GO:0016740,transferase activity; GO:0016757,transferase activity, transferring glycosyl groups; GO:0016758,transferase activity, transferring hexosyl groups; GO:0008150,biological_process; …	PF05691.15:Raffinose synthase or seed imbibition protein Sip1	--	--	--
evm.TU.chr07.646	-1.98251	0	0	down	K22390 acid phosphatase type 7 | (RefSeq) probable inactive purple acid phosphatase 27 (A)	--	nucleotide pyrophosphatase/phosphodiesterase-like isoform X1 [Capsicum annuum]	PPA27_ARATH RecName: Full=Probable inactive purple acid phosphatase 27; Flags: Precursor;	A0A2G2Z1X7_CAPAN RecName: Full=Purple acid phosphatase {ECO:0000256|RuleBase:RU361203}; EC=3.1.3.2 {ECO:0000256|RuleBase:RU361203};	Purple acid phosphatase	GO:0005576,extracellular region; GO:0003993,acid phosphatase activity; GO:0046872,metal ion binding; GO:0003674,molecular_function; GO:0003824,catalytic activity; GO:0016787,hydrolase activity; GO:0016788,hydrolase activity, acting on ester bonds; GO:0016791,phosphatase activity; GO:0042578,phosphoric ester hydrolase activity; GO:0005488,binding; GO:0043167,ion binding; GO:0043169,cation binding;…	PF17808.4:Fn3-like domain from Purple Acid Phosphatase	--	--	--
evm.TU.chr07.8	3.05105	0	0	up	K16055 trehalose 6-phosphate synthase/phosphatase [EC:2.4.1.15 3.1.3.12] | (RefSeq) probable alpha,alpha-trehalose-phosphate synthase [UDP-forming] 11 isoform X1 (A)	ko00500: Starch and sucrose metabolism; ko01100: Metabolic pathways; ko01110: Biosynthesis of secondary metabolites	probable alpha,alpha-trehalose-phosphate synthase [UDP-forming]	TPS11_ARATH RecName: Full=Probable alpha,alpha-trehalose-phosphate synthase [UDP-forming] 11; EC=2.4.1.15; AltName: Full=Trehalose-6-phosphate synthase 11; Short=AtTPS11;	A0A6N2C078_SOLCI SubName: Full=Uncharacterized protein {ECO:0000313|EMBL:TMW98571.1};	Trehalose-6-phosphate synthase component TPS1 and related subunits	GO:0005739,mitochondrion; GO:0016757,transferase activity, transferring glycosyl groups; GO:0005992,trehalose biosynthetic process; GO:0070413,trehalose metabolism in response to stress; GO:0003674,molecular_function; GO:0003824,catalytic activity; GO:0016740,transferase activity; GO:0005975,carbohydrate metabolic process; GO:0005984,disaccharide metabolic process; GO:0005991,trehalose metabolic …	PF00982.24:Glycosyltransferase family 20	--	--	--
evm.TU.chr08.1337	4.21866	0	0	up	K25731 VPS35 endosomal protein-sorting factor-like | (RefSeq) UPF0505 protein C16orf62 homolog isoform X1 (A)	--	Transcription factor [Datura stramonium]	WRKY6_ARATH RecName: Full=WRKY transcription factor 6 {ECO:0000303|PubMed:11722756}; AltName: Full=WRKY DNA-binding protein 6 {ECO:0000303|PubMed:11722756}; Short=AtWRKY6 {ECO:0000303|PubMed:11722756};	A0A314KHV9_NICAT SubName: Full=Putative wrky transcription factor 31 {ECO:0000313|EMBL:OIT28936.1};	--	GO:0005634,nucleus; GO:0003700,DNA-binding transcription factor activity; GO:0000976,transcription regulatory region sequence-specific DNA binding; GO:0080169,cellular response to boron-containing substance deprivation; GO:0016036,cellular response to phosphate starvation; GO:0009873,ethylene-activated signaling pathway; GO:0045892,negative regulation of transcription, DNA-templated; GO:0003674,m…	PF03106.18:WRKY DNA -binding domain	WRKY	TF	WRKY
evm.TU.chr08.1354	1.44622	0	0	up	K05933 aminocyclopropanecarboxylate oxidase [EC:1.14.17.4] | (RefSeq) 1-aminocyclopropane-1-carboxylate oxidase (A)	ko00270: Cysteine and methionine metabolism; ko01100: Metabolic pathways; ko01110: Biosynthesis of secondary metabolites	aconitate hydratase [Datura stramonium]	ACCO_ACTDE RecName: Full=1-aminocyclopropane-1-carboxylate oxidase; Short=ACC oxidase; EC=1.14.17.4; AltName: Full=Ethylene-forming enzyme; Short=EFE;	A0A0V0HVM4_SOLCH SubName: Full=Putative 1-aminocyclopropane-1-carboxylate oxidase-like {ECO:0000313|EMBL:JAP24417.1};	Iron/ascorbate family oxidoreductases	GO:0009815,1-aminocyclopropane-1-carboxylate oxidase activity; GO:0031418,L-ascorbic acid binding; GO:0046872,metal ion binding; GO:0016705,oxidoreductase activity, acting on paired donors, with incorporation or reduction of molecular oxygen; GO:0009693,ethylene biosynthetic process; GO:0009835,fruit ripening; GO:0003674,molecular_function; GO:0003824,catalytic activity; GO:0016491,oxidoreductase…	PF03171.23:2OG-Fe(II) oxygenase superfamily	--	--	--
evm.TU.chr08.1665	1.81593	0	0	up	K05759 profilin | (RefSeq) uncharacterized protein LOC103842625 isoform X1 (A)	--	hypothetical protein BC332_25457 [Capsicum chinense]	Y4744_ARATH RecName: Full=Uncharacterized protein At4g06744; Flags: Precursor;	A0A2G3BDR5_CAPCH SubName: Full=Uncharacterized protein {ECO:0000313|EMBL:PHU04635.1};	--	GO:0005576,extracellular region; GO:0005575,cellular_component; GO:0110165,cellular anatomical entity	PF13855.9:Leucine rich repeat	--	--	--
evm.TU.chr08.1666	2.04484	0	0	up	K00588 caffeoyl-CoA O-methyltransferase [EC:2.1.1.104] | (RefSeq) caffeoyl-CoA O-methyltransferase 5-like (A)	ko00940: Phenylpropanoid biosynthesis; ko00941: Flavonoid biosynthesis; ko00945: Stilbenoid, diarylheptanoid and gingerol biosynthesis; ko01100: Metabolic pathways; ko01110: Biosynthesis of secondary metabolites	PREDICTED: caffeoyl-CoA O-methyltransferase 5 [Nicotiana sylvestris]	CAMT5_TOBAC RecName: Full=Caffeoyl-CoA O-methyltransferase 5; EC=2.1.1.104; AltName: Full=Trans-caffeoyl-CoA 3-O-methyltransferase 5; Short=CCoAMT-5; Short=CCoAOMT-5;	A0A1S4AFI3_TOBAC RecName: Full=Caffeoyl-CoA O-methyltransferase {ECO:0000256|ARBA:ARBA00012165}; EC=2.1.1.104 {ECO:0000256|ARBA:ARBA00012165};	O-methyltransferase	GO:0042409,caffeoyl-CoA O-methyltransferase activity; GO:0046872,metal ion binding; GO:0008757,S-adenosylmethionine-dependent methyltransferase activity; GO:0009809,lignin biosynthetic process; GO:0032259,methylation; GO:0003674,molecular_function; GO:0003824,catalytic activity; GO:0008168,methyltransferase activity; GO:0008171,O-methyltransferase activity; GO:0016740,transferase activity; GO:001…	PF01596.20:O-methyltransferase	--	--	--
evm.TU.chr08.1703	1.65415	0	0	up	--	--	organ-specific protein S2-like [Nicotiana tomentosiformis]	OSS2_PEA RecName: Full=Organ-specific protein S2;	A0A1S4A600_TOBAC SubName: Full=organ-specific protein S2-like {ECO:0000313|RefSeq:XP_016472073.1};	--	--	PF10950.11:Organ specific protein	--	--	--
evm.TU.chr08.1734	3.87389	0	0	up	K17873 11-oxo-beta-amyrin 30-oxidase [EC:1.14.14.115] | (RefSeq) 11-oxo-beta-amyrin 30-oxidase-like (A)	--	hypothetical protein H5410_052282 [Solanum commersonii]	C7A29_PANGI RecName: Full=Cytochrome P450 CYP72A219; EC=1.14.-.-; AltName: Full=Cytochrome P450 CYP72A129;	A0A3Q7IGG9_SOLLC SubName: Full=Uncharacterized protein {ECO:0000313|EnsemblPlants:Solyc10g051010.2.1};	Cytochrome P450 CYP4/CYP19/CYP26 subfamilies	GO:0016021,integral component of membrane; GO:0020037,heme binding; GO:0005506,iron ion binding; GO:0004497,monooxygenase activity; GO:0016705,oxidoreductase activity, acting on paired donors, with incorporation or reduction of molecular oxygen; GO:0003674,molecular_function; GO:0005488,binding; GO:0046906,tetrapyrrole binding; GO:0097159,organic cyclic compound binding; GO:1901363,heterocyclic c…	PF00067.25:Cytochrome P450	--	--	--
evm.TU.chr08.1752	-1.81805	0	0	down	K13195 cold-inducible RNA-binding protein | (RefSeq) glycine-rich RNA-binding protein-like (A)	--	PREDICTED: glycine-rich RNA-binding protein-like [Nicotiana sylvestris]	GRP1_DAUCA RecName: Full=Glycine-rich RNA-binding protein;	A0A1S4CH81_TOBAC SubName: Full=glycine-rich RNA-binding protein-like {ECO:0000313|RefSeq:XP_016500513.1};	FOG: RRM domain	GO:0003723,RNA binding; GO:0003674,molecular_function; GO:0003676,nucleic acid binding; GO:0005488,binding; GO:0097159,organic cyclic compound binding; GO:1901363,heterocyclic compound binding	PF00076.25:RNA recognition motif. (a.k.a. RRM, RBD, or RNP domain)	--	--	--
evm.TU.chr08.1753	-2.42883	0	0	down	K13195 cold-inducible RNA-binding protein | (RefSeq) glycine-rich RNA-binding protein-like (A)	--	glycine-rich RNA-binding protein GRP1A-like [Solanum pennellii]	GRP1_SINAL RecName: Full=Glycine-rich RNA-binding protein GRP1A;	A0A3Q7IGH7_SOLLC RecName: Full=RRM domain-containing protein {ECO:0000259|PROSITE:PS50102};	FOG: RRM domain	GO:0005634,nucleus; GO:0003723,RNA binding; GO:0003674,molecular_function; GO:0003676,nucleic acid binding; GO:0005488,binding; GO:0097159,organic cyclic compound binding; GO:1901363,heterocyclic compound binding; GO:0005575,cellular_component; GO:0005622,intracellular anatomical structure; GO:0043226,organelle; GO:0043227,membrane-bounded organelle; GO:0043229,intracellular organelle; GO:0043231…	PF00076.25:RNA recognition motif. (a.k.a. RRM, RBD, or RNP domain)	--	--	--
evm.TU.chr08.1821	-1.66337	0	0	down	K01803 triosephosphate isomerase (TIM) [EC:5.3.1.1] | (RefSeq) triosephosphate isomerase, chloroplastic-like (A)	ko00010: Glycolysis / Gluconeogenesis; ko00051: Fructose and mannose metabolism; ko00562: Inositol phosphate metabolism; ko00710: Carbon fixation in photosynthetic organisms; ko01100: Metabolic pathways; ko01110: Biosynthesis of secondary metabolites; ko01200: Carbon metabolism; ko01230: Biosynthesis of amino acids	PREDICTED: triosephosphate isomerase, chloroplastic-like [Solanum tuberosum]	TPIC_SPIOL RecName: Full=Triosephosphate isomerase, chloroplastic; Short=TIM; Short=Triose-phosphate isomerase; EC=5.3.1.1; Flags: Precursor;	M0ZZE2_SOLTU SubName: Full=Triosephosphate isomerase, chloroplastic {ECO:0000313|EnsemblPlants:PGSC0003DMT400011335};	Triosephosphate isomerase	GO:0009507,chloroplast; GO:0004807,triose-phosphate isomerase activity; GO:0006096,glycolytic process; GO:0019253,reductive pentose-phosphate cycle; GO:0003674,molecular_function; GO:0003824,catalytic activity; GO:0016853,isomerase activity; GO:0016860,intramolecular oxidoreductase activity; GO:0016861,intramolecular oxidoreductase activity, interconverting aldoses and ketoses; GO:0005975,carbohy…	PF00121.21:Triosephosphate isomerase	--	--	--
evm.TU.chr08.1883	5.38692	0	0	up	K20547 basic endochitinase B [EC:3.2.1.14] | (RefSeq) endochitinase A-like (A)	ko00520: Amino sugar and nucleotide sugar metabolism; ko01100: Metabolic pathways; ko04016: MAPK signaling pathway - plant	hypothetical protein H5410_052688 [Solanum commersonii]	CHI1_SOLTU RecName: Full=Endochitinase 1; EC=3.2.1.14; Flags: Precursor; Fragment;	A0A6J1BU42_MOMCH SubName: Full=endochitinase A-like {ECO:0000313|RefSeq:XP_022132794.1};	Predicted chitinase	GO:0005773,vacuole; GO:0008061,chitin binding; GO:0004568,chitinase activity; GO:0016998,cell wall macromolecule catabolic process; GO:0006032,chitin catabolic process; GO:0050832,defense response to fungus; GO:0000272,polysaccharide catabolic process; GO:0003674,molecular_function; GO:0005488,binding; GO:0097367,carbohydrate derivative binding; GO:0003824,catalytic activity; GO:0004553,hydrolase…	PF00182.22:Chitinase class I	--	--	--
evm.TU.chr08.1969	3.70965	0	0	up	--	--	Non-specific lipid-transfer protein 2 [Capsicum annuum]	NLTP2_TOBAC RecName: Full=Non-specific lipid-transfer protein 2; Short=LTP 2; Flags: Precursor;	A0A2G2YKI8_CAPAN RecName: Full=Non-specific lipid-transfer protein {ECO:0000256|RuleBase:RU000628};	--	GO:0008289,lipid binding; GO:0006869,lipid transport; GO:0003674,molecular_function; GO:0005488,binding; GO:0006810,transport; GO:0006811,ion transport; GO:0006820,anion transport; GO:0008150,biological_process; GO:0010876,lipid localization; GO:0033036,macromolecule localization; GO:0051179,localization; GO:0051234,establishment of localization; GO:0071702,organic substance transport	PF00234.25:Protease inhibitor/seed storage/LTP family	--	--	--
evm.TU.chr08.2	2.74139	0	0	up	--	--	PREDICTED: uncharacterized protein LOC109215494 [Nicotiana attenuata]	--	A0A1J6IRX2_NICAT SubName: Full=Uncharacterized protein {ECO:0000313|EMBL:OIT06988.1};	--	--	PF07676.15:WD40-like Beta Propeller Repeat	--	--	--
evm.TU.chr08.20	-1.42085	0	0	down	--	--	PREDICTED: calvin cycle protein CP12-1, chloroplastic-like [Nicotiana sylvestris]	CP122_ARATH RecName: Full=Calvin cycle protein CP12-2, chloroplastic; AltName: Full=CP12 domain-containing protein 2; AltName: Full=Chloroplast protein 12-2; Flags: Precursor;	O24136_TOBAC SubName: Full=CP12 {ECO:0000313|EMBL:CAA96569.1}; SubName: Full=Chloroplast protein 12 {ECO:0000313|EMBL:AAK49535.2};	--	GO:0009507,chloroplast; GO:0009570,chloroplast stroma; GO:0005829,cytosol; GO:0032991,protein-containing complex; GO:0099080,supramolecular complex; GO:0005507,copper ion binding; GO:0019899,enzyme binding; GO:0016151,nickel cation binding; GO:0044877,protein-containing complex binding; GO:0030674,protein-macromolecule adaptor activity; GO:0071454,cellular response to anoxia; GO:0070417,cellular …	PF02672.18:CP12 domain	--	--	--
evm.TU.chr08.2099	-2.03624	0	0	down	K03841 fructose-1,6-bisphosphatase I [EC:3.1.3.11] | (RefSeq) fructose-1,6-bisphosphatase, chloroplastic-like (A)	ko00010: Glycolysis / Gluconeogenesis; ko00030: Pentose phosphate pathway; ko00051: Fructose and mannose metabolism; ko00710: Carbon fixation in photosynthetic organisms; ko01100: Metabolic pathways; ko01110: Biosynthesis of secondary metabolites; ko01200: Carbon metabolism	hypothetical protein [Datura stramonium]	F16P1_ORYSI RecName: Full=Fructose-1,6-bisphosphatase, chloroplastic {ECO:0000305}; Short=FBPase {ECO:0000305}; EC=3.1.3.11 {ECO:0000269|Ref.2}; AltName: Full=D-fructose-1,6-bisphosphate 1-phosphohydrolase {ECO:0000305}; Flags: Precursor;	A0A1S4CJQ4_TOBAC RecName: Full=Fructose-bisphosphatase {ECO:0000256|ARBA:ARBA00013093}; EC=3.1.3.11 {ECO:0000256|ARBA:ARBA00013093}; AltName: Full=D-fructose-1,6-bisphosphate 1-phosphohydrolase {ECO:0000256|ARBA:ARBA00032973};	Fructose-1,6-bisphosphatase	GO:0009570,chloroplast stroma; GO:0042132,fructose 1,6-bisphosphate 1-phosphatase activity; GO:0046872,metal ion binding; GO:0019253,reductive pentose-phosphate cycle; GO:0003674,molecular_function; GO:0003824,catalytic activity; GO:0016787,hydrolase activity; GO:0016788,hydrolase activity, acting on ester bonds; GO:0016791,phosphatase activity; GO:0019203,carbohydrate phosphatase activity; GO:00…	PF00316.23:Fructose-1-6-bisphosphatase, N-terminal domain	--	--	--
evm.TU.chr08.2131	-1.00685	0	0	down	--	--	hypothetical protein [Datura stramonium]	RCA2_TOBAC RecName: Full=Ribulose bisphosphate carboxylase/oxygenase activase 2, chloroplastic; Short=RA 2; Short=RuBisCO activase 2; Flags: Precursor;	V9INR4_NICAT SubName: Full=Ribulose bisphosphate carboxylase/oxygenase activase 2 {ECO:0000313|EMBL:AFB70996.1}; SubName: Full=Ribulose bisphosphate carboxylaseoxygenase activase 2, chloroplastic {ECO:0000313|EMBL:OIS98067.1};	26S proteasome regulatory complex, ATPase RPT4	GO:0009570,chloroplast stroma; GO:0005524,ATP binding; GO:0016887,ATPase activity; GO:0046863,ribulose-1,5-bisphosphate carboxylase/oxygenase activator activity; GO:0000166,nucleotide binding; GO:0003674,molecular_function; GO:0005488,binding; GO:0017076,purine nucleotide binding; GO:0030554,adenyl nucleotide binding; GO:0032553,ribonucleotide binding; GO:0032555,purine ribonucleotide binding; GO…	PF00004.32:ATPase family associated with various cellular activities (AAA)	--	--	--
evm.TU.chr08.2195	1.23224	0	0	up	K10775 phenylalanine ammonia-lyase [EC:4.3.1.24] | (RefSeq) phenylalanine ammonia-lyase (A)	ko00360: Phenylalanine metabolism; ko00940: Phenylpropanoid biosynthesis; ko01100: Metabolic pathways; ko01110: Biosynthesis of secondary metabolites	phenylalanine ammonia-lyase [Solanum stenotomum]	PAL2_TOBAC RecName: Full=Phenylalanine ammonia-lyase; EC=4.3.1.24 {ECO:0000250|UniProtKB:P24481};	A0A0V0IRC6_SOLCH RecName: Full=Phenylalanine ammonia-lyase {ECO:0000256|ARBA:ARBA00012139, ECO:0000256|RuleBase:RU003955}; EC=4.3.1.24 {ECO:0000256|ARBA:ARBA00012139, ECO:0000256|RuleBase:RU003955};	Phenylalanine and histidine ammonia-lyase	GO:0005737,cytoplasm; GO:0016841,ammonia-lyase activity; GO:0045548,phenylalanine ammonia-lyase activity; GO:0009800,cinnamic acid biosynthetic process; GO:0006559,L-phenylalanine catabolic process; GO:0003674,molecular_function; GO:0003824,catalytic activity; GO:0016829,lyase activity; GO:0016840,carbon-nitrogen lyase activity; GO:0006082,organic acid metabolic process; GO:0006725,cellular aroma…	PF00221.22:Aromatic amino acid lyase	--	--	--
evm.TU.chr08.2200	-2.7678	0	0	down	K05391 cyclic nucleotide gated channel, plant | (RefSeq) protein CNGC15b-like (A)	ko04626: Plant-pathogen interaction	PREDICTED: 29 kDa ribonucleoprotein B, chloroplastic-like [Solanum tuberosum]	ROC2_NICSY RecName: Full=29 kDa ribonucleoprotein B, chloroplastic; AltName: Full=CP29B; Flags: Precursor;	M1BHG8_SOLTU SubName: Full=29 kDa ribonucleoprotein B, chloroplastic {ECO:0000313|EnsemblPlants:PGSC0003DMT400045321};	FOG: RRM domain	GO:0009507,chloroplast; GO:0003723,RNA binding; GO:0006397,mRNA processing; GO:0003674,molecular_function; GO:0003676,nucleic acid binding; GO:0005488,binding; GO:0097159,organic cyclic compound binding; GO:1901363,heterocyclic compound binding; GO:0006139,nucleobase-containing compound metabolic process; GO:0006396,RNA processing; GO:0006725,cellular aromatic compound metabolic process; GO:00068…	PF00076.25:RNA recognition motif. (a.k.a. RRM, RBD, or RNP domain)	--	--	--
evm.TU.chr08.2292	6.15036	0	0	up	K13459 disease resistance protein RPS2 | (RefSeq) disease resistance protein At4g27190 (A)	ko04626: Plant-pathogen interaction	WRKY DNA-binding transcription factor 70-like [Nicotiana tomentosiformis]	WRK70_SOLLC RecName: Full=WRKY DNA-binding transcription factor 70 {ECO:0000303|PubMed:21898085}; Short=SlWRKY70 {ECO:0000303|PubMed:21898085};	A0A1S4BVN4_TOBAC SubName: Full=probable WRKY transcription factor 70 {ECO:0000313|RefSeq:XP_016492893.1};	--	GO:0005634,nucleus; GO:0003700,DNA-binding transcription factor activity; GO:0043565,sequence-specific DNA binding; GO:0002215,defense response to nematode; GO:2000068,regulation of defense response to insect; GO:0009625,response to insect; GO:0009753,response to jasmonic acid; GO:0009624,response to nematode; GO:0009751,response to salicylic acid; GO:0003674,molecular_function; GO:0140110,transc…	PF03106.18:WRKY DNA -binding domain	WRKY	TF	WRKY
evm.TU.chr08.2360	3.66032	0	0	up	K11778 ditrans,polycis-polyprenyl diphosphate synthase [EC:2.5.1.87] | (RefSeq) dehydrodolichyl diphosphate synthase 2-like (A)	ko00900: Terpenoid backbone biosynthesis; ko01110: Biosynthesis of secondary metabolites	dehydrodolichyl diphosphate synthase 2-like [Nicotiana tomentosiformis]	CPT4_SOLLC RecName: Full=Cis-prenyltransferase 4, chloroplastic {ECO:0000303|PubMed:23134568}; Short=SlCPT4 {ECO:0000303|PubMed:23134568}; EC=2.5.1.- {ECO:0000305|PubMed:23134568}; Flags: Precursor;	A0A1S4B6G4_TOBAC RecName: Full=Alkyl transferase {ECO:0000256|RuleBase:RU363018}; EC=2.5.1.- {ECO:0000256|RuleBase:RU363018};	Cis-prenyltransferase	GO:0009507,chloroplast; GO:0000287,magnesium ion binding; GO:0004659,prenyltransferase activity; GO:0003674,molecular_function; GO:0005488,binding; GO:0043167,ion binding; GO:0043169,cation binding; GO:0046872,metal ion binding; GO:0003824,catalytic activity; GO:0016740,transferase activity; GO:0016765,transferase activity, transferring alkyl or aryl (other than methyl) groups; GO:0005575,cellula…	PF01255.22:Putative undecaprenyl diphosphate synthase	--	--	--
evm.TU.chr08.2382	5.06886	0	0	up	--	--	hypothetical protein [Datura stramonium]	--	A0A1S4AWZ8_TOBAC SubName: Full=uncharacterized protein LOC107802210 {ECO:0000313|RefSeq:XP_016481152.1};	--	--	PF06521.14:PAR1 protein	--	--	--
evm.TU.chr08.2400	1.22879	0	0	up	--	--	PREDICTED: ribulose bisphosphate carboxylase/oxygenase activase 1, chloroplastic-like [Nicotiana sylvestris]	RCA1_TOBAC RecName: Full=Ribulose bisphosphate carboxylase/oxygenase activase 1, chloroplastic; Short=RA 1; Short=RuBisCO activase 1; Flags: Precursor;	A0A1S4A3L9_TOBAC SubName: Full=ribulose bisphosphate carboxylase/oxygenase activase 1, chloroplastic-like {ECO:0000313|RefSeq:XP_016471272.1};	26S proteasome regulatory complex, ATPase RPT4	GO:0009570,chloroplast stroma; GO:0005524,ATP binding; GO:0016887,ATPase activity; GO:0042802,identical protein binding; GO:0046863,ribulose-1,5-bisphosphate carboxylase/oxygenase activator activity; GO:0000166,nucleotide binding; GO:0003674,molecular_function; GO:0005488,binding; GO:0017076,purine nucleotide binding; GO:0030554,adenyl nucleotide binding; GO:0032553,ribonucleotide binding; GO:003…	PF00004.32:ATPase family associated with various cellular activities (AAA)	--	--	--
evm.TU.chr08.2483	3.59548	0	0	up	K15333 tRNA guanosine-2'-O-methyltransferase [EC:2.1.1.34] | (RefSeq) uncharacterized protein LOC104224633 (A)	--	subtilisin-like protease SBT3 [Nicotiana tomentosiformis]	SBT3_SOLLC RecName: Full=Subtilisin-like protease SBT3 {ECO:0000303|PubMed:27259555}; EC=3.4.21.- {ECO:0000269|PubMed:19332543, ECO:0000269|PubMed:19407393, ECO:0000269|PubMed:19805099, ECO:0000269|PubMed:27259555, ECO:0000269|PubMed:27451395}; AltName: Full=LeSBT3 {ECO:0000303|PubMed:10350089}; AltName: Full=SlSBT3 {ECO:0000303|PubMed:19332543}; AltName: Full=Subtilase 3 {ECO:0000303|PubMed:1933…	A0A1S3YG82_TOBAC SubName: Full=subtilisin-like protease SBT1.9 {ECO:0000313|RefSeq:XP_016451130.1};	--	GO:0005615,extracellular space; GO:0042802,identical protein binding; GO:0042803,protein homodimerization activity; GO:0004252,serine-type endopeptidase activity; GO:0008236,serine-type peptidase activity; GO:0006952,defense response; GO:0043171,peptide catabolic process; GO:0009827,plant-type cell wall modification; GO:1900367,positive regulation of defense response to insect; GO:0010628,positiv…	PF00082.25:Subtilase family	--	--	--
evm.TU.chr08.2528	-3.47019	0	0	down	--	--	PREDICTED: thylakoid lumenal 15.0 kDa protein 2, chloroplastic [Nicotiana sylvestris]	TL15B_ARATH RecName: Full=Thylakoid lumenal 15.0 kDa protein 2, chloroplastic; Flags: Precursor;	A0A1S3YX74_TOBAC SubName: Full=thylakoid lumenal 15.0 kDa protein 2, chloroplastic-like {ECO:0000313|RefSeq:XP_016456921.1};	--	GO:0009507,chloroplast; GO:0009543,chloroplast thylakoid lumen; GO:0009579,thylakoid; GO:0031977,thylakoid lumen; GO:0005575,cellular_component; GO:0005622,intracellular anatomical structure; GO:0005737,cytoplasm; GO:0009536,plastid; GO:0043226,organelle; GO:0043227,membrane-bounded organelle; GO:0043229,intracellular organelle; GO:0043231,intracellular membrane-bounded organelle; GO:0110165,cell…	PF04536.17:TPM domain	--	--	--
evm.TU.chr08.2579	2.44077	0	0	up	K22983 cytochrome P450 family 76 subfamily A | (RefSeq) cytochrome P450 76A2 (A)	--	cytochrome P450 76A2 isoform X17 [Solanum stenotomum]	C76A2_SOLME RecName: Full=Cytochrome P450 76A2; EC=1.14.-.-; AltName: Full=CYPLXXVIA2; AltName: Full=Cytochrome P-450EG7;	A0A1U8EEL7_CAPAN SubName: Full=LOW QUALITY PROTEIN: cytochrome P450 76A2-like {ECO:0000313|RefSeq:XP_016544841.1};	Cytochrome P450 CYP2 subfamily	GO:0020037,heme binding; GO:0005506,iron ion binding; GO:0004497,monooxygenase activity; GO:0016705,oxidoreductase activity, acting on paired donors, with incorporation or reduction of molecular oxygen; GO:0003674,molecular_function; GO:0005488,binding; GO:0046906,tetrapyrrole binding; GO:0097159,organic cyclic compound binding; GO:1901363,heterocyclic compound binding; GO:0043167,ion binding; GO…	PF00067.25:Cytochrome P450	--	--	--
evm.TU.chr08.2581	-1.52545	0	0	down	K24140 glutaredoxin-dependent peroxiredoxin [EC:1.11.1.25] | (RefSeq) peroxiredoxin-2 (A)	--	hypothetical protein [Datura stramonium]	PRX2E_ARATH RecName: Full=Peroxiredoxin-2E, chloroplastic; EC=1.11.1.25 {ECO:0000250|UniProtKB:A9PCL4}; AltName: Full=Glutaredoxin-dependent peroxiredoxin {ECO:0000305}; AltName: Full=Peroxiredoxin IIE; AltName: Full=Thioredoxin peroxidase 2E; Flags: Precursor;	A0A0V0HGG0_SOLCH RecName: Full=Glutaredoxin-dependent peroxiredoxin {ECO:0000256|ARBA:ARBA00013016, ECO:0000256|RuleBase:RU366011}; EC=1.11.1.25 {ECO:0000256|ARBA:ARBA00013016, ECO:0000256|RuleBase:RU366011};	Alkyl hydroperoxide reductase/peroxiredoxin	GO:0009507,chloroplast; GO:0009941,chloroplast envelope; GO:0009570,chloroplast stroma; GO:0005737,cytoplasm; GO:0005829,cytosol; GO:0009536,plastid; GO:0009579,thylakoid; GO:0008379,thioredoxin peroxidase activity; GO:0045454,cell redox homeostasis; GO:0034599,cellular response to oxidative stress; GO:0042744,hydrogen peroxide catabolic process; GO:0003674,molecular_function; GO:0003824,catalyti…	PF08534.13:Redoxin	--	--	--
evm.TU.chr08.2633	5.96499	0	0	up	K01193 beta-fructofuranosidase [EC:3.2.1.26] | (RefSeq) NtINV, invertase; beta-fructofuranosidase, insoluble isoenzyme 1-like (A)	ko00052: Galactose metabolism; ko00500: Starch and sucrose metabolism; ko01100: Metabolic pathways; ko01110: Biosynthesis of secondary metabolites	cell wall invertase 2 [Prunus dulcis]	INV1_DAUCA RecName: Full=Beta-fructofuranosidase, insoluble isoenzyme 1; EC=3.2.1.26; AltName: Full=Cell wall beta-fructosidase 1; AltName: Full=Invertase 1; AltName: Full=Sucrose hydrolase 1; Flags: Precursor;	A0A3Q7JG33_SOLLC SubName: Full=Uncharacterized protein {ECO:0000313|EnsemblPlants:Solyc10g083290.2.1};	Beta-fructofuranosidase (invertase)	GO:0005576,extracellular region; GO:0004564,beta-fructofuranosidase activity; GO:0005975,carbohydrate metabolic process; GO:0003674,molecular_function; GO:0003824,catalytic activity; GO:0004553,hydrolase activity, hydrolyzing O-glycosyl compounds; GO:0016787,hydrolase activity; GO:0016798,hydrolase activity, acting on glycosyl bonds; GO:0008150,biological_process; GO:0008152,metabolic process; GO…	PF00251.23:Glycosyl hydrolases family 32 N-terminal domain	--	--	--
evm.TU.chr08.2657	-1.0858	0	0	down	K03386 peroxiredoxin 2/4 [EC:1.11.1.24] | (RefSeq) 2-Cys peroxiredoxin BAS1, chloroplastic (A)	--	2-Cys peroxiredoxin BAS1, chloroplastic [Solanum verrucosum]	BAS1B_ARATH RecName: Full=2-Cys peroxiredoxin BAS1-like, chloroplastic; Short=2-Cys Prx B; Short=2-Cys peroxiredoxin B; EC=1.11.1.24 {ECO:0000250|UniProtKB:Q96291}; AltName: Full=Thiol-specific antioxidant protein B; AltName: Full=Thioredoxin-dependent peroxiredoxin BAS1-like {ECO:0000305}; Flags: Precursor;	A0A0V0HWC0_SOLCH RecName: Full=Thioredoxin-dependent peroxiredoxin {ECO:0000256|ARBA:ARBA00013017}; EC=1.11.1.24 {ECO:0000256|ARBA:ARBA00013017};	Alkyl hydroperoxide reductase, thiol specific antioxidant and related enzymes	GO:0048046,apoplast; GO:0009507,chloroplast; GO:0009570,chloroplast stroma; GO:0005886,plasma membrane; GO:0010319,stromule; GO:0004601,peroxidase activity; GO:0051920,peroxiredoxin activity; GO:0045454,cell redox homeostasis; GO:0009409,response to cold; GO:0003674,molecular_function; GO:0003824,catalytic activity; GO:0016209,antioxidant activity; GO:0016491,oxidoreductase activity; GO:0016684,o…	PF00578.24:AhpC/TSA family	--	--	--
evm.TU.chr08.2707	4.31426	0	0	up	K04733 interleukin-1 receptor-associated kinase 4 [EC:2.7.11.1] | (RefSeq) G-type lectin S-receptor-like serine/threonine-protein kinase RKS1 isoform X1 (A)	--	Cysteine-rich receptor-like protein kinase 25 [Capsicum baccatum]	CRK25_ARATH RecName: Full=Cysteine-rich receptor-like protein kinase 25; Short=Cysteine-rich RLK25; EC=2.7.11.-; Flags: Precursor;	A0A2G2VVA3_CAPBA SubName: Full=Cysteine-rich receptor-like protein kinase 25 {ECO:0000313|EMBL:PHT36929.1};	--	GO:0016021,integral component of membrane; GO:0005886,plasma membrane; GO:0005524,ATP binding; GO:0106310,protein serine kinase activity; GO:0004674,protein serine/threonine kinase activity; GO:0042742,defense response to bacterium; GO:0006468,protein phosphorylation; GO:0000166,nucleotide binding; GO:0003674,molecular_function; GO:0005488,binding; GO:0017076,purine nucleotide binding; GO:0030554…	PF00069.28:Protein kinase domain	--	--	--
evm.TU.chr08.2777	1.76825	0	0	up	K00109 2-hydroxyglutarate dehydrogenase [EC:1.1.99.2] | (RefSeq) L-2-hydroxyglutarate dehydrogenase, mitochondrial (A)	ko00650: Butanoate metabolism; ko01100: Metabolic pathways	Leucine-rich repeat protein 1 [Datura stramonium]	LRR1_ARATH RecName: Full=Leucine-rich repeat protein 1 {ECO:0000303|PubMed:19712067}; Short=AtLRR1 {ECO:0000303|PubMed:19712067}; Flags: Precursor;	A0A1U8EI99_CAPAN SubName: Full=BRASSINOSTEROID INSENSITIVE 1-associated receptor kinase 1-like {ECO:0000313|RefSeq:XP_016543604.1};	FOG: Leucine rich repeat	GO:0006952,defense response; GO:0007165,signal transduction; GO:0006950,response to stress; GO:0008150,biological_process; GO:0050896,response to stimulus; GO:0007154,cell communication; GO:0009987,cellular process; GO:0023052,signaling; GO:0050789,regulation of biological process; GO:0050794,regulation of cellular process; GO:0051716,cellular response to stimulus; GO:0065007,biological regulation	PF13855.9:Leucine rich repeat	--	--	--
evm.TU.chr08.2787	-1.51046	0	0	down	K19034 50S ribosomal protein 5 | (RefSeq) 50S ribosomal protein 5 alpha, chloroplastic-like (A)	--	hypothetical protein KY284_006218 [Solanum tuberosum]	PSRP5_PEA RecName: Full=50S ribosomal protein 5, chloroplastic; AltName: Full=50S ribosomal protein L18; AltName: Full=CL18; AltName: Full=Plastid-specific 50S ribosomal protein 5; Short=PSRP-5; Flags: Precursor;	M1CPW4_SOLTU SubName: Full=50S ribosomal protein 5, chloroplastic {ECO:0000313|EnsemblPlants:PGSC0003DMT400072225};	--	GO:0009507,chloroplast; GO:0005840,ribosome; GO:0005575,cellular_component; GO:0005622,intracellular anatomical structure; GO:0005737,cytoplasm; GO:0009536,plastid; GO:0043226,organelle; GO:0043227,membrane-bounded organelle; GO:0043229,intracellular organelle; GO:0043231,intracellular membrane-bounded organelle; GO:0110165,cellular anatomical entity; GO:0043228,non-membrane-bounded organelle; GO…	--	--	--	--
evm.TU.chr08.2805	-1.42174	0	0	down	K07375 tubulin beta | (RefSeq) tubulin beta-5 chain (A)	ko04145: Phagosome	tubulin beta-5 chain [Capsicum annuum]	TBB1_ORYSJ RecName: Full=Tubulin beta-1 chain; AltName: Full=Beta-1-tubulin;	A0A2G2VVJ9_CAPBA RecName: Full=Tubulin beta chain {ECO:0000256|RuleBase:RU000352};	Beta tubulin	GO:0005737,cytoplasm; GO:0005874,microtubule; GO:0005525,GTP binding; GO:0005200,structural constituent of cytoskeleton; GO:0000226,microtubule cytoskeleton organization; GO:0007017,microtubule-based process; GO:0000278,mitotic cell cycle; GO:0000166,nucleotide binding; GO:0001882,nucleoside binding; GO:0001883,purine nucleoside binding; GO:0003674,molecular_function; GO:0005488,binding; GO:00170…	PF00091.28:Tubulin/FtsZ family, GTPase domain	--	--	--
evm.TU.chr08.2930	5.73582	0	0	up	K25108 licheninase [EC:3.2.1.73] | (RefSeq) glucan endo-1,3-beta-glucosidase-like (A)	--	beta-1,3-glucanase 3, partial [Prunus dulcis]	E13H_TOBAC RecName: Full=Glucan endo-1,3-beta-glucosidase, acidic isoform PR-Q'; EC=3.2.1.39; AltName: Full=(1->3)-beta-glucan endohydrolase; Short=(1->3)-beta-glucanase; AltName: Full=Beta-1,3-endoglucanase; AltName: Full=PR-35; Flags: Precursor;	A0A5H2XZI5_PRUDU RecName: Full=Glucan endo-1,3-beta-D-glucosidase {ECO:0000256|ARBA:ARBA00012780}; EC=3.2.1.39 {ECO:0000256|ARBA:ARBA00012780}; AltName: Full=(1->3)-beta-glucan endohydrolase {ECO:0000256|ARBA:ARBA00033335}; AltName: Full=Beta-1,3-endoglucanase {ECO:0000256|ARBA:ARBA00033417}; Flags: Fragment;	--	GO:0046658,anchored component of plasma membrane; GO:0048046,apoplast; GO:0042973,glucan endo-1,3-beta-D-glucosidase activity; GO:0005975,carbohydrate metabolic process; GO:0006952,defense response; GO:0003674,molecular_function; GO:0003824,catalytic activity; GO:0004553,hydrolase activity, hydrolyzing O-glycosyl compounds; GO:0008422,beta-glucosidase activity; GO:0015926,glucosidase activity; GO…	PF00332.21:Glycosyl hydrolases family 17	--	--	--
evm.TU.chr08.3103	-1.1306	0	0	down	K02989 small subunit ribosomal protein S5e | (RefSeq) 40S ribosomal protein S5 (A)	ko03010: Ribosome	40S ribosomal protein S5 [Solanum lycopersicum]	RS5_CICAR RecName: Full=40S ribosomal protein S5; Flags: Fragment;	K4D2A4_SOLLC RecName: Full=Ribosomal_S7 domain-containing protein {ECO:0000259|Pfam:PF00177};	Ribosomal protein S7	GO:0015935,small ribosomal subunit; GO:0003723,RNA binding; GO:0003735,structural constituent of ribosome; GO:0006412,translation; GO:0003674,molecular_function; GO:0003676,nucleic acid binding; GO:0005488,binding; GO:0097159,organic cyclic compound binding; GO:1901363,heterocyclic compound binding; GO:0005198,structural molecule activity; GO:0006518,peptide metabolic process; GO:0006807,nitrogen…	PF00177.24:Ribosomal protein S7p/S5e	--	--	--
evm.TU.chr08.3106	-2.08846	0	0	down	--	--	PREDICTED: arabinogalactan peptide 14-like [Nicotiana tabacum]	--	A0A1S4A075_TOBAC SubName: Full=arabinogalactan peptide 14-like {ECO:0000313|RefSeq:XP_016470038.1};	--	GO:0031225,anchored component of membrane; GO:0016021,integral component of membrane; GO:0005575,cellular_component; GO:0016020,membrane; GO:0031224,intrinsic component of membrane; GO:0110165,cellular anatomical entity	PF04277.16:Oxaloacetate decarboxylase, gamma chain	--	--	--
evm.TU.chr08.3170	-1.16181	0	0	down	K02723 photosystem II PsbY protein | (RefSeq) photosystem II core complex proteins psbY, chloroplastic-like (A)	ko00195: Photosynthesis; ko01100: Metabolic pathways	photosystem II core complex proteins psbY, chloroplastic [Solanum stenotomum]	PSBY_SPIOL RecName: Full=Photosystem II core complex proteins psbY, chloroplastic; AltName: Full=L-arginine-metabolizing enzyme; Short=L-AME; Contains: RecName: Full=Photosystem II protein psbY-1, chloroplastic; AltName: Full=psbY-A1; Contains: RecName: Full=Photosystem II protein psbY-2, chloroplastic; AltName: Full=psbY-A2; Flags: Precursor;	A0A1S4BZB3_TOBAC SubName: Full=photosystem II core complex proteins psbY, chloroplastic-like {ECO:0000313|RefSeq:XP_016494242.1};	--	GO:0009535,chloroplast thylakoid membrane; GO:0016021,integral component of membrane; GO:0009523,photosystem II; GO:0030145,manganese ion binding; GO:0015979,photosynthesis; GO:0003674,molecular_function; GO:0005488,binding; GO:0043167,ion binding; GO:0043169,cation binding; GO:0046872,metal ion binding; GO:0046914,transition metal ion binding; GO:0008150,biological_process; GO:0008152,metabolic …	PF06298.14:Photosystem II protein Y (PsbY)	--	--	--
evm.TU.chr08.3180	-1.28213	0	0	down	K04035 magnesium-protoporphyrin IX monomethyl ester (oxidative) cyclase [EC:1.14.13.81] | (RefSeq) magnesium-protoporphyrin IX monomethyl ester [oxidative] cyclase, chloroplastic (A)	ko00860: Porphyrin metabolism; ko01100: Metabolic pathways; ko01110: Biosynthesis of secondary metabolites	cardiolipin synthase [Datura stramonium]	CRD1_GOSHI RecName: Full=Magnesium-protoporphyrin IX monomethyl ester [oxidative] cyclase, chloroplastic; Short=Mg-protoporphyrin IX monomethyl ester oxidative cyclase; EC=1.14.13.81; Flags: Precursor;	A0A1S3YNG0_TOBAC RecName: Full=Magnesium-protoporphyrin IX monomethyl ester (oxidative) cyclase {ECO:0000256|ARBA:ARBA00012092}; EC=1.14.13.81 {ECO:0000256|ARBA:ARBA00012092};	--	GO:0009535,chloroplast thylakoid membrane; GO:0048529,magnesium-protoporphyrin IX monomethyl ester (oxidative) cyclase activity; GO:0046872,metal ion binding; GO:0015995,chlorophyll biosynthetic process; GO:0015979,photosynthesis; GO:0003674,molecular_function; GO:0003824,catalytic activity; GO:0004497,monooxygenase activity; GO:0016491,oxidoreductase activity; GO:0016705,oxidoreductase activity,…	PF02915.20:Rubrerythrin	--	--	--
evm.TU.chr08.328	-4.19303	0	0	down	K03147 phosphomethylpyrimidine synthase [EC:4.1.99.17] | (RefSeq) phosphomethylpyrimidine synthase, chloroplastic (A)	ko00730: Thiamine metabolism; ko01100: Metabolic pathways; ko01240: Biosynthesis of cofactors	hypothetical protein [Datura stramonium]	THIC_ARATH RecName: Full=Phosphomethylpyrimidine synthase, chloroplastic; EC=4.1.99.17; AltName: Full=Hydroxymethylpyrimidine phosphate synthase; Short=HMP-P synthase; Short=HMP-phosphate synthase; Short=HMPP synthase; AltName: Full=Protein PYRIMIDINE REQUIRING; AltName: Full=Thiamine biosynthesis protein ThiC; Short=Protein THIAMINE C; Flags: Precursor;	A0A2G3C580_CAPCH SubName: Full=Phosphomethylpyrimidine synthase {ECO:0000313|EMBL:PHU13881.1};	--	GO:0009507,chloroplast; GO:0009570,chloroplast stroma; GO:0009536,plastid; GO:0051539,4 iron, 4 sulfur cluster binding; GO:0016830,carbon-carbon lyase activity; GO:0051536,iron-sulfur cluster binding; GO:0046872,metal ion binding; GO:0019904,protein domain specific binding; GO:0010266,response to vitamin B1; GO:0009228,thiamine biosynthetic process; GO:0009229,thiamine diphosphate biosynthetic pr…	PF01964.21:Radical SAM ThiC family	--	--	--
evm.TU.chr08.355	4.11805	0	0	up	K22395 cinnamyl-alcohol dehydrogenase [EC:1.1.1.195] | (RefSeq) O-acetylstemmadenine oxidase-like (A)	ko00940: Phenylpropanoid biosynthesis; ko01100: Metabolic pathways; ko01110: Biosynthesis of secondary metabolites	hypothetical protein [Datura stramonium]	BBE21_ARATH RecName: Full=Berberine bridge enzyme-like 21 {ECO:0000303|PubMed:26037923}; Short=AtBBE-like 21 {ECO:0000303|PubMed:26037923}; EC=1.1.1.- {ECO:0000250|UniProtKB:O64743}; Flags: Precursor;	A0A1U8FDM1_CAPAN SubName: Full=reticuline oxidase-like protein {ECO:0000313|RefSeq:XP_016552485.1, ECO:0000313|RefSeq:XP_016553835.1};	--	GO:0048046,apoplast; GO:0005829,cytosol; GO:0009505,plant-type cell wall; GO:0005886,plasma membrane; GO:0071949,FAD binding; GO:0016899,oxidoreductase activity, acting on the CH-OH group of donors, oxygen as acceptor; GO:0000166,nucleotide binding; GO:0003674,molecular_function; GO:0005488,binding; GO:0036094,small molecule binding; GO:0043167,ion binding; GO:0043168,anion binding; GO:0050660,fl…	PF01565.26:FAD binding domain	--	--	--
evm.TU.chr08.403	-1.69277	0	0	down	--	--	PREDICTED: protein TIC 62, chloroplastic [Nicotiana sylvestris]	PTA16_ARATH RecName: Full=Protein PLASTID TRANSCRIPTIONALLY ACTIVE 16, chloroplastic {ECO:0000303|PubMed:16326926}; Short=pTAC16 {ECO:0000303|PubMed:16326926}; Flags: Precursor;	A0A1S3XBF4_TOBAC SubName: Full=protein plastid transcriptionally active 16, chloroplastic-like isoform X2 {ECO:0000313|RefSeq:XP_016437149.1};	Predicted dehydrogenase	GO:0009507,chloroplast; GO:0009941,chloroplast envelope; GO:0042644,chloroplast nucleoid; GO:0009534,chloroplast thylakoid; GO:0009535,chloroplast thylakoid membrane; GO:0005829,cytosol; GO:0098572,stromal side of plastid thylakoid membrane; GO:0007623,circadian rhythm; GO:0008150,biological_process; GO:0048511,rhythmic process; GO:0005575,cellular_component; GO:0005622,intracellular anatomical s…	PF13460.9:NAD(P)H-binding	--	--	--
evm.TU.chr08.44	-2.57976	0	0	down	K01051 pectinesterase [EC:3.1.1.11] | (RefSeq) pectinesterase-like (A)	ko00040: Pentose and glucuronate interconversions; ko01100: Metabolic pathways	pectinesterase-like isoform X2 [Solanum verrucosum]	PME_ACTDE RecName: Full=Pectinesterase; Short=PE; EC=3.1.1.11; AltName: Full=Pectin methylesterase;	M1BIS5_SOLTU RecName: Full=Pectinesterase {ECO:0000256|ARBA:ARBA00013229, ECO:0000256|RuleBase:RU000589}; EC=3.1.1.11 {ECO:0000256|ARBA:ARBA00013229, ECO:0000256|RuleBase:RU000589};	--	GO:0045330,aspartyl esterase activity; GO:0030599,pectinesterase activity; GO:0042545,cell wall modification; GO:0045490,pectin catabolic process; GO:0003674,molecular_function; GO:0003824,catalytic activity; GO:0016787,hydrolase activity; GO:0016788,hydrolase activity, acting on ester bonds; GO:0052689,carboxylic ester hydrolase activity; GO:0008150,biological_process; GO:0009987,cellular proces…	PF01095.22:Pectinesterase	--	--	--
evm.TU.chr08.58	1.49317	0	0	up	K00799 glutathione S-transferase [EC:2.5.1.18] | (RefSeq) glutathione S-transferase (A)	ko00480: Glutathione metabolism; ko01100: Metabolic pathways	hypothetical protein [Datura stramonium]	GSTF_HYOMU RecName: Full=Glutathione S-transferase {ECO:0000303|PubMed:8108497}; EC=2.5.1.18 {ECO:0000269|PubMed:8108497}; AltName: Full=25 kDa auxin-binding protein {ECO:0000303|PubMed:8108497}; AltName: Full=GST class-phi {ECO:0000303|PubMed:8108497};	A0A1U7XQS6_NICSY RecName: Full=Glutathione transferase {ECO:0000256|ARBA:ARBA00012452}; EC=2.5.1.18 {ECO:0000256|ARBA:ARBA00012452};	Glutathione S-transferase	GO:0004364,glutathione transferase activity; GO:0009734,auxin-activated signaling pathway; GO:0006749,glutathione metabolic process; GO:0003674,molecular_function; GO:0003824,catalytic activity; GO:0016740,transferase activity; GO:0016765,transferase activity, transferring alkyl or aryl (other than methyl) groups; GO:0007154,cell communication; GO:0007165,signal transduction; GO:0008150,biologica…	PF02798.23:Glutathione S-transferase, N-terminal domain	--	--	--
evm.TU.chr08.640	2.42735	0	0	up	K09872 aquaporin PIP | (RefSeq) probable aquaporin PIP2-1 (A)	--	putative aquaporin PIP2-1 [Datura stramonium]	PIP21_ORYSJ RecName: Full=Probable aquaporin PIP2-1; AltName: Full=OsPIP2;1; AltName: Full=Plasma membrane intrinsic protein 2-1; AltName: Full=Plasma membrane intrinsic protein 2a; Short=PIP2a;	A0A2G2WJ28_CAPBA SubName: Full=Uncharacterized protein {ECO:0000313|EMBL:PHT45247.1};	Aquaporin (major intrinsic protein family)	GO:0016021,integral component of membrane; GO:0005886,plasma membrane; GO:0015250,water channel activity; GO:0003674,molecular_function; GO:0005215,transporter activity; GO:0005372,water transmembrane transporter activity; GO:0015267,channel activity; GO:0015318,inorganic molecular entity transmembrane transporter activity; GO:0022803,passive transmembrane transporter activity; GO:0022857,transme…	PF00230.23:Major intrinsic protein	--	--	--
evm.TU.chr09.1	-1.15433	0	0	down	K20547 basic endochitinase B [EC:3.2.1.14] | (RefSeq) endochitinase-like (A)	ko00520: Amino sugar and nucleotide sugar metabolism; ko01100: Metabolic pathways; ko04016: MAPK signaling pathway - plant	chitinase-like protein 1 [Nicotiana tomentosiformis]	CTL1_ARATH RecName: Full=Chitinase-like protein 1; Short=AtCTL1; AltName: Full=Protein ANION ALTERED ROOT MORPHOLOGY; AltName: Full=Protein ECTOPIC DEPOSITION OF LIGNIN IN PITH 1; AltName: Full=Protein ECTOPIC ROOT HAIR 2; AltName: Full=Protein POM-POM1; AltName: Full=Protein SENSITIVE TO HOT TEMPERATURES 2; Flags: Precursor;	A0A314LAT8_NICAT SubName: Full=Chitinase-like protein 1 {ECO:0000313|EMBL:OIT38810.1};	Predicted chitinase	GO:0048046,apoplast; GO:0005794,Golgi apparatus; GO:0030247,polysaccharide binding; GO:0001708,cell fate specification; GO:0016998,cell wall macromolecule catabolic process; GO:0030244,cellulose biosynthetic process; GO:0006032,chitin catabolic process; GO:0009873,ethylene-activated signaling pathway; GO:0009825,multidimensional cell growth; GO:0010337,regulation of salicylic acid metabolic proce…	PF00182.22:Chitinase class I	--	--	--
evm.TU.chr09.1001	-1.20751	0	0	down	K25656 cryptochrome | (RefSeq) cryptochrome DASH, chloroplastic/mitochondrial-like isoform X1 (A)	--	hypothetical protein KY285_036785 [Solanum tuberosum]	PHR2_ARATH RecName: Full=Blue-light photoreceptor PHR2;	M1D4N3_SOLTU SubName: Full=DNA photolyase {ECO:0000313|EnsemblPlants:PGSC0003DMT400081378};	Deoxyribodipyrimidine photolyase/cryptochrome	GO:0003904,deoxyribodipyrimidine photo-lyase activity; GO:0003677,DNA binding; GO:0071949,FAD binding; GO:0009881,photoreceptor activity; GO:0000719,photoreactive repair; GO:0003674,molecular_function; GO:0003824,catalytic activity; GO:0003913,DNA photolyase activity; GO:0016829,lyase activity; GO:0016830,carbon-carbon lyase activity; GO:0140097,catalytic activity, acting on DNA; GO:0003676,nucle…	PF00875.21:DNA photolyase	--	--	--
evm.TU.chr09.1034	1.7483	0	0	up	K05666 ATP-binding cassette, subfamily C (CFTR/MRP), member 2 | (RefSeq) ABC transporter C family member 4-like isoform X1 (A)	ko02010: ABC transporters	PREDICTED: ABC transporter C family member 4 [Solanum tuberosum]	AB14C_ARATH RecName: Full=ABC transporter C family member 14; Short=ABC transporter ABCC.14; Short=AtABCC14; EC=7.6.2.2; AltName: Full=ATP-energized glutathione S-conjugate pump 10; AltName: Full=Glutathione S-conjugate-transporting ATPase 10; AltName: Full=Multidrug resistance-associated protein 10;	A0A1S3ZK99_TOBAC RecName: Full=ABC-type xenobiotic transporter {ECO:0000256|ARBA:ARBA00012191}; EC=7.6.2.2 {ECO:0000256|ARBA:ARBA00012191};	Multidrug resistance-associated protein/mitoxantrone resistance protein, ABC superfamily	GO:0005829,cytosol; GO:0005794,Golgi apparatus; GO:0016021,integral component of membrane; GO:0016020,membrane; GO:0000325,plant-type vacuole; GO:0005774,vacuolar membrane; GO:0005773,vacuole; GO:0008559,ABC-type xenobiotic transporter activity; GO:0005524,ATP binding; GO:0042626,ATPase-coupled transmembrane transporter activity; GO:0055085,transmembrane transport; GO:0003674,molecular_function; …	PF00664.26:ABC transporter transmembrane region	--	--	--
evm.TU.chr09.126	6.59147	0	0	up	K11818 aromatic aldoxime N-monooxygenase [EC:1.14.14.45] | (RefSeq) cytochrome P450 83B1 (A)	ko00380: Tryptophan metabolism; ko00966: Glucosinolate biosynthesis; ko01100: Metabolic pathways; ko01110: Biosynthesis of secondary metabolites; ko01210: 2-Oxocarboxylic acid metabolism	putative exocyst complex component 7-like [Capsicum annuum]	C71Z3_PASSA RecName: Full=6,7,8-trihydroxycoumarin synthase {ECO:0000303|PubMed:29971079}; EC=1.14.14.- {ECO:0000269|PubMed:29971079}; AltName: Full=Cytochrome P450 CYP71AZ3 {ECO:0000303|PubMed:29971079};	A0A2G2XWB3_CAPAN SubName: Full=Uncharacterized protein {ECO:0000313|EMBL:PHT61794.1};	Cytochrome P450 CYP2 subfamily	GO:0005783,endoplasmic reticulum; GO:0016021,integral component of membrane; GO:0020037,heme binding; GO:0005506,iron ion binding; GO:0004497,monooxygenase activity; GO:0016705,oxidoreductase activity, acting on paired donors, with incorporation or reduction of molecular oxygen; GO:0009805,coumarin biosynthetic process; GO:0003674,molecular_function; GO:0005488,binding; GO:0046906,tetrapyrrole bi…	PF00067.25:Cytochrome P450	--	--	--
evm.TU.chr09.131	1.16052	0	0	up	--	--	glycine-rich protein isoform 2 precursor [Solanum lycopersicum]	GRP1_TOBAC RecName: Full=Glycine-rich protein; Flags: Precursor;	A0A3Q7I6J0_SOLLC SubName: Full=Uncharacterized protein {ECO:0000313|EnsemblPlants:Solyc09g082810.3.1};	--	GO:0005576,extracellular region; GO:0071555,cell wall organization; GO:0006952,defense response; GO:0009607,response to biotic stimulus; GO:0008150,biological_process; GO:0009987,cellular process; GO:0016043,cellular component organization; GO:0045229,external encapsulating structure organization; GO:0071554,cell wall organization or biogenesis; GO:0071840,cellular component organization or bioge…	PF07172.14:Glycine rich protein family	--	--	--
evm.TU.chr09.1310	3.17278	0	0	up	K07513 acetyl-CoA acyltransferase 1 [EC:2.3.1.16] | (RefSeq) 3-ketoacyl-CoA thiolase 2, peroxisomal-like (A)	ko00071: Fatty acid degradation; ko00280: Valine, leucine and isoleucine degradation; ko00592: alpha-Linolenic acid metabolism; ko01040: Biosynthesis of unsaturated fatty acids; ko01100: Metabolic pathways; ko01110: Biosynthesis of secondary metabolites; ko01212: Fatty acid metabolism; ko04146: Peroxisome	PREDICTED: 3-ketoacyl-CoA thiolase 2, peroxisomal-like [Nicotiana tabacum]	KAT1_PETHY RecName: Full=3-ketoacyl CoA thiolase 1, peroxisomal {ECO:0000303|PubMed:19659733}; Short=PhKAT1 {ECO:0000303|PubMed:19659733}; EC=2.3.1.16; Flags: Precursor;	A0A1S3Y0H1_TOBAC SubName: Full=3-ketoacyl-CoA thiolase 2, peroxisomal-like {ECO:0000313|RefSeq:XP_016445716.1};	3-oxoacyl CoA thiolase	GO:0005777,peroxisome; GO:0003988,acetyl-CoA C-acyltransferase activity; GO:0019438,aromatic compound biosynthetic process; GO:0010597,green leaf volatile biosynthetic process; GO:0003674,molecular_function; GO:0003824,catalytic activity; GO:0016408,C-acyltransferase activity; GO:0016740,transferase activity; GO:0016746,transferase activity, transferring acyl groups; GO:0016747,transferase activi…	PF00108.26:Thiolase, N-terminal domain	--	--	--
evm.TU.chr09.1343	-1.48476	0	0	down	K02693 photosystem I subunit IV | (RefSeq) photosystem I reaction center subunit IV B, chloroplastic (A)	ko00195: Photosynthesis; ko01100: Metabolic pathways	hypothetical protein EJD97_013180 [Solanum chilense]	PSAEA_NICSY RecName: Full=Photosystem I reaction center subunit IV A, chloroplastic; Short=PSI-E A; Contains: RecName: Full=Photosystem I reaction center subunit IV A isoform 2; Flags: Precursor;	A0A6N2BDW8_SOLCI SubName: Full=Uncharacterized protein {ECO:0000313|EMBL:TMW92344.1};	--	GO:0009535,chloroplast thylakoid membrane; GO:0009538,photosystem I reaction center; GO:0015979,photosynthesis; GO:0008150,biological_process; GO:0008152,metabolic process; GO:0009987,cellular process; GO:0044237,cellular metabolic process; GO:0005575,cellular_component; GO:0005622,intracellular anatomical structure; GO:0005737,cytoplasm; GO:0009507,chloroplast; GO:0009534,chloroplast thylakoid; …	PF02427.20:Photosystem I reaction centre subunit IV / PsaE	--	--	--
evm.TU.chr09.136	3.6803	0	0	up	--	--	hypothetical protein [Datura stramonium]	GRP1_TOBAC RecName: Full=Glycine-rich protein; Flags: Precursor;	A0A1S3XGF0_TOBAC SubName: Full=glycine-rich protein-like {ECO:0000313|RefSeq:XP_016438991.1};	--	GO:0005576,extracellular region; GO:0071555,cell wall organization; GO:0006952,defense response; GO:0009607,response to biotic stimulus; GO:0008150,biological_process; GO:0009987,cellular process; GO:0016043,cellular component organization; GO:0045229,external encapsulating structure organization; GO:0071554,cell wall organization or biogenesis; GO:0071840,cellular component organization or bioge…	PF07172.14:Glycine rich protein family	--	--	--
evm.TU.chr09.1478	-1.35076	0	0	down	K02721 photosystem II PsbW protein | (RefSeq) photosystem II reaction center W protein, chloroplastic (A)	ko00195: Photosynthesis; ko01100: Metabolic pathways	hypothetical protein [Datura stramonium]	PSBW_ARATH RecName: Full=Photosystem II reaction center W protein, chloroplastic; AltName: Full=PSII 6.1 kDa protein; Flags: Precursor;	A0A411H9M5_9SOLA RecName: Full=PSII 6.1 kDa protein {ECO:0000256|ARBA:ARBA00031756}; Flags: Fragment;	--	GO:0009535,chloroplast thylakoid membrane; GO:0016021,integral component of membrane; GO:0009523,photosystem II; GO:0015979,photosynthesis; GO:0042549,photosystem II stabilization; GO:0008150,biological_process; GO:0008152,metabolic process; GO:0009987,cellular process; GO:0044237,cellular metabolic process; GO:0006091,generation of precursor metabolites and energy; GO:0010109,regulation of photo…	PF07123.15:Photosystem II reaction centre W protein (PsbW)	--	--	--
evm.TU.chr09.1592	-2.03473	0	0	down	K02838 ribosome recycling factor | (RefSeq) ribosome-recycling factor, chloroplastic (A)	--	hypothetical protein [Datura stramonium]	RRFC_DAUCA RecName: Full=Ribosome-recycling factor, chloroplastic; Short=RRF; AltName: Full=Nuclear located protein D2; AltName: Full=Ribosome-releasing factor, chloroplastic; Flags: Precursor; Fragment;	M1BPE8_SOLTU RecName: Full=Ribosome-recycling factor, chloroplastic {ECO:0000256|ARBA:ARBA00014063}; AltName: Full=Ribosome-releasing factor, chloroplastic {ECO:0000256|ARBA:ARBA00032397};	Ribosome recycling factor	GO:0009507,chloroplast; GO:0006412,translation; GO:0006518,peptide metabolic process; GO:0006807,nitrogen compound metabolic process; GO:0008150,biological_process; GO:0008152,metabolic process; GO:0009058,biosynthetic process; GO:0009059,macromolecule biosynthetic process; GO:0009987,cellular process; GO:0010467,gene expression; GO:0019538,protein metabolic process; GO:0034641,cellular nitrogen …	PF01765.22:Ribosome recycling factor	--	--	--
evm.TU.chr09.1599	-1.43358	0	0	down	--	--	hypothetical protein KY290_037181 [Solanum tuberosum]	CP41A_ARATH RecName: Full=Chloroplast stem-loop binding protein of 41 kDa a, chloroplastic; Short=CSP41-a; Flags: Precursor;	A0A3Q7I5A7_SOLLC RecName: Full=Epimerase domain-containing protein {ECO:0000259|Pfam:PF01370};	--	GO:0048046,apoplast; GO:0009507,chloroplast; GO:0009941,chloroplast envelope; GO:0009570,chloroplast stroma; GO:0009534,chloroplast thylakoid; GO:0005829,cytosol; GO:0010287,plastoglobule; GO:0005840,ribosome; GO:0010319,stromule; GO:0009579,thylakoid; GO:0003729,mRNA binding; GO:0008266,poly(U) RNA binding; GO:0003723,RNA binding; GO:0019843,rRNA binding; GO:0009658,chloroplast organization; GO:…	PF01370.24:NAD dependent epimerase/dehydratase family	--	--	--
evm.TU.chr09.1711	-1.97206	0	0	down	K01724 4a-hydroxytetrahydrobiopterin dehydratase [EC:4.2.1.96] | (RefSeq) putative pterin-4-alpha-carbinolamine dehydratase (A)	ko00790: Folate biosynthesis; ko01100: Metabolic pathways	PREDICTED: putative pterin-4-alpha-carbinolamine dehydratase [Solanum tuberosum]	ATP1_ARATH RecName: Full=Probable pterin-4-alpha-carbinolamine dehydratase, chloroplastic {ECO:0000305}; EC=4.2.1.96 {ECO:0000305}; AltName: Full=4-alpha-hydroxy-tetrahydropterin dehydratase {ECO:0000305}; AltName: Full=PCD/DCoH-like protein 1 {ECO:0000303|Ref.1}; AltName: Full=Protein AIRP2 TARGET PROTEIN 1 {ECO:0000303|PubMed:28626006}; AltName: Full=Protein SDIR1-INTERACTING PROTEIN 1 {ECO:000…	A0A0V0HIC6_SOLCH RecName: Full=4a-hydroxytetrahydrobiopterin dehydratase {ECO:0000256|ARBA:ARBA00013252}; EC=4.2.1.96 {ECO:0000256|ARBA:ARBA00013252};	--	GO:0071944,cell periphery; GO:0009507,chloroplast; GO:0009570,chloroplast stroma; GO:0005634,nucleus; GO:0005886,plasma membrane; GO:0009536,plastid; GO:0008124,4-alpha-hydroxytetrahydrobiopterin dehydratase activity; GO:0009737,response to abscisic acid; GO:0009651,response to salt stress; GO:0110102,ribulose bisphosphate carboxylase complex assembly; GO:0006729,tetrahydrobiopterin biosynthetic …	PF01329.22:Pterin 4 alpha carbinolamine dehydratase	--	--	--
evm.TU.chr09.1932	-1.61931	0	0	down	K02906 large subunit ribosomal protein L3 | (RefSeq) 50S ribosomal protein L3, chloroplastic (A)	ko03010: Ribosome	Plastid ribosomal protein L3, imported to chloroplast, large ribosomal subunit [Datura stramonium]	RK3_TOBAC RecName: Full=50S ribosomal protein L3, chloroplastic; Flags: Precursor; Fragment;	M1B9U2_SOLTU SubName: Full=Uncharacterized protein {ECO:0000313|EnsemblPlants:PGSC0003DMT400040392};	Mitochondrial/chloroplast ribosomal protein L3	GO:0009507,chloroplast; GO:0005840,ribosome; GO:0019843,rRNA binding; GO:0003735,structural constituent of ribosome; GO:0006412,translation; GO:0003674,molecular_function; GO:0003676,nucleic acid binding; GO:0003723,RNA binding; GO:0005488,binding; GO:0097159,organic cyclic compound binding; GO:1901363,heterocyclic compound binding; GO:0005198,structural molecule activity; GO:0006518,peptide meta…	PF00297.25:Ribosomal protein L3	--	--	--
evm.TU.chr09.2101	-1.19239	0	0	down	K16911 ATP-dependent RNA helicase DDX21 [EC:3.6.4.13] | (RefSeq) DEAD-box ATP-dependent RNA helicase 3, chloroplastic isoform X2 (A)	--	DEAD-box ATP-dependent RNA helicase 3, chloroplastic isoform X1 [Capsicum annuum]	RH3_ORYSJ RecName: Full=DEAD-box ATP-dependent RNA helicase 3, chloroplastic {ECO:0000305}; EC=3.6.4.13 {ECO:0000305}; Flags: Precursor;	A0A1U8E2F0_CAPAN RecName: Full=RNA helicase {ECO:0000256|ARBA:ARBA00012552}; EC=3.6.4.13 {ECO:0000256|ARBA:ARBA00012552};	ATP-dependent RNA helicase	GO:0009507,chloroplast; GO:0005737,cytoplasm; GO:0005634,nucleus; GO:0005524,ATP binding; GO:0016887,ATPase activity; GO:0003723,RNA binding; GO:0003724,RNA helicase activity; GO:0008270,zinc ion binding; GO:0009658,chloroplast organization; GO:0000373,Group II intron splicing; GO:0042254,ribosome biogenesis; GO:0006364,rRNA processing; GO:0000166,nucleotide binding; GO:0003674,molecular_function…	PF00270.32:DEAD/DEAH box helicase	--	--	--
evm.TU.chr09.2304	1.07109	0	0	up	K15718 linoleate 9S-lipoxygenase [EC:1.13.11.58] | (RefSeq) LOX, LOX1.4, LOX1.6, POTLX-2, StLOX1, lox1:St:3; linoleate 9S-lipoxygenase 6-like (A)	ko00591: Linoleic acid metabolism	hypothetical protein KY289_032763 [Solanum tuberosum]	LOX16_SOLTU RecName: Full=Linoleate 9S-lipoxygenase 6; EC=1.13.11.58; AltName: Full=Lipoxygenase 1-5; Short=StLOX1; Short=lox1:St:3; Flags: Fragment;	A0A2G2W4P0_CAPBA RecName: Full=Lipoxygenase {ECO:0000256|RuleBase:RU003975}; EC=1.13.11.- {ECO:0000256|RuleBase:RU003975};	--	GO:0005737,cytoplasm; GO:1990136,linoleate 9S-lipoxygenase activity; GO:0046872,metal ion binding; GO:0016702,oxidoreductase activity, acting on single donors with incorporation of molecular oxygen, incorporation of two atoms of oxygen; GO:0006633,fatty acid biosynthetic process; GO:0034440,lipid oxidation; GO:0031408,oxylipin biosynthetic process; GO:0003674,molecular_function; GO:0003824,cataly…	PF00305.22:Lipoxygenase	--	--	--
evm.TU.chr09.234	-1.74528	0	0	down	K01251 adenosylhomocysteinase [EC:3.3.1.1] | (RefSeq) adenosylhomocysteinase (A)	ko00270: Cysteine and methionine metabolism; ko01100: Metabolic pathways	Adenosylhomocysteinase [Capsicum annuum]	SAHH_NICSY RecName: Full=Adenosylhomocysteinase; Short=AdoHcyase; EC=3.3.1.1; AltName: Full=Cytokinin-binding protein CBP57; AltName: Full=S-adenosyl-L-homocysteine hydrolase;	A0A1U8G475_CAPAN RecName: Full=Adenosylhomocysteinase {ECO:0000256|ARBA:ARBA00022091, ECO:0000256|RuleBase:RU000548}; EC=3.3.1.1 {ECO:0000256|ARBA:ARBA00012685, ECO:0000256|RuleBase:RU000548};	S-adenosylhomocysteine hydrolase	GO:0004013,adenosylhomocysteinase activity; GO:0006730,one-carbon metabolic process; GO:0003674,molecular_function; GO:0003824,catalytic activity; GO:0016787,hydrolase activity; GO:0016801,hydrolase activity, acting on ether bonds; GO:0016802,trialkylsulfonium hydrolase activity; GO:0008150,biological_process; GO:0008152,metabolic process; GO:0009987,cellular process; GO:0044237,cellular metaboli…	PF05221.20:S-adenosyl-L-homocysteine hydrolase	--	--	--
evm.TU.chr09.235	-1.83766	0	0	down	K01251 adenosylhomocysteinase [EC:3.3.1.1] | (RefSeq) adenosylhomocysteinase (A)	ko00270: Cysteine and methionine metabolism; ko01100: Metabolic pathways	adenosylhomocysteinase [Solanum pennellii]	SAHH_NICSY RecName: Full=Adenosylhomocysteinase; Short=AdoHcyase; EC=3.3.1.1; AltName: Full=Cytokinin-binding protein CBP57; AltName: Full=S-adenosyl-L-homocysteine hydrolase;	A0A3Q7I9U4_SOLLC RecName: Full=Adenosylhomocysteinase {ECO:0000256|ARBA:ARBA00022091, ECO:0000256|RuleBase:RU000548}; EC=3.3.1.1 {ECO:0000256|ARBA:ARBA00012685, ECO:0000256|RuleBase:RU000548};	S-adenosylhomocysteine hydrolase	GO:0004013,adenosylhomocysteinase activity; GO:0006730,one-carbon metabolic process; GO:0003674,molecular_function; GO:0003824,catalytic activity; GO:0016787,hydrolase activity; GO:0016801,hydrolase activity, acting on ether bonds; GO:0016802,trialkylsulfonium hydrolase activity; GO:0008150,biological_process; GO:0008152,metabolic process; GO:0009987,cellular process; GO:0044237,cellular metaboli…	PF05221.20:S-adenosyl-L-homocysteine hydrolase	--	--	--
evm.TU.chr09.2474	6.14583	0	0	up	K17550 protein phosphatase 1 regulatory subunit 7 | (RefSeq) leucine-rich repeat receptor-like serine/threonine-protein kinase BAM2 (A)	--	PREDICTED: receptor-like protein 12 [Solanum tuberosum]	RLP13_ARATH RecName: Full=Receptor-like protein 13 {ECO:0000303|PubMed:18434605}; Short=AtRLP13 {ECO:0000303|PubMed:18434605}; Flags: Precursor;	A0A2G2XAB3_CAPBA RecName: Full=LRRNT_2 domain-containing protein {ECO:0000259|Pfam:PF08263};	FOG: Leucine rich repeat	GO:0016021,integral component of membrane; GO:0005886,plasma membrane; GO:0005575,cellular_component; GO:0016020,membrane; GO:0031224,intrinsic component of membrane; GO:0110165,cellular anatomical entity; GO:0071944,cell periphery	PF13855.9:Leucine rich repeat	--	--	--
evm.TU.chr09.2581	-2.25518	0	0	down	K01738 cysteine synthase [EC:2.5.1.47] | (RefSeq) cysteine synthase, chloroplastic/chromoplastic isoform X1 (A)	ko00270: Cysteine and methionine metabolism; ko00920: Sulfur metabolism; ko01100: Metabolic pathways; ko01110: Biosynthesis of secondary metabolites; ko01200: Carbon metabolism; ko01230: Biosynthesis of amino acids	cysteine synthase, chloroplastic/chromoplastic isoform X1 [Solanum lycopersicum]	CYSKP_SOLTU RecName: Full=Cysteine synthase, chloroplastic/chromoplastic; EC=2.5.1.47; AltName: Full=CSase B; Short=CS-B; AltName: Full=O-acetylserine (thiol)-lyase; AltName: Full=O-acetylserine sulfhydrylase; AltName: Full=OAS-TL B; Flags: Precursor;	A0A3Q7HLK8_SOLLC RecName: Full=Cysteine synthase {ECO:0000256|RuleBase:RU003985}; EC=2.5.1.47 {ECO:0000256|RuleBase:RU003985};	Cystathionine beta-synthase and related enzymes	GO:0009570,chloroplast stroma; GO:0009509,chromoplast; GO:0005737,cytoplasm; GO:0004124,cysteine synthase activity; GO:0019344,cysteine biosynthetic process; GO:0006535,cysteine biosynthetic process from serine; GO:0009567,double fertilization forming a zygote and endosperm; GO:0009860,pollen tube growth; GO:0003674,molecular_function; GO:0003824,catalytic activity; GO:0016740,transferase activit…	PF00291.28:Pyridoxal-phosphate dependent enzyme	--	--	--
evm.TU.chr09.2589	-3.23773	0	0	down	K08912 light-harvesting complex II chlorophyll a/b binding protein 1 | (RefSeq) chlorophyll a-b binding protein 50, chloroplastic (A)	ko00196: Photosynthesis - antenna proteins; ko01100: Metabolic pathways	chlorophyll a-b binding protein 50, chloroplastic [Nicotiana tomentosiformis]	CB25_TOBAC RecName: Full=Chlorophyll a-b binding protein 50, chloroplastic; AltName: Full=LHCII type I CAB-50; Short=LHCP; Flags: Precursor;	A0A1S3YWG7_TOBAC RecName: Full=Chlorophyll a-b binding protein, chloroplastic {ECO:0000256|RuleBase:RU363080};	--	GO:0009535,chloroplast thylakoid membrane; GO:0016021,integral component of membrane; GO:0009522,photosystem I; GO:0009523,photosystem II; GO:0016168,chlorophyll binding; GO:0046872,metal ion binding; GO:0009768,photosynthesis, light harvesting in photosystem I; GO:0009416,response to light stimulus; GO:0003674,molecular_function; GO:0005488,binding; GO:0046906,tetrapyrrole binding; GO:0097159,or…	PF00504.24:Chlorophyll A-B binding protein	--	--	--
evm.TU.chr09.2661	-1.57087	0	0	down	K02698 photosystem I subunit X | (RefSeq) photosystem I reaction center subunit psaK, chloroplastic (A)	ko00195: Photosynthesis; ko01100: Metabolic pathways	PREDICTED: photosystem I reaction center subunit psaK, chloroplastic [Nicotiana attenuata]	PSAK_ARATH RecName: Full=Photosystem I reaction center subunit psaK, chloroplastic; AltName: Full=PSI-K; AltName: Full=Photosystem I subunit X; Flags: Precursor;	A0A314KYL3_NICAT RecName: Full=PSI-K {ECO:0000256|ARBA:ARBA00033430}; AltName: Full=Photosystem I subunit X {ECO:0000256|ARBA:ARBA00031124};	--	GO:0009507,chloroplast; GO:0009534,chloroplast thylakoid; GO:0009535,chloroplast thylakoid membrane; GO:0016021,integral component of membrane; GO:0005634,nucleus; GO:0009522,photosystem I; GO:0009579,thylakoid; GO:0015979,photosynthesis; GO:0008150,biological_process; GO:0008152,metabolic process; GO:0009987,cellular process; GO:0044237,cellular metabolic process; GO:0005575,cellular_component; …	PF01241.21:Photosystem I psaG / psaK	--	--	--
evm.TU.chr09.2690	-2.22632	0	0	down	K07374 tubulin alpha | (RefSeq) tubulin alpha-2 chain-like (A)	ko04145: Phagosome	tubulin alpha-2 chain-like [Nicotiana tabacum]	TBA3_HORVU RecName: Full=Tubulin alpha-3 chain;	Q8VXC9_TOBAC RecName: Full=Tubulin alpha chain {ECO:0000256|RuleBase:RU000352};	Alpha tubulin	GO:0005737,cytoplasm; GO:0005874,microtubule; GO:0005525,GTP binding; GO:0005200,structural constituent of cytoskeleton; GO:0007017,microtubule-based process; GO:0000166,nucleotide binding; GO:0001882,nucleoside binding; GO:0001883,purine nucleoside binding; GO:0003674,molecular_function; GO:0005488,binding; GO:0017076,purine nucleotide binding; GO:0019001,guanyl nucleotide binding; GO:0032549,ri…	PF00091.28:Tubulin/FtsZ family, GTPase domain	--	--	--
evm.TU.chr09.2827	3.43235	0	0	up	K00306 sarcosine oxidase / L-pipecolate oxidase [EC:1.5.3.1 1.5.3.7] | (RefSeq) probable sarcosine oxidase (A)	ko00260: Glycine, serine and threonine metabolism; ko00310: Lysine degradation; ko01100: Metabolic pathways; ko04146: Peroxisome	hypothetical protein [Datura stramonium]	SOX_ARATH RecName: Full=Probable sarcosine oxidase; EC=1.5.3.1;	A0A1S4BLL8_TOBAC SubName: Full=probable sarcosine oxidase {ECO:0000313|RefSeq:XP_016489764.1};	FAD-dependent oxidoreductase	GO:0050660,flavin adenine dinucleotide binding; GO:0008115,sarcosine oxidase activity; GO:0000166,nucleotide binding; GO:0003674,molecular_function; GO:0005488,binding; GO:0036094,small molecule binding; GO:0043167,ion binding; GO:0043168,anion binding; GO:0097159,organic cyclic compound binding; GO:1901265,nucleoside phosphate binding; GO:1901363,heterocyclic compound binding; GO:0003824,catalyt…	PF01266.27:FAD dependent oxidoreductase	--	--	--
evm.TU.chr09.3006	-4.09793	0	0	down	K17756 long-chain-alcohol oxidase [EC:1.1.3.20] | (RefSeq) long-chain-alcohol oxidase FAO4A-like (A)	--	PREDICTED: long-chain-alcohol oxidase FAO4A-like [Solanum tuberosum]	FAO4A_ARATH RecName: Full=Long-chain-alcohol oxidase FAO4A; EC=1.1.3.20; AltName: Full=Long-chain fatty alcohol oxidase 4A;	M1BKV4_SOLTU RecName: Full=Long-chain-alcohol oxidase {ECO:0000256|ARBA:ARBA00013125, ECO:0000256|PIRNR:PIRNR028937}; EC=1.1.3.20 {ECO:0000256|ARBA:ARBA00013125, ECO:0000256|PIRNR:PIRNR028937};	--	GO:0016021,integral component of membrane; GO:0050660,flavin adenine dinucleotide binding; GO:0046577,long-chain-alcohol oxidase activity; GO:0000166,nucleotide binding; GO:0003674,molecular_function; GO:0005488,binding; GO:0036094,small molecule binding; GO:0043167,ion binding; GO:0043168,anion binding; GO:0097159,organic cyclic compound binding; GO:1901265,nucleoside phosphate binding; GO:19013…	PF00732.22:GMC oxidoreductase	--	--	--
evm.TU.chr09.3179	3.44815	0	0	up	K01177 beta-amylase [EC:3.2.1.2] | (RefSeq) beta-amylase 3, chloroplastic-like (A)	ko00500: Starch and sucrose metabolism; ko01100: Metabolic pathways; ko01110: Biosynthesis of secondary metabolites	beta-amylase 3, chloroplastic-like [Solanum verrucosum]	BAM3_ARATH RecName: Full=Beta-amylase 3, chloroplastic; EC=3.2.1.2; AltName: Full=1,4-alpha-D-glucan maltohydrolase; AltName: Full=Beta-amylase 8; AltName: Full=Chloroplast beta-amylase; Short=CT-BMY; Flags: Precursor;	M1BU22_SOLTU RecName: Full=Beta-amylase {ECO:0000256|ARBA:ARBA00012594, ECO:0000256|RuleBase:RU000509}; EC=3.2.1.2 {ECO:0000256|ARBA:ARBA00012594, ECO:0000256|RuleBase:RU000509};	--	GO:0009570,chloroplast stroma; GO:0005829,cytosol; GO:0102229,amylopectin maltohydrolase activity; GO:0016161,beta-amylase activity; GO:0000024,maltose biosynthetic process; GO:0009409,response to cold; GO:0005983,starch catabolic process; GO:0003674,molecular_function; GO:0003824,catalytic activity; GO:0004553,hydrolase activity, hydrolyzing O-glycosyl compounds; GO:0016787,hydrolase activity; G…	PF01373.20:Glycosyl hydrolase family 14	--	--	--
evm.TU.chr09.3264	4.58374	0	0	up	--	--	protein YLS3-like [Solanum pennellii]	LTPG7_ARATH RecName: Full=Non-specific lipid transfer protein GPI-anchored 7 {ECO:0000303|PubMed:23893219}; Short=AtLTPG-7 {ECO:0000303|PubMed:23893219}; Short=Protein LTP-GPI-ANCHORED 7 {ECO:0000303|PubMed:23893219}; Flags: Precursor;	A0A6N2AHV4_SOLCI RecName: Full=AAI domain-containing protein {ECO:0000259|Pfam:PF14368};	--	GO:0031225,anchored component of membrane; GO:0005886,plasma membrane; GO:0005575,cellular_component; GO:0016020,membrane; GO:0031224,intrinsic component of membrane; GO:0110165,cellular anatomical entity; GO:0071944,cell periphery	PF14368.9:Probable lipid transfer	--	--	--
evm.TU.chr09.3389	5.47803	0	0	up	--	--	B2 protein-like [Solanum pennellii]	NRPB_SOYBN RecName: Full=DCD domain-containing protein NRP-B {ECO:0000305}; AltName: Full=N-rich protein B {ECO:0000303|PubMed:18490446};	A0A6N2BR53_SOLCI RecName: Full=DCD domain-containing protein {ECO:0000259|PROSITE:PS51222};	--	GO:0005737,cytoplasm; GO:0034976,response to endoplasmic reticulum stress; GO:0009414,response to water deprivation; GO:0006950,response to stress; GO:0008150,biological_process; GO:0009987,cellular process; GO:0033554,cellular response to stress; GO:0050896,response to stimulus; GO:0051716,cellular response to stimulus; GO:0001101,response to acid chemical; GO:0009415,response to water; GO:00096…	PF10539.12:Development and cell death domain	--	--	--
evm.TU.chr09.3426	-1.40093	0	0	down	K02701 photosystem I subunit PsaN | (RefSeq) photosystem I reaction center subunit N, chloroplastic (A)	ko00195: Photosynthesis; ko01100: Metabolic pathways	photosystem I reaction center subunit N, chloroplastic [Solanum verrucosum]	PSAN_ARATH RecName: Full=Photosystem I reaction center subunit N, chloroplastic; Short=PSI-N; Flags: Precursor;	A0A314KM36_NICAT SubName: Full=Photosystem i reaction center subunit n, chloroplastic {ECO:0000313|EMBL:OIT30363.1};	--	GO:0030093,chloroplast photosystem I; GO:0019904,protein domain specific binding; GO:0015979,photosynthesis; GO:0003674,molecular_function; GO:0005488,binding; GO:0005515,protein binding; GO:0008150,biological_process; GO:0008152,metabolic process; GO:0009987,cellular process; GO:0044237,cellular metabolic process; GO:0005575,cellular_component; GO:0005622,intracellular anatomical structure; GO:0…	PF05479.14:Photosystem I reaction centre subunit N (PSAN or PSI-N)	--	--	--
evm.TU.chr09.3433	2.78521	0	0	up	K08472 mlo protein | (RefSeq) MLO2; MLO-like protein 12 (A)	--	hypothetical protein CQW23_13070 [Capsicum baccatum]	MLO6_ARATH RecName: Full=MLO-like protein 6; Short=AtMlo6;	A0A2G2WUH5_CAPBA RecName: Full=MLO-like protein {ECO:0000256|RuleBase:RU280816};	--	GO:0016021,integral component of membrane; GO:0005886,plasma membrane; GO:0005516,calmodulin binding; GO:0050832,defense response to fungus; GO:0003674,molecular_function; GO:0005488,binding; GO:0005515,protein binding; GO:0006950,response to stress; GO:0006952,defense response; GO:0008150,biological_process; GO:0009605,response to external stimulus; GO:0009607,response to biotic stimulus; GO:000…	PF03094.18:Mlo family	--	--	--
evm.TU.chr09.402	2.94761	0	0	up	K08332 vacuolar protein 8 | (RefSeq) U-box domain-containing protein 44 isoform X1 (A)	--	hypothetical protein [Datura stramonium]	PUB24_ORYSJ RecName: Full=U-box domain-containing protein 24 {ECO:0000305}; EC=2.3.2.27 {ECO:0000269|PubMed:30920691}; AltName: Full=Plant U-box protein 24 {ECO:0000303|PubMed:30920691}; Short=OsPUB24 {ECO:0000303|PubMed:30920691}; AltName: Full=RING-type E3 ubiquitin transferase PUB24 {ECO:0000305};	A0A2G2W155_CAPBA RecName: Full=RING-type E3 ubiquitin transferase {ECO:0000256|ARBA:ARBA00012483}; EC=2.3.2.27 {ECO:0000256|ARBA:ARBA00012483};	FOG: Armadillo/beta-catenin-like repeats	GO:0005829,cytosol; GO:0005634,nucleus; GO:0004842,ubiquitin-protein transferase activity; GO:0009742,brassinosteroid mediated signaling pathway; GO:0003674,molecular_function; GO:0003824,catalytic activity; GO:0016740,transferase activity; GO:0019787,ubiquitin-like protein transferase activity; GO:0140096,catalytic activity, acting on a protein; GO:0007154,cell communication; GO:0007165,signal t…	PF04564.18:U-box domain	--	--	--
evm.TU.chr09.419	4.20489	0	0	up	K13429 chitin elicitor receptor kinase 1 | (RefSeq) lysM domain receptor-like kinase 3 isoform X1 (A)	ko04626: Plant-pathogen interaction	hypothetical protein [Datura stramonium]	NFP_MEDTR RecName: Full=Serine/threonine receptor-like kinase NFP {ECO:0000303|PubMed:16723404}; Short=RLK NFP {ECO:0000303|PubMed:16723404}; AltName: Full=Nod factor perception protein {ECO:0000303|PubMed:12753588}; EC=2.7.10.- {ECO:0000255|PROSITE-ProRule:PRU00159}; AltName: Full=Nod-factor receptor 5; Flags: Precursor;	A0A3Q7I6Z9_SOLLC SubName: Full=Uncharacterized protein {ECO:0000313|EnsemblPlants:Solyc09g083210.3.1};	--	GO:0016021,integral component of membrane; GO:0005886,plasma membrane; GO:0005775,vacuolar lumen; GO:0005524,ATP binding; GO:0004713,protein tyrosine kinase activity; GO:0006952,defense response; GO:0009877,nodulation; GO:1902290,positive regulation of defense response to oomycetes; GO:0006486,protein glycosylation; GO:1900150,regulation of defense response to fungus; GO:0002237,response to molec…	PF00069.28:Protein kinase domain	--	--	--
evm.TU.chr09.530	3.85433	0	0	up	K08176 MFS transporter, PHS family, inorganic phosphate transporter | (RefSeq) inorganic phosphate transporter 1-4-like (A)	--	phosphorus transporter PT1 [Lycium barbarum]	PHT11_PETHY RecName: Full=Low affinity inorganic phosphate transporter 1 {ECO:0000303|PubMed:18315538, ECO:0000303|PubMed:19380421}; Short=PhPT1 {ECO:0000303|PubMed:18315538, ECO:0000303|PubMed:19380421}; Short=PhPht1;1 {ECO:0000303|PubMed:18315538}; AltName: Full=Arbuscular mycorrhiza-induced phosphate transporter PT1 {ECO:0000305}; Short=AM-induced phosphate transporter PT1 {ECO:0000305}; AltNa…	A0A097PA28_LYCBA SubName: Full=Phosphorus transporter PT1 {ECO:0000313|EMBL:AIU41746.1};	Inorganic phosphate transporter	GO:0016021,integral component of membrane; GO:0005886,plasma membrane; GO:0005315,inorganic phosphate transmembrane transporter activity; GO:0015293,symporter activity; GO:0009873,ethylene-activated signaling pathway; GO:0080187,floral organ senescence; GO:0006817,phosphate ion transport; GO:0009723,response to ethylene; GO:0003674,molecular_function; GO:0005215,transporter activity; GO:0015291,s…	PF00083.27:Sugar (and other) transporter	--	--	--
evm.TU.chr09.582	-1.37133	0	0	down	K02902 large subunit ribosomal protein L28 | (RefSeq) 50S ribosomal protein L28, chloroplastic (A)	ko03010: Ribosome	hypothetical protein KY289_037225 [Solanum tuberosum]	RK28_TOBAC RecName: Full=50S ribosomal protein L28, chloroplastic; AltName: Full=CL28; Flags: Precursor;	A0A314KYB2_NICAT SubName: Full=50s ribosomal protein l28, chloroplastic {ECO:0000313|EMBL:OIT34145.1};	--	GO:0009507,chloroplast; GO:0005762,mitochondrial large ribosomal subunit; GO:0003735,structural constituent of ribosome; GO:0006412,translation; GO:0003674,molecular_function; GO:0005198,structural molecule activity; GO:0006518,peptide metabolic process; GO:0006807,nitrogen compound metabolic process; GO:0008150,biological_process; GO:0008152,metabolic process; GO:0009058,biosynthetic process; GO…	PF00830.22:Ribosomal L28 family	--	--	--
evm.TU.chr09.628	3.12773	0	0	up	K05387 glutamate receptor, ionotropic, plant | (RefSeq) LOW QUALITY PROTEIN: glutamate receptor 2.3-like (A)	--	PREDICTED: pathogenesis-related protein STH-2-like [Nicotiana attenuata]	PRS2_SOLTU RecName: Full=Pathogenesis-related protein STH-2;	A0A1U7Y3H6_NICSY SubName: Full=pathogenesis-related protein STH-2-like {ECO:0000313|RefSeq:XP_009793804.1};	--	GO:0005737,cytoplasm; GO:0005634,nucleus; GO:0010427,abscisic acid binding; GO:0004864,protein phosphatase inhibitor activity; GO:0038023,signaling receptor activity; GO:0009738,abscisic acid-activated signaling pathway; GO:0006952,defense response; GO:0080163,regulation of protein serine/threonine phosphatase activity; GO:0009607,response to biotic stimulus; GO:0003674,molecular_function; GO:000…	PF00407.22:Pathogenesis-related protein Bet v 1 family	--	--	--
evm.TU.chr09.635	-1.27955	0	0	down	K13126 polyadenylate-binding protein | (RefSeq) 30S ribosomal protein 2, chloroplastic (A)	ko03015: mRNA surveillance pathway; ko03018: RNA degradation	PREDICTED: 28 kDa ribonucleoprotein, chloroplastic [Solanum tuberosum]	ROC1_NICSY RecName: Full=29 kDa ribonucleoprotein A, chloroplastic; AltName: Full=CP29A; Flags: Precursor;	A0A6N2B5F1_SOLCI SubName: Full=Uncharacterized protein {ECO:0000313|EMBL:TMW89766.1};	FOG: RRM domain	GO:0009507,chloroplast; GO:0003723,RNA binding; GO:0006397,mRNA processing; GO:0003674,molecular_function; GO:0003676,nucleic acid binding; GO:0005488,binding; GO:0097159,organic cyclic compound binding; GO:1901363,heterocyclic compound binding; GO:0006139,nucleobase-containing compound metabolic process; GO:0006396,RNA processing; GO:0006725,cellular aromatic compound metabolic process; GO:00068…	PF00076.25:RNA recognition motif. (a.k.a. RRM, RBD, or RNP domain)	--	--	--
evm.TU.chr09.668	3.16793	0	0	up	K03320 ammonium transporter, Amt family | (RefSeq) ammonium transporter 1 member 1 (A)	--	PREDICTED: ammonium transporter 1 member 1 [Nicotiana sylvestris]	AMT11_SOLLC RecName: Full=Ammonium transporter 1 member 1; AltName: Full=LeAMT1;1;	A0A1U7XC22_NICSY RecName: Full=Ammonium transporter {ECO:0000256|RuleBase:RU362002};	Ammonia permease	GO:0005887,integral component of plasma membrane; GO:0008519,ammonium transmembrane transporter activity; GO:0097272,ammonium homeostasis; GO:0072488,ammonium transmembrane transport; GO:0003674,molecular_function; GO:0005215,transporter activity; GO:0008324,cation transmembrane transporter activity; GO:0015075,ion transmembrane transporter activity; GO:0015318,inorganic molecular entity transmem…	PF00909.24:Ammonium Transporter Family	--	--	--
[truncated: 7,233 more rows]
