# Supplementary material for: ERF5.1 modulates carotenoid accumulation by interacting with CCD4.1 in Lycium
Source: Hortic Res. 2023 Nov 17;10(12):uhad230. doi: 10.1093/hr/uhad230 (PMC10745278; doi:10.1093/hr/uhad230)
Supplement: Web_Material_uhad230 [file web_material_uhad230.zip › Table S5.xlsx]

## Sheet: Sheet1
Table S5. List of collected 14 Lycium accessions.
Name	Species	Fruit flavor	Fruit colour
Ningqi NO.1	Lycium barbarum L.	Sweet	Red
Ningxia huangguo	Lycium barbarum L.	Sweet	Orange
Ningqi NO.5	Lycium barbarum L.	Sweet	Red
Menqi NO.1	Lycium barbarum L.(undetermined)	Sweet	Red
Damaye	Lycium barbarum L.	Slightly sweet	Red
Beifang	Lycium chinense Mill. var. potaninii (Pojark.) A. M. Lu	Slightly bitter	Red
Zhongguo	Lycium chinense Mill.	Slightly bitter	light dark red
Sichuan	Lycium chinense Mill. var. chinense (undetermined)	Slightly bitter	light dark red
W-12-30	-	Sweet	Light yellow
QH-13-08-07	-	Sweet	Orange
ZH-13-08	-	Sweet	Yellow
Changji	Lycium changjicum W.A.et Y.J.W，sp． nov．	Bitter	Red
Heiguo gouqi	Lycium ruthenicum Murr.	Bitter	Black
Mansheng	Lycium yunnanense Kuang (undetermined)	Bitter	Red
