# Supplementary material for: ERF5.1 modulates carotenoid accumulation by interacting with CCD4.1 in Lycium
Source: Hortic Res. 2023 Nov 17;10(12):uhad230. doi: 10.1093/hr/uhad230 (PMC10745278; doi:10.1093/hr/uhad230)
Supplement: Web_Material_uhad230 [file web_material_uhad230.zip › Table S6.xlsx]

## Sheet: Sheet1
Table S6. Primer information used for cloning and qRT-PCR.
Gene	Primer name	Primer sequence (5’-3’)	Length (bp)	Purpose
LbERF5.1	LbERF5.1-F	ATGGAATGTTTTAATGAATA	735	Gene cloning
	LbERF5.1-R	TTACAATTCCAACTTGACGGCG
LbCCD4.1	LbCCD4.1-F	ATGGATGCTTTCTCTTCTACG	1800	Gene cloning
	LbCCD4.1-R	CTACAGCTTATTAAGATCACTTTCC
proLbCCD4.1	proLbCCD4.1-F	CAAAAAAGTGAGAAAGCGAAC	1995	Promoter cloning
	proLbCCD4.1-R	CATTCTGTTTCTTCTTGAAG
LbERF5.1	LbERF5.1-QF	TCGACCTCACATCACCGAAA	102	qRT-PCR
	LbERF5.1-QR	GAGTCGAATTGCTCCACTCG
LbCCD4.1	LbCCD4.1-QF	GAGGACGGTGGTGATACGAT	137	qRT-PCR
	LbCCD4.1-QR	TGTCTGCTCACCATTCCTGT
HPTII	HPTII-F	ACACTACATGGCGTGATTTCAT	537	Identification of transgenic plants
	HPTII-R	TCCACTATCGGCGAGTACTTCT
LbERF5.1	LbERF5.1-VIGS-F	AGGTTACCGAATTCTCTAGAATGGAATGTTTTAATGAA	366	VIGS plasmid
	LbERF5.1-VIGS-R	CGTGAGCTCGGTACCGGATCCATCAATTTTCAGTGAAGG
	OE-LbERF5.1-F	ACGGGGGACGAGCTCGGTACCATGGAATGTTTTAATGAA	735	OE plasmid
	OE-LbERF5.1-R	TCGTCGACTCTAGAGGATCCTTACAATTCCAACTTGAC
LbEf1a	Ef1a-F	CCATACCAGCATCACCATTCTTC	117	Reference gene
	Ef1a-R	GTCACACTTCCCACATTGCC
LbCCD4.1	OE-LbCCD4.1-F	CGGGGTACCATGGATGCTTTCTCTTCT	1800	OE plasmid
	OE-LbCCD4.1-R	CGCGGATCCCTACAGCTTATTAAGATC
